# Supplementary material for: JIP4 and RILPL1 utilize opposing motor force to dynamically regulate lysosomal tubulation
Source: J Cell Biol. 2025 Sep 24;224(11):e202404018. doi: 10.1083/jcb.202404018 (PMC12459091; doi:10.1083/jcb.202404018)
Supplement: Table S1 — shows label-free proteomic analysis of DMSO-, LLOME-, and LLOME+MLi2-treated cells in HEK293T stably expressing TMEM192-3xHA and GFP-LRRK2. [file jcb_202404018_tables1.xlsx]

## Sheet: Proteins
Checked	Protein FDR Confidence: Combined	Master	Accession	Description	Sum PEP Score	Coverage [%]	# PSMs	# Unique Peptides	MW [kDa]	Score Sequest HT: Sequest HT	# Peptides (by Search Engine): Sequest HT	Abundance Ratio: (L) / (D)	Abundance Ratio: (LM) / (D)	Abundance Ratio: (M) / (D)	Abundance Ratio: (LM) / (L)	Abundance Ratio Adj. P-Value: (L) / (D)	Abundance Ratio Adj. P-Value: (LM) / (D)	Abundance Ratio Adj. P-Value: (M) / (D)	Abundance Ratio Adj. P-Value: (LM) / (L)	Abundances (Normalized): F4: Sample, D, 4	Abundances (Normalized): F8: Sample, D, 3	Abundances (Normalized): F12: Sample, D, 2	Abundances (Normalized): F16: Sample, D, 1	Abundances (Normalized): F2: Sample, L, 4	Abundances (Normalized): F6: Sample, L, 3	Abundances (Normalized): F10: Sample, L, 2	Abundances (Normalized): F14: Sample, L, 1	Abundances (Normalized): F1: Sample, LM, 4	Abundances (Normalized): F5: Sample, LM, 3	Abundances (Normalized): F9: Sample, LM, 2	Abundances (Normalized): F13: Sample, LM, 1	Abundances (Normalized): F3: Sample, M, 4	Abundances (Normalized): F7: Sample, M, 3	Abundances (Normalized): F11: Sample, M, 2	Abundances (Normalized): F15: Sample, M, 1
FALSE	High	Master Protein	E7EU81	Golgin subfamily B member 1 (Fragment) OS=Homo sapiens OX=9606 GN=GOLGB1 PE=1 SV=1	561.85	64	1066	27	188.1	2923.74	90	0.322	0.37	1.164	1.12	0.0201741	0.336644	0.746752	0.706444	9.83993e+07	5.30217e+07	1.00816e+08	9.22173e+07	2.21132e+07	3.37993e+07	4.09815e+07	3.86458e+07	2.00413e+07	3.74873e+07	5.02457e+07	5.36593e+07	9.43734e+07	1.00612e+08	8.98907e+07	1.23858e+08
FALSE	High	Master Protein	Q60FE6	Filamin A OS=Homo sapiens OX=9606 GN=FLNA PE=2 SV=1	553.119	51	992	36	277.3	2593.5	85	3.582	4.111	1.031	1.162	0.00013844	0.00079647	0.927345	0.57853	3.76333e+07	2.11592e+07	2.88441e+07	2.91117e+07	7.73829e+07	7.86212e+07	8.48955e+07	8.19022e+07	7.50631e+07	8.99868e+07	1.04235e+08	1.04837e+08	3.4827e+07	3.36466e+07	2.96101e+07	2.78687e+07
FALSE	High	Master Protein	A0A024R3X4	60 kDa chaperonin (Fragment) OS=Homo sapiens OX=9606 GN=HSPD1 PE=2 SV=1	524.683	76	3501	23	61	9514.87	40	0.754	0.645	0.83	0.953	0.96465	0.944824	0.830765	0.94102	5.08861e+08	7.22094e+08	8.36762e+08	6.49452e+08	4.01086e+08	5.38381e+08	7.63304e+08	5.9694e+08	4.18604e+08	7.3034e+08	7.06202e+08	4.51788e+08	5.74709e+08	9.67232e+08	1.11833e+09	6.05583e+08
FALSE	High	Master Protein	A0A7P0T9C4	Cytoplasmic dynein 1 heavy chain 1 OS=Homo sapiens OX=9606 GN=DYNC1H1 PE=4 SV=1	518.955	31	797	1	534.7	1931.21	105	1.624	0.731	0.85	0.479	0.259582	0.988127	0.846491	6.02188e-10	4.65596e+07	2.71124e+07	3.24039e+07	2.95434e+07	1.67574e+07	6.85189e+07	6.36475e+07	5.72532e+07	1.72543e+07	2.84353e+07	2.75656e+07	3.63524e+07	3.39407e+07	3.21361e+07	2.3509e+07	3.14602e+07
FALSE	High	Master Protein	A0A2R8Y706	Cytoplasmic dynein 1 heavy chain 1 OS=Homo sapiens OX=9606 GN=DYNC1H1 PE=1 SV=2	514.44	31	789	1	526.6	1920.74	105	1.832	0.675	0.863	0.379	0.889054	0.934005	0.928339	0.00014316	121839	94948.9	82175.7	20278	24143.5	212205	234879	101375	38583.1	65921.2	42620.1	80064.7	103889	46009.8	47593	82872.3
FALSE	High	Master Protein	Q17RV3	Non-specific serine/threonine protein kinase OS=Homo sapiens OX=9606 GN=LRRK2 PE=2 SV=1	464.325	39	1059	82	285.9	2604.79	82	1.863	3.569	4.497	1.879	0.111997	0.00295482	5.14982e-15	1.679e-07	2.40181e+07	1.53754e+07	3.45526e+07	2.02035e+07	3.97622e+07	4.27926e+07	4.79754e+07	5.52023e+07	5.98831e+07	7.48111e+07	9.03039e+07	1.63757e+08	1.0438e+08	8.02185e+07	1.33652e+08	1.20201e+08
FALSE	High	Master Protein	E5KNY5	Leucine-rich PPR-motif containing OS=Homo sapiens OX=9606 GN=LRPPRC PE=4 SV=1	462.754	64	1143	71	157.8	2956.66	71	0.84	0.721	0.919	0.934	0.987524	0.980369	0.941921	0.886708	6.6249e+07	1.00285e+08	1.23215e+08	9.65053e+07	4.45209e+07	7.89341e+07	1.02293e+08	7.29119e+07	5.38531e+07	9.66269e+07	8.36234e+07	5.86686e+07	8.06872e+07	1.06943e+08	1.29953e+08	9.41411e+07
FALSE	High	Master Protein	B7Z4V2	75 kDa glucose-regulated protein OS=Homo sapiens OX=9606 PE=2 SV=1	455.338	67	1747	38	72.4	5032.7	38	0.869	0.759	0.954	0.957	0.99817	0.994467	0.985746	0.947812	1.74526e+08	2.52422e+08	2.62015e+08	1.93013e+08	1.0658e+08	2.19724e+08	2.52369e+08	1.77583e+08	1.38516e+08	2.49064e+08	1.95413e+08	1.45176e+08	2.01297e+08	2.85061e+08	2.98177e+08	1.7926e+08
FALSE	High	Master Protein	A0A0S2Z3G9	Actinin alpha 4 isoform 1 (Fragment) OS=Homo sapiens OX=9606 GN=ACTN4 PE=2 SV=1	449.578	68	1116	1	104.8	2990.16	54	4.504	5.018	1.013	1.129	4.89057e-06	0.000109797	0.945672	0.694537	3.9662e+07	3.10892e+07	4.08e+07	3.6714e+07	1.42114e+08	1.59048e+08	1.5632e+08	1.82513e+08	1.73686e+08	1.77567e+08	1.89724e+08	2.19444e+08	4.47617e+07	4.84308e+07	4.21891e+07	4.02324e+07
FALSE	High	Master Protein	A8K7J3	cDNA FLJ75535, highly similar to Homo sapiens early endosome antigen 1, 162kD (EEA1), mRNA (Fragment) OS=Homo sapiens OX=9606 PE=2 SV=1	432.591	70	1243	51	92.6	3523.18	51	0.827	1.049	1.104	1.334	0.986989	0.909062	0.841442	0.0866394	2.31687e+08	7.06843e+07	1.3079e+08	1.42246e+08	1.89145e+08	9.94107e+07	1.22239e+08	1.01385e+08	2.02341e+08	8.27266e+07	2.37226e+08	1.51363e+08	1.77271e+08	1.41791e+08	1.39057e+08	1.64478e+08
FALSE	High	Master Protein	V9HW31	ATP synthase subunit beta OS=Homo sapiens OX=9606 GN=HEL-S-271 PE=2 SV=1	418.91	71	2523	17	56.5	6866.3	26	0.846	0.731	0.829	0.933	0.992189	0.988127	0.830765	0.88026	2.72406e+08	3.91272e+08	4.86079e+08	3.78685e+08	1.78825e+08	3.73386e+08	5.13204e+08	3.10821e+08	2.47095e+08	4.0562e+08	3.49912e+08	2.8857e+08	3.36543e+08	3.42872e+08	4.7802e+08	3.32277e+08
FALSE	High	Master Protein	F5GXS2	Actinin, alpha 4, isoform CRA_a OS=Homo sapiens OX=9606 GN=ACTN4 PE=1 SV=3	418.262	66	1046	1	104.8	2796.51	53	3.927	5.316	0.791	1.212	0.539998	0.395486	0.88494	0.768169	14489.2	20314.6	10156	10186.9	9863.78	64027.3	61350.8	52757.4	68959.7	54228.1	54072.6	89684.3	46145.3	5710.44	22610.6	2477.78
FALSE	High	Master Protein	V9HWP2	Epididymis luminal protein 35 OS=Homo sapiens OX=9606 GN=HEL-S-125m PE=2 SV=1	398.3	56	2846	43	92.4	7137.93	45	0.848	0.796	1.106	0.977	0.993537	0.997811	0.835944	0.98385	6.53182e+08	5.86874e+08	7.4142e+08	6.19126e+08	5.76083e+08	6.07996e+08	5.76924e+08	5.85632e+08	5.34977e+08	6.05794e+08	6.23612e+08	5.8263e+08	7.38886e+08	9.27355e+08	8.78091e+08	7.65601e+08
FALSE	High	Master Protein	V9HW22	Epididymis luminal protein 33 OS=Homo sapiens OX=9606 GN=HEL-S-72p PE=2 SV=1	388.557	70	1868	1	70.9	5358.32	34	2.338	2.342	0.945	1.035	0.0182051	0.0736704	0.972293	0.947812	1.83815e+08	1.26927e+08	1.80064e+08	1.79273e+08	4.94079e+08	4.54336e+08	4.81316e+08	4.65828e+08	5.48569e+08	4.27336e+08	4.41686e+08	4.73037e+08	2.03888e+08	1.54329e+08	1.71285e+08	1.66596e+08
FALSE	High	Master Protein	Q5ST80	Flotillin OS=Homo sapiens OX=9606 GN=FLOT1 PE=2 SV=1	387.575	72	1662	28	47.3	4916.85	28	0.819	0.897	0.905	1.159	0.986989	0.977827	0.917666	0.592029	4.11606e+08	1.75591e+08	3.29091e+08	2.12922e+08	2.82947e+08	2.07977e+08	2.46947e+08	2.17046e+08	2.98632e+08	2.16712e+08	2.91265e+08	2.60782e+08	3.23099e+08	1.82404e+08	3.05689e+08	2.60163e+08
FALSE	High	Master Protein	B4DTZ9	cDNA FLJ61596, highly similar to Golgin subfamily B member 1 (Fragment) OS=Homo sapiens OX=9606 PE=2 SV=1	377.701	66	704	1	134.6	1927.79	63	0.292	0.263	1.344	0.892	0.347024	0.392426	0.822457	0.973026	113508	80987.6	230853	237155	7947.38	47702.4	72384	64696.3	13397.6	44503.9	40688.3	100630	146581	130497	179549	331893
FALSE	High	Master Protein	V9HWB4	78 kDa glucose-regulated protein OS=Homo sapiens OX=9606 GN=HEL-S-89n PE=2 SV=1	375.94	53	1797	34	72.3	5299.65	36	0.816	0.782	1.033	0.993	0.986989	0.997811	0.921621	0.999547	3.00371e+08	3.04284e+08	3.69907e+08	3.32399e+08	3.05703e+08	3.35898e+08	3.41857e+08	3.19469e+08	3.12869e+08	3.26341e+08	3.27054e+08	3.10266e+08	3.49233e+08	4.0223e+08	4.16713e+08	3.56084e+08
FALSE	High	Master Protein	A0A024R663	Kinectin 1 (Kinesin receptor), isoform CRA_a OS=Homo sapiens OX=9606 GN=KTN1 PE=4 SV=1	374.122	56	885	67	156.2	2194.85	67	0.806	0.913	1.254	1.139	0.986989	0.974522	0.535284	0.656233	6.50383e+07	5.59266e+07	6.32133e+07	6.0253e+07	4.94356e+07	4.81991e+07	5.0461e+07	5.29918e+07	5.71534e+07	6.37169e+07	6.38016e+07	5.02494e+07	7.13321e+07	8.60577e+07	7.68837e+07	6.96819e+07
FALSE	High	Master Protein	A0A087X0X3	Heterogeneous nuclear ribonucleoprotein M OS=Homo sapiens OX=9606 GN=HNRNPM PE=1 SV=1	355.359	64	1271	19	77.5	3300	39	0.702	0.463	0.843	0.708	0.934229	0.649371	0.830765	0.0239344	1.99354e+08	1.26552e+08	1.92792e+08	3.14271e+08	1.70151e+08	1.36798e+08	1.37347e+08	1.177e+08	9.17715e+07	8.37888e+07	1.05888e+08	1.01009e+08	1.79376e+08	1.55287e+08	1.63934e+08	2.50244e+08
FALSE	High	Master Protein	K7EQQ3	Keratin, type I cytoskeletal 9 OS=Homo sapiens OX=9606 GN=KRT9 PE=1 SV=1	353.879	86	848	20	39.5	2445.71	20	0.711	0.362	0.367	0.527	0.947026	0.304907	1.88689e-09	1.65386e-07	8.64987e+07	6.89419e+08	1.59211e+07	6.03932e+07	7.40766e+07	1.19095e+08	3.39949e+07	4.54078e+07	2.60492e+07	6.10951e+07	3.22633e+07	1.73254e+07	4.30823e+07	2.89115e+07	2.19813e+07	2.52667e+07
FALSE	High	Master Protein	A0A0U1RQF0	3-hydroxyacyl-[acyl-carrier-protein] dehydratase OS=Homo sapiens OX=9606 GN=FASN PE=1 SV=1	351.294	36	630	44	273	1582.73	65	3.165	3.029	1.076	0.969	0.000692896	0.0122688	0.880415	0.973026	1.42549e+07	8.7934e+06	1.20864e+07	1.13344e+07	4.92737e+07	4.44497e+07	4.17868e+07	4.27836e+07	4.12664e+07	4.16454e+07	4.06892e+07	4.94853e+07	1.7532e+07	1.26122e+07	1.09871e+07	1.22507e+07
FALSE	High	Master Protein	A0A0G2JIW1	Heat shock 70 kDa protein 1B OS=Homo sapiens OX=9606 GN=HSPA1B PE=1 SV=1	347.329	71	1486	30	70.1	4232.97	34	2.872	2.713	0.983	1.018	0.00224387	0.0282524	0.985746	0.973026	1.75687e+08	9.92425e+07	1.39069e+08	9.50688e+07	4.6355e+08	3.97335e+08	4.5966e+08	4.19781e+08	5.87005e+08	4.21573e+08	3.81111e+08	4.53898e+08	1.61387e+08	1.32532e+08	1.3687e+08	1.238e+08
FALSE	High	Master Protein	H6VRF8	Cytokeratin-1 OS=Homo sapiens OX=9606 GN=KRT1 PE=3 SV=1	341.708	67	1347	34	66	3837.22	38	0.789	0.443	0.423	0.606	0.986989	0.581237	9.08662e-07	0.000108497	4.43702e+08	3.623e+09	9.8568e+07	3.02353e+08	4.21747e+08	5.88851e+08	1.68454e+08	2.28066e+08	1.3163e+08	3.85952e+08	1.65962e+08	1.59471e+08	2.40494e+08	1.65639e+08	1.17069e+08	1.24415e+08
FALSE	High	Master Protein	A0A090N8Y2	Protein disulfide-isomerase A4 OS=Homo sapiens OX=9606 GN=ERP70 PE=2 SV=1	340.682	61	1184	2	72.9	3376.26	37	0.802	0.778	1.092	0.994	0.986989	0.997811	0.862819	0.999547	1.52707e+08	1.37657e+08	1.62921e+08	1.5838e+08	1.15465e+08	1.41854e+08	1.23982e+08	1.1809e+08	1.14978e+08	1.34773e+08	1.32263e+08	1.20134e+08	1.80276e+08	2.21235e+08	1.93103e+08	1.65122e+08
FALSE	High	Master Protein	A0A384P5T6	Epididymis secretory sperm binding protein OS=Homo sapiens OX=9606 PE=2 SV=1	337.032	57	868	43	111.3	2334.16	43	0.827	0.792	1.098	1.013	0.986989	0.997811	0.854698	0.98433	5.49351e+07	5.49037e+07	6.36897e+07	5.80887e+07	4.40062e+07	5.70212e+07	5.27399e+07	5.01362e+07	4.60808e+07	5.53015e+07	5.80332e+07	5.12229e+07	5.9933e+07	7.52559e+07	7.73351e+07	7.28592e+07
FALSE	High	Master Protein	B4DL98	cDNA FLJ56563, highly similar to Golgin subfamily B member 1 (Fragment) OS=Homo sapiens OX=9606 PE=2 SV=1	331.859	66	608	1	111.2	1691.8	55	0.494	0.517	1.35	1.026	0.833781	0.811735	0.782779	0.973026	187533	74918	166566	217228	61748.7	89397.1	81583.6	108206	42183.1	82858.6	92711.5	116575	178195	248685	204457	298529
FALSE	High	Master Protein	A0A7P0NMY4	Filamin-A OS=Homo sapiens OX=9606 GN=FLNA PE=4 SV=1	331.562	46	575	1	167.8	1435.91	50	5.181	5.245	1.238	0.973	0.0610281	0.121875	0.88494	0.988111	100966	86769.7	91263.6	119664	578273	425244	483346	606522	390203	535097	621076	497511	109401	178173	145522	77949
FALSE	High	Master Protein	A0A1B0GVI3	Keratin, type I cytoskeletal 10 OS=Homo sapiens OX=9606 GN=KRT10 PE=1 SV=2	331.394	61	871	30	63.3	2471.64	36	0.659	0.594	0.437	0.81	0.89221	0.90218	2.90418e-06	0.345379	1.80928e+08	1.0588e+09	5.55364e+07	1.25989e+08	1.38655e+08	2.27254e+08	5.91298e+07	8.88846e+07	4.64732e+07	1.81715e+08	6.58799e+07	1.33397e+08	1.12543e+08	8.54581e+07	6.82391e+07	5.6556e+07
FALSE	High	Master Protein	B4DJ30	cDNA FLJ61290, highly similar to Neutral alpha-glucosidase AB OS=Homo sapiens OX=9606 PE=2 SV=1	313.989	58	959	9	112.9	2557.18	42	0.809	0.759	1.097	0.996	0.986989	0.994467	0.856934	0.999739	1.19959e+08	1.19728e+08	1.42442e+08	1.09695e+08	1.08465e+08	1.11787e+08	1.15532e+08	9.47302e+07	1.05634e+08	1.0963e+08	1.19423e+08	1.07794e+08	1.41353e+08	1.64812e+08	1.68747e+08	1.48331e+08
FALSE	High	Master Protein	Q59EZ3	Insulin-like growth factor 2 receptor variant (Fragment) OS=Homo sapiens OX=9606 PE=2 SV=1	313.495	32	901	53	265.9	2322.46	57	0.995	1.089	0.994	1.14	0.960369	0.89584	0.970175	0.650897	5.93231e+07	3.24201e+07	4.89782e+07	5.75929e+07	6.20603e+07	4.97611e+07	5.37037e+07	5.04618e+07	5.00607e+07	5.74031e+07	6.76012e+07	7.04517e+07	6.40316e+07	5.34861e+07	4.77711e+07	5.40508e+07
FALSE	High	Master Protein	A0A140VK65	Vacuolar proton pump subunit B OS=Homo sapiens OX=9606 PE=2 SV=1	310.687	82	980	30	56.5	2548.04	30	1.159	1.204	0.955	1.138	0.877087	0.800609	0.988457	0.659504	8.73048e+07	4.82265e+07	9.05808e+07	7.08554e+07	1.01943e+08	9.28402e+07	1.18758e+08	9.36168e+07	1.29456e+08	1.01485e+08	1.11088e+08	1.10498e+08	8.9257e+07	5.57866e+07	7.92267e+07	7.85233e+07
FALSE	High	Master Protein	A0A024R1N1	Myosin, heavy polypeptide 9, non-muscle, isoform CRA_a OS=Homo sapiens OX=9606 GN=MYH9 PE=3 SV=1	309.726	35	512	6	226.4	1355	56	2.69	2.762	1.054	1.036	0.00453277	0.0251626	0.88494	0.947812	1.21379e+07	1.48734e+07	1.30152e+07	1.26682e+07	2.53953e+07	2.6858e+07	2.69573e+07	2.91758e+07	2.74658e+07	2.54447e+07	2.42615e+07	3.14961e+07	1.38657e+07	1.11197e+07	1.19856e+07	1.36657e+07
FALSE	High	Master Protein	Q53G99	Beta actin variant (Fragment) OS=Homo sapiens OX=9606 PE=2 SV=1	302.853	81	1827	1	41.7	4984.75	21	2.681	2.696	0.951	1.074	0.00468961	0.0294951	0.980469	0.867986	3.4131e+08	2.74403e+08	3.63153e+08	3.7975e+08	1.01529e+09	1.17133e+09	1.20474e+09	1.29227e+09	1.21099e+09	1.31577e+09	1.27402e+09	1.43697e+09	3.41416e+08	4.35682e+08	3.83309e+08	4.63188e+08
FALSE	High	Master Protein	A0A0S2Z3L2	P-type Ca(2+) transporter (Fragment) OS=Homo sapiens OX=9606 GN=ATP2A2 PE=2 SV=1	298.407	41	874	38	114.7	2239.9	38	0.745	0.719	1.149	0.981	0.960369	0.979049	0.792283	0.98742	7.79437e+07	7.0255e+07	8.14974e+07	8.77128e+07	5.93835e+07	6.03239e+07	5.51217e+07	6.4473e+07	5.84733e+07	6.81347e+07	5.37193e+07	6.2134e+07	9.94025e+07	1.06937e+08	8.69432e+07	9.66704e+07
FALSE	High	Master Protein	A0A384MTI6	Vesicle-fusing ATPase OS=Homo sapiens OX=9606 PE=2 SV=1	297.842	72	1103	45	82.5	2939.06	46	0.668	0.754	1.079	1.191	0.914654	0.994467	0.872878	0.460844	2.17063e+08	1.00243e+08	1.53783e+08	1.6937e+08	1.84142e+08	1.03614e+08	1.10029e+08	1.11734e+08	1.66523e+08	1.27698e+08	1.55855e+08	1.4568e+08	2.07598e+08	1.86678e+08	1.54359e+08	2.03625e+08
FALSE	High	Master Protein	A0A499FI48	Protein disulfide-isomerase OS=Homo sapiens OX=9606 GN=PDIA4 PE=1 SV=1	293.85	60	1109	1	73	3188.37	36	1.046	0.983	1.623	0.955	0.994561	0.997811	0.432744	0.986688	145149	124064	147735	164923	167312	113356	133758	227192	114213	202594	151339	136819	237948	402669	214373	202792
FALSE	High	Master Protein	I3L4N8	Actin, cytoplasmic 2 OS=Homo sapiens OX=9606 GN=ACTG1 PE=1 SV=9	293.581	78	1790	1	39	4920.47	20	1.3	1.382	0.732	1.038	0.947257	0.907622	0.630635	0.94102	376010	485896	525217	493148	231278	1.25371e+06	2.17401e+06	543425	536353	1.29564e+06	591525	1.26165e+06	526145	157048	363842	530411
FALSE	High	Master Protein	A0A024RD80	Heat shock protein 90kDa alpha (Cytosolic), class B member 1, isoform CRA_a OS=Homo sapiens OX=9606 GN=HSP90AB1 PE=3 SV=1	287.764	59	1323	23	83.2	3534.48	38	1.97	1.699	1.021	0.896	0.075724	0.351876	0.941069	0.755601	5.28811e+07	2.90222e+07	4.14838e+07	4.03312e+07	9.18394e+07	8.77798e+07	8.0657e+07	8.41853e+07	9.305e+07	7.50914e+07	7.82355e+07	8.57266e+07	4.88195e+07	4.4376e+07	3.81736e+07	3.93608e+07
FALSE	High	Master Protein	A0A0U4BW16	Non-muscle myosin heavy chain 9 OS=Homo sapiens OX=9606 GN=MYH9 PE=2 SV=1	285.521	32	473	1	226.4	1257	51	2.008	2.032	0.939	0.98	0.773764	0.801079	0.968969	0.999547	235006	168531	225140	147969	340037	381518	363494	449963	369756	360114	305563	470103	178606	183175	197950	169100
FALSE	High	Master Protein	V9HW26	ATP synthase subunit alpha OS=Homo sapiens OX=9606 GN=HEL-S-123m PE=2 SV=1	284.65	60	1939	29	59.7	5496.25	29	0.945	0.802	0.96	0.882	0.986989	0.999726	0.99598	0.701841	3.00495e+08	4.22712e+08	5.48693e+08	3.92648e+08	2.53039e+08	4.30353e+08	5.20278e+08	4.27709e+08	2.62727e+08	4.36343e+08	4.52613e+08	3.32073e+08	3.60641e+08	4.83215e+08	6.75589e+08	3.90048e+08
FALSE	High	Master Protein	V9HW80	15S Mg(2+)-ATPase p97 subunit OS=Homo sapiens OX=9606 GN=HEL-S-70 PE=2 SV=1	284.18	69	763	40	89.3	2045.59	40	1.092	1.132	0.951	1.012	0.932093	0.862067	0.980922	0.984925	4.2193e+07	4.14351e+07	4.12674e+07	5.91066e+07	6.46889e+07	5.76667e+07	4.69391e+07	6.30713e+07	6.11325e+07	4.9688e+07	5.52687e+07	6.62002e+07	5.6518e+07	5.14568e+07	4.18205e+07	4.66443e+07
FALSE	High	Master Protein	K9JA46	Epididymis luminal secretory protein 52 OS=Homo sapiens OX=9606 GN=EL52 PE=2 SV=1	282.992	58	1405	26	84.6	3786.09	39	1.945	1.802	0.96	0.908	0.0829108	0.287984	0.99598	0.81253	1.61891e+08	9.06171e+07	1.41629e+08	1.3948e+08	3.28599e+08	3.09557e+08	2.60792e+08	3.15383e+08	2.83464e+08	2.41436e+08	2.55941e+08	3.28097e+08	1.66439e+08	1.49637e+08	1.34084e+08	1.39689e+08
FALSE	High	Master Protein	A0A7P0TA35	Protein disulfide-isomerase OS=Homo sapiens OX=9606 GN=P4HB PE=4 SV=1	278.299	63	1332	33	61	3293.74	33	0.818	0.781	1.058	0.98	0.986989	0.997811	0.88494	0.986127	2.02256e+08	1.97053e+08	2.42573e+08	2.377e+08	1.64655e+08	2.00384e+08	1.90301e+08	1.86037e+08	1.66949e+08	1.88552e+08	2.05042e+08	1.68556e+08	2.33042e+08	3.04774e+08	2.52019e+08	2.38363e+08
FALSE	High	Master Protein	A0A024QZ62	Flotillin OS=Homo sapiens OX=9606 GN=hCG_1998851 PE=3 SV=1	274	67	1259	28	47	3512.08	28	0.782	0.915	0.96	1.214	0.986989	0.972607	0.99598	0.390211	3.71045e+08	1.49692e+08	2.80012e+08	1.87234e+08	2.49981e+08	1.8869e+08	2.12302e+08	1.92908e+08	2.81079e+08	1.99585e+08	2.70955e+08	2.45012e+08	3.02617e+08	1.86424e+08	2.57865e+08	2.39628e+08
FALSE	High	Master Protein	A8KAL2	Golgin subfamily A member 5 OS=Homo sapiens OX=9606 PE=2 SV=1	268.988	63	517	36	82.9	1436.08	36	0.32	0.292	0.991	0.936	0.0193943	0.103738	0.973212	0.897527	5.3289e+07	3.51419e+07	4.91186e+07	6.48677e+07	2.00724e+07	2.17901e+07	2.3975e+07	2.4932e+07	1.89027e+07	2.20444e+07	2.65841e+07	1.98873e+07	4.77238e+07	5.31353e+07	5.10926e+07	6.88858e+07
FALSE	High	Master Protein	E9PKU7	Neutral alpha-glucosidase AB OS=Homo sapiens OX=9606 GN=GANAB PE=1 SV=1	268.552	60	820	2	96.5	2207.64	35	0.819	0.787	1.216	1.06	0.986989	0.981742	0.841442	0.92427	693741	789591	769499	884770	520935	672976	598409	677748	561071	627973	691143	709310	814567	1.32788e+06	1.1442e+06	1.03732e+06
FALSE	High	Master Protein	V9HWB8	Pyruvate kinase OS=Homo sapiens OX=9606 GN=HEL-S-30 PE=2 SV=1	263.36	63	581	4	57.9	1545.27	31	5.229	5.14	0.934	1.004	4.92772e-07	8.4002e-05	0.959189	0.994729	3.17621e+07	2.19831e+07	2.54094e+07	2.77433e+07	1.85732e+08	1.44918e+08	1.32372e+08	1.95337e+08	1.65817e+08	1.42013e+08	1.64456e+08	1.78097e+08	2.81005e+07	3.36099e+07	2.88713e+07	2.76217e+07
FALSE	High	Master Protein	A0A384N6H1	Epididymis secretory sperm binding protein OS=Homo sapiens OX=9606 PE=2 SV=1	262.429	54	704	37	95.3	1814	38	1.941	1.76	1	0.9	0.0837136	0.318068	0.962677	0.774087	6.45283e+07	3.70723e+07	5.27316e+07	4.64423e+07	1.22635e+08	1.11668e+08	1.00997e+08	1.11052e+08	1.0693e+08	9.93069e+07	8.93626e+07	1.09061e+08	5.30111e+07	5.96609e+07	5.55545e+07	5.68693e+07
FALSE	High	Master Protein	B7Z3V1	Sodium/potassium-transporting ATPase subunit alpha (Fragment) OS=Homo sapiens OX=9606 PE=2 SV=1	261.661	39	827	36	112.4	2362.08	36	1.207	1.462	1.116	1.183	0.852168	0.570386	0.830765	0.491645	7.12583e+07	5.27998e+07	7.27925e+07	7.05965e+07	8.89498e+07	7.82958e+07	7.36862e+07	8.84307e+07	9.98368e+07	8.74178e+07	9.97732e+07	1.07193e+08	6.90597e+07	8.72278e+07	8.37642e+07	7.88046e+07
FALSE	High	Master Protein	Q4W4Y1	Dopamine receptor interacting protein 4 OS=Homo sapiens OX=9606 GN=DRIP4 PE=2 SV=1	258.462	60	554	13	96	1360.26	43	5.113	5.276	1.019	0.993	7.29969e-07	6.23738e-05	0.941921	0.999196	1.8617e+07	1.23265e+07	1.45428e+07	1.64081e+07	1.16948e+08	7.62766e+07	7.31716e+07	1.03972e+08	1.06755e+08	6.85658e+07	8.34589e+07	9.02768e+07	1.68038e+07	1.61872e+07	1.51885e+07	1.78186e+07
FALSE	High	Master Protein	A0A6Q8KRG2	Golgin subfamily A member 2 OS=Homo sapiens OX=9606 GN=GOLGA2 PE=1 SV=1	256.026	53	373	34	111.6	1052.82	34	0.306	0.285	0.941	0.951	0.0126482	0.090219	0.969321	0.94102	3.76458e+07	2.33591e+07	3.51649e+07	4.98765e+07	1.09669e+07	1.38657e+07	1.44637e+07	1.61186e+07	1.35785e+07	1.28687e+07	1.46302e+07	1.51821e+07	3.33308e+07	3.31146e+07	2.87493e+07	5.46511e+07
FALSE	High	Master Protein	A0A024RBH2	Cytoskeleton-associated protein 4, isoform CRA_c OS=Homo sapiens OX=9606 GN=CKAP4 PE=4 SV=1	253.168	61	737	30	66	2370.08	30	0.868	0.882	1.155	1.025	0.99817	0.987667	0.770921	0.969009	9.19738e+07	8.21115e+07	8.96263e+07	8.05711e+07	8.51731e+07	7.15153e+07	6.84605e+07	7.6206e+07	8.44842e+07	8.93473e+07	9.02427e+07	6.96316e+07	1.02663e+08	1.04689e+08	1.0566e+08	8.92077e+07
FALSE	High	Master Protein	H0YJ97	Thyroid receptor-interacting protein 11 (Fragment) OS=Homo sapiens OX=9606 GN=TRIP11 PE=1 SV=1	251.959	41	413	54	195.7	1073.2	54	0.333	0.415	1.123	1.216	0.0261921	0.477788	0.830765	0.380808	7.84229e+07	7.36973e+07	1.08454e+08	9.10812e+07	6.29585e+07	7.78708e+07	8.28065e+07	9.40086e+07	5.43775e+07	8.13455e+07	8.80676e+07	7.10223e+07	8.9811e+07	9.52804e+07	1.46541e+08	1.01666e+08
FALSE	High	Master Protein	B2RAK1	cDNA, FLJ94965, highly similar to Homo sapiens leucyl/cystinyl aminopeptidase (LNPEP), mRNA OS=Homo sapiens OX=9606 PE=2 SV=1	247.973	41	732	36	117.3	1984.59	36	0.875	1.1	1.006	1.215	0.995181	0.884011	0.953461	0.384061	5.29045e+07	2.60032e+07	4.16087e+07	5.03732e+07	5.15889e+07	3.82455e+07	4.05292e+07	4.5071e+07	6.08302e+07	4.42376e+07	5.8522e+07	5.66927e+07	5.49178e+07	4.16444e+07	4.25054e+07	5.65173e+07
FALSE	High	Master Protein	A0A024R370	TATA element modulatory factor 1, isoform CRA_a OS=Homo sapiens OX=9606 GN=TMF1 PE=4 SV=1	246.176	55	452	45	122.8	1172.8	45	0.262	0.272	1.057	1.031	0.00249515	0.0685312	0.88494	0.958402	5.35244e+07	3.37736e+07	4.90869e+07	7.11492e+07	1.03629e+07	1.10119e+07	1.35335e+07	9.41013e+06	1.2275e+07	1.15227e+07	1.32899e+07	1.8181e+07	5.205e+07	5.83847e+07	3.95961e+07	6.85928e+07
FALSE	High	Master Protein	A7BI36	p180/ribosome receptor OS=Homo sapiens OX=9606 GN=RRBP1 PE=2 SV=2	244.241	55	588	42	165.6	1544.1	42	0.68	0.697	1.191	1.052	0.932093	0.970883	0.655789	0.918982	2.19651e+07	2.19486e+07	2.35602e+07	2.1868e+07	1.0365e+07	1.5693e+07	1.53273e+07	1.55956e+07	1.43423e+07	1.78208e+07	1.67367e+07	1.34017e+07	2.50923e+07	3.71148e+07	2.95265e+07	2.34354e+07
FALSE	High	Master Protein	A0A087WVQ6	Clathrin heavy chain OS=Homo sapiens OX=9606 GN=CLTC PE=1 SV=1	239.648	35	532	43	191.9	1328.33	43	0.919	1.028	1.094	1.127	0.986989	0.928347	0.859579	0.701841	2.84678e+07	1.43658e+07	2.04443e+07	1.98464e+07	2.1022e+07	1.80521e+07	1.90906e+07	2.11094e+07	2.33209e+07	1.78126e+07	1.94293e+07	2.9235e+07	2.90173e+07	2.14519e+07	1.97767e+07	2.31462e+07
FALSE	High	Master Protein	A0A384ME17	Elongation factor Tu OS=Homo sapiens OX=9606 GN=TUFM PE=2 SV=1	239.552	66	843	25	49.8	2142.94	25	0.804	0.738	1.016	0.963	0.986989	0.988255	0.944287	0.962236	8.82647e+07	1.23577e+08	1.35671e+08	1.07239e+08	6.25844e+07	1.02723e+08	1.25822e+08	8.69022e+07	6.48819e+07	1.19871e+08	1.09341e+08	7.5015e+07	1.02274e+08	1.47792e+08	1.79194e+08	9.96881e+07
FALSE	High	Master Protein	A0A024R694	Actinin, alpha 1, isoform CRA_a OS=Homo sapiens OX=9606 GN=ACTN1 PE=2 SV=1	235.214	47	438	18	103	1171.32	34	4.823	4.931	1.08	1.101	0.000318901	0.00102886	0.948887	0.768169	1.34967e+06	882956	1.30668e+06	1.07747e+06	5.60508e+06	5.67634e+06	6.13618e+06	7.37258e+06	6.20855e+06	6.39803e+06	6.71264e+06	8.66593e+06	1.20956e+06	1.55174e+06	1.27125e+06	1.38934e+06
FALSE	High	Master Protein	A0A0S2Z428	HCG2039812, isoform CRA_b (Fragment) OS=Homo sapiens OX=9606 GN=KRT6A PE=2 SV=1	233.202	56	355	6	60	927.2	36	0.628	0.472	0.486	0.685	0.86741	0.670869	0.000121298	0.00993988	8.65616e+07	9.0483e+08	2.07214e+07	3.39416e+07	6.70073e+07	6.69846e+07	3.82129e+07	2.89435e+07	2.30699e+07	4.375e+07	2.97701e+07	4.02186e+07	6.3709e+07	3.23044e+07	4.61008e+07	2.21559e+07
FALSE	High	Master Protein	A0A6I8PU73	DnaJ homolog subfamily C member 7 OS=Homo sapiens OX=9606 GN=DNAJC7 PE=1 SV=1	232.532	62	670	3	56.7	1892.49	34	1.87	1.684	1.04	0.925	0.108729	0.360482	0.907158	0.876395	5.06815e+07	2.99538e+07	4.11667e+07	3.26786e+07	8.92021e+07	7.76166e+07	7.43602e+07	7.6311e+07	8.01596e+07	7.24786e+07	5.84835e+07	6.89973e+07	4.35383e+07	5.3994e+07	4.16734e+07	4.14612e+07
FALSE	High	Master Protein	A0A384NYT8	Tubulin beta chain (Fragment) OS=Homo sapiens OX=9606 PE=2 SV=1	230.911	73	922	1	49.4	2628.16	23	0.899	0.731	0.786	0.91	0.986989	0.988127	0.650662	0.818293	3.55954e+07	3.18717e+07	3.58704e+07	3.82194e+07	2.364e+07	3.87306e+07	3.44897e+07	3.106e+07	2.81029e+07	2.80842e+07	2.36717e+07	4.54816e+07	4.63576e+07	2.48927e+07	2.48292e+07	5.26872e+07
FALSE	High	Master Protein	B2R659	cDNA, FLJ92803, highly similar to Homo sapiens hydroxysteroid (17-beta) dehydrogenase 4 (HSD17B4), mRNA OS=Homo sapiens OX=9606 PE=2 SV=1	228.795	54	654	28	79.6	1908.85	28	0.858	0.891	1.06	1.068	0.99829	0.98134	0.88494	0.876848	5.227e+07	6.79803e+07	7.99597e+07	6.15192e+07	4.60072e+07	6.64827e+07	7.12103e+07	5.9514e+07	6.43905e+07	6.94391e+07	5.71552e+07	6.33291e+07	7.01142e+07	7.30913e+07	7.77587e+07	6.61261e+07
FALSE	High	Master Protein	A0A087WZ13	Ribonucleoprotein PTB-binding 1 OS=Homo sapiens OX=9606 GN=RAVER1 PE=1 SV=1	227.249	73	457	31	77.8	1066.79	31	0.436	0.373	0.808	0.937	0.19575	0.34963	0.758573	0.903025	4.80217e+07	2.51212e+07	4.12538e+07	8.17358e+07	3.79372e+07	2.77094e+07	2.86974e+07	2.40776e+07	2.54258e+07	2.48324e+07	2.63772e+07	2.85428e+07	4.35118e+07	3.89759e+07	3.85589e+07	5.37416e+07
FALSE	High	Master Protein	A0A024R5Z9	Pyruvate kinase OS=Homo sapiens OX=9606 GN=PKM2 PE=3 SV=1	226.669	55	499	1	58	1335.74	28	2.568	3.014	0.331	1.127	0.59796	0.48012	0.0855369	0.801214	173059	40053.2	79224.7	53190.9	140849	189701	132516	317044	273435	161417	146907	237209	12319.6	14305.5	29475.3	63497.5
FALSE	High	Master Protein	A0A024RB16	Family with sequence similarity 62 (C2 domain containing), member A, isoform CRA_a OS=Homo sapiens OX=9606 GN=FAM62A PE=3 SV=1	223.575	40	537	1	123.9	1393.75	33	0.599	0.593	0.751	0.978	0.932093	0.889599	0.872878	0.992291	78290.9	79049	103325	79433.7	23631.7	66238	74034.9	43752.2	61728.8	68050.4	29244.3	46056.4	89662.8	23705.8	50927.5	99065.7
FALSE	High	Master Protein	A0A024RB17	Family with sequence similarity 62 (C2 domain containing), member A, isoform CRA_b OS=Homo sapiens OX=9606 GN=FAM62A PE=3 SV=1	221.212	40	533	1	122.8	1380.42	33	0.889	0.94	1.109	1.07	0.987524	0.965562	0.830765	0.876848	3.26477e+07	2.59316e+07	3.78271e+07	3.51585e+07	2.84487e+07	3.06192e+07	3.16646e+07	3.73762e+07	3.90556e+07	3.34627e+07	3.61241e+07	3.62099e+07	3.94682e+07	2.94803e+07	3.94251e+07	3.91963e+07
FALSE	High	Master Protein	A8K6Q8	Transferrin receptor protein 1 OS=Homo sapiens OX=9606 PE=2 SV=1	221.167	47	775	3	84.8	2153.72	29	0.85	1.025	1.052	1.234	0.99495	0.930949	0.88494	0.305337	1.48065e+08	8.42682e+07	1.30959e+08	1.71992e+08	1.52563e+08	1.17668e+08	1.24114e+08	1.39613e+08	1.70531e+08	1.23251e+08	1.63115e+08	1.85246e+08	1.7496e+08	1.28412e+08	1.36537e+08	1.79347e+08
FALSE	High	Master Protein	Q4LE79	DSP variant protein (Fragment) OS=Homo sapiens OX=9606 GN=DSP variant protein PE=2 SV=1	220.455	24	84	44	265	209.04	44	0.751	0.686	0.623	0.862	0.960369	0.964816	0.0143135	0.62824	9.34384e+06	4.5492e+07	5.22665e+06	7.33124e+06	8.22227e+06	6.64696e+06	6.73385e+06	5.17859e+06	4.74506e+06	6.3337e+06	7.28705e+06	5.1979e+06	6.9881e+06	7.50333e+06	6.73613e+06	4.59693e+06
FALSE	High	Master Protein	Q5JP53	Tubulin beta chain OS=Homo sapiens OX=9606 GN=TUBB PE=1 SV=1	216.803	72	880	1	47.7	2503.01	22	0.674	0.539	0.708	0.801	0.93166	0.763094	0.296002	0.491645	1.18784e+06	2.52409e+06	2.61115e+06	1.75731e+06	437140	1.68507e+06	2.73542e+06	1.19572e+06	1.37906e+06	751518	631628	2.14467e+06	1.81708e+06	214777	1.16668e+06	1.93378e+06
FALSE	High	Master Protein	B4E1Q1	cDNA FLJ55485, highly similar to Heat shock cognate 71 kDa protein OS=Homo sapiens OX=9606 PE=2 SV=1	216.681	63	929	1	55	2587.77	23	1.346	1.788	1.128	1.329	0.986989	0.917405	0.93079	0.591546	47508.9	13443.9	60760.9	78610.5	64568.5	125736	4419.11	80957.9	112191	82289.7	66218.2	125744	69100.2	51408.7	48874	87997.3
FALSE	High	Master Protein	Q59EK6	TNF receptor-associated protein 1 variant (Fragment) OS=Homo sapiens OX=9606 PE=3 SV=1	216.358	54	616	29	79.9	1641.44	29	0.875	0.838	0.959	0.996	0.995181	0.997322	0.99598	0.999668	5.67594e+07	8.09524e+07	8.37213e+07	6.36306e+07	4.78677e+07	6.39799e+07	8.11419e+07	6.02788e+07	5.13064e+07	8.50164e+07	7.67909e+07	5.13668e+07	5.97044e+07	8.96981e+07	9.3812e+07	6.22485e+07
FALSE	High	Master Protein	J3KN36	Nodal modulator 3 OS=Homo sapiens OX=9606 GN=NOMO3 PE=1 SV=1	215.819	36	443	2	139.3	1157.99	32	0.695	0.756	1.125	1.133	0.93788	0.970883	0.894147	0.70908	1.25996e+06	935440	1.30133e+06	1.20476e+06	720821	759746	937114	851842	768386	928794	1.00583e+06	925079	1.26818e+06	1.18851e+06	1.51526e+06	1.37084e+06
FALSE	High	Master Protein	A0A7P0TB65	Calnexin OS=Homo sapiens OX=9606 GN=CANX PE=4 SV=1	215.717	52	780	29	67.3	1996.18	29	0.857	0.864	1.11	1.025	0.99817	0.991406	0.830765	0.970192	1.94327e+08	1.8874e+08	2.30881e+08	2.19175e+08	1.63706e+08	1.84989e+08	1.80898e+08	2.07339e+08	1.87657e+08	1.9882e+08	1.81439e+08	1.7391e+08	2.34554e+08	2.16154e+08	2.41952e+08	2.42807e+08
FALSE	High	Master Protein	B3KQT9	Protein disulfide-isomerase OS=Homo sapiens OX=9606 PE=2 SV=1	212.897	67	1092	24	54.1	2986.84	29	0.822	0.784	1.091	0.995	0.986989	0.997811	0.864407	0.999739	2.02689e+08	2.00722e+08	2.22911e+08	2.16258e+08	1.85698e+08	1.96103e+08	1.76437e+08	1.82685e+08	1.73129e+08	2.01288e+08	1.86226e+08	1.5872e+08	2.44237e+08	3.35439e+08	2.50795e+08	2.32085e+08
FALSE	High	Master Protein	Q6IBR0	Dolichyl-diphosphooligosaccharide--protein glycosyltransferase subunit 1 OS=Homo sapiens OX=9606 GN=RPN1 PE=2 SV=1	212.372	63	721	31	68.6	1801.77	31	0.863	0.833	1.12	0.977	0.999563	0.997811	0.830765	0.982816	8.74546e+07	8.65709e+07	9.76376e+07	1.06753e+08	7.62828e+07	8.87581e+07	7.82578e+07	8.54825e+07	7.99117e+07	8.56712e+07	7.80602e+07	8.10077e+07	1.09424e+08	1.13674e+08	1.01703e+08	1.12232e+08
FALSE	High	Master Protein	A0A024R8Q1	Glucosidase, alpha acid (Pompe disease, glycogen storage disease type II), isoform CRA_a OS=Homo sapiens OX=9606 GN=GAA PE=3 SV=1	211.685	40	621	15	105.3	1749.31	25	0.411	0.497	0.817	1.164	0.13538	0.702869	0.800325	0.569749	8.74772e+07	5.06913e+07	7.12982e+07	9.3488e+07	5.10419e+07	3.59262e+07	3.44331e+07	3.78761e+07	5.75723e+07	3.66792e+07	4.01004e+07	5.2433e+07	8.5499e+07	6.03008e+07	5.64992e+07	8.43279e+07
FALSE	High	Master Protein	B2RBR9	cDNA, FLJ95650, highly similar to Homo sapiens karyopherin (importin) beta 1 (KPNB1), mRNA OS=Homo sapiens OX=9606 PE=2 SV=1	210.147	42	407	26	97.1	965.88	26	1.85	1.709	1.032	0.955	0.116848	0.351876	0.923115	0.94607	1.98149e+07	1.51181e+07	2.11233e+07	1.71868e+07	4.48719e+07	3.40047e+07	3.62406e+07	4.08834e+07	3.77679e+07	3.58178e+07	3.60793e+07	3.77495e+07	2.5155e+07	1.86301e+07	2.31857e+07	2.09294e+07
FALSE	High	Master Protein	A0A024R4F1	2-phospho-D-glycerate hydro-lyase OS=Homo sapiens OX=9606 GN=HEL-S-17 PE=2 SV=1	208.24	65	625	16	47.1	1770.16	20	4.963	4.518	0.935	0.939	1.24622e-06	0.000325177	0.959239	0.907412	2.15913e+07	1.6084e+07	1.6619e+07	2.06089e+07	9.62142e+07	1.10518e+08	1.02673e+08	1.24438e+08	9.67688e+07	1.02744e+08	9.86723e+07	1.21268e+08	1.86974e+07	2.2125e+07	1.58769e+07	1.88439e+07
FALSE	High	Master Protein	Q59E90	Alpha-mannosidase (Fragment) OS=Homo sapiens OX=9606 PE=2 SV=1	207.673	46	710	29	113.2	1986.21	29	0.426	0.495	0.828	1.166	0.168493	0.694377	0.830765	0.559773	1.24423e+08	6.78006e+07	9.88875e+07	1.05747e+08	6.89544e+07	4.36334e+07	4.2767e+07	5.29893e+07	7.31668e+07	4.34238e+07	5.27024e+07	6.22685e+07	9.38875e+07	6.07516e+07	8.77005e+07	1.06281e+08
FALSE	High	Master Protein	V9HW96	CCT-beta OS=Homo sapiens OX=9606 GN=HEL-S-100n PE=2 SV=1	207.334	68	524	29	57.5	1358.31	29	2.031	1.795	1.153	0.897	0.0597565	0.292881	0.78065	0.762007	3.22827e+07	1.57675e+07	2.63081e+07	2.47678e+07	7.51656e+07	6.28311e+07	5.64867e+07	5.70826e+07	6.13585e+07	5.29041e+07	5.3947e+07	5.37261e+07	3.65817e+07	2.8639e+07	2.86845e+07	3.33767e+07
FALSE	High	Master Protein	A8K4T2	cDNA FLJ76281, highly similar to Homo sapiens DnaJ (Hsp40) homolog, subfamily C, member 7 (DNAJC7), mRNA OS=Homo sapiens OX=9606 PE=2 SV=1	205.281	58	611	1	55.4	1758.72	32	1.904	2.101	1.392	1.069	0.846022	0.73653	0.752798	0.91067	167803	100301	219803	28945.6	227481	268339	243697	233360	283823	245981	232508	319484	146636	158781	222479	177221
FALSE	High	Master Protein	G3V0E5	Transferrin receptor protein 1 OS=Homo sapiens OX=9606 GN=TFRC PE=1 SV=1	203.97	48	728	1	75.9	1995.94	27	1.061	1.2	1.37	1.151	0.960369	0.884397	0.281367	0.664035	4.57856e+06	2.43681e+06	3.80954e+06	4.14105e+06	4.55428e+06	2.9041e+06	2.813e+06	4.68998e+06	4.71939e+06	3.39007e+06	4.8132e+06	5.16837e+06	5.23483e+06	6.02093e+06	5.20463e+06	5.44574e+06
FALSE	High	Master Protein	B4DS66	MICOS complex subunit MIC60 OS=Homo sapiens OX=9606 PE=2 SV=1	203.799	56	545	16	73.3	1451.41	29	0.758	0.675	1.055	0.954	0.970048	0.964816	0.88494	0.943556	3.83581e+07	5.854e+07	6.07653e+07	5.07959e+07	2.34943e+07	3.93133e+07	5.31529e+07	4.03883e+07	2.63289e+07	4.9001e+07	4.64156e+07	2.88485e+07	4.6064e+07	6.97657e+07	7.60337e+07	4.43234e+07
FALSE	High	Master Protein	A0A0G2JN29	Nodal modulator 1 OS=Homo sapiens OX=9606 GN=NOMO1 PE=1 SV=1	203.288	36	417	2	139.5	1065.78	32	0.781	0.738	1.085	0.962	0.985005	0.988255	0.865832	0.962236	1.88075e+07	2.20031e+07	2.70429e+07	2.31755e+07	1.39661e+07	1.89708e+07	2.00082e+07	1.8282e+07	1.55735e+07	2.04269e+07	1.73585e+07	1.91334e+07	2.76003e+07	3.14481e+07	2.75608e+07	2.75025e+07
FALSE	High	Master Protein	Q53G71	Calreticulin variant (Fragment) OS=Homo sapiens OX=9606 PE=2 SV=1	202.708	73	947	22	46.9	2445.13	22	0.709	0.639	0.955	0.971	0.943204	0.939764	0.987913	0.973026	1.24092e+08	1.33831e+08	1.26395e+08	1.4267e+08	8.09182e+07	1.29543e+08	1.02743e+08	8.26789e+07	8.66418e+07	1.18174e+08	1.06521e+08	8.0724e+07	1.44794e+08	2.18083e+08	1.47195e+08	1.13594e+08
FALSE	High	Master Protein	V9HW06	Serine hydroxymethyltransferase OS=Homo sapiens OX=9606 GN=HEL-S-51e PE=2 SV=1	199.595	67	592	23	56	1371.28	24	0.855	0.784	0.916	0.985	0.996422	0.997811	0.938475	0.992714	6.84674e+07	1.01008e+08	1.15748e+08	8.38448e+07	4.53764e+07	8.91163e+07	1.14087e+08	7.35501e+07	5.83047e+07	9.99484e+07	8.47158e+07	6.89975e+07	8.31857e+07	9.81648e+07	1.20162e+08	8.82232e+07
FALSE	High	Master Protein	Q8IZ29	Tubulin beta chain OS=Homo sapiens OX=9606 GN=TUBB2C PE=2 SV=1	198.562	72	778	2	49.8	2165.37	23	0.964	0.866	0.861	0.923	0.977205	0.990526	0.865832	0.87266	1.01566e+08	9.2513e+07	1.10157e+08	1.08215e+08	7.5777e+07	1.23444e+08	1.04598e+08	1.06046e+08	9.83612e+07	9.63545e+07	7.6489e+07	1.39554e+08	1.10747e+08	8.26351e+07	8.52663e+07	1.44278e+08
FALSE	High	Master Protein	B4DKV4	cDNA FLJ60647, highly similar to Keratin, type II cytoskeletal 6B OS=Homo sapiens OX=9606 PE=2 SV=1	197.728	54	317	3	55.7	815.42	30	0.736	0.192	0.864	0.508	0.960369	0.0893173	0.856977	0.00142021	1.64092e+06	2.89317e+07	207590	52310.1	1.05658e+06	467265	501048	39417.6	144562	121112	28488.8	527468	1.8368e+06	404352	1.17285e+06	266556
FALSE	High	Master Protein	A0A1L7NY50	Polypeptide N-acetylgalactosaminyltransferase OS=Homo sapiens OX=9606 GN=GALNT2 PE=2 SV=1	197.121	51	616	26	64.7	1681.06	27	0.345	0.328	0.818	0.945	0.0363514	0.188588	0.80639	0.932777	8.8121e+07	4.87425e+07	7.55142e+07	1.02514e+08	2.03287e+07	3.7104e+07	3.2371e+07	2.42408e+07	2.69847e+07	2.99187e+07	3.63036e+07	3.25981e+07	7.74954e+07	7.51625e+07	6.21241e+07	1.00046e+08
FALSE	High	Master Protein	V9HVZ4	Glyceraldehyde-3-phosphate dehydrogenase OS=Homo sapiens OX=9606 GN=HEL-S-162eP PE=2 SV=1	196.813	74	494	17	36	1254.85	17	2.389	2.368	0.796	1.022	0.0151957	0.0685312	0.698399	0.973026	5.05068e+07	4.60126e+07	4.22605e+07	4.59724e+07	1.4136e+08	1.39142e+08	1.12948e+08	1.47613e+08	1.50388e+08	1.3703e+08	1.26292e+08	1.72419e+08	4.28668e+07	5.19132e+07	4.10247e+07	4.71529e+07
FALSE	High	Master Protein	E5KRK5	Complex I-75kD OS=Homo sapiens OX=9606 GN=NDUFS1 PE=3 SV=1	196.401	50	393	25	79.4	1059.75	25	0.888	0.74	0.916	0.871	0.987524	0.988255	0.93891	0.659504	1.57094e+07	2.42997e+07	2.66387e+07	2.23277e+07	1.07019e+07	2.14003e+07	2.55236e+07	1.88222e+07	1.31575e+07	2.20304e+07	1.89112e+07	1.5205e+07	2.04774e+07	2.2721e+07	2.89184e+07	2.0306e+07
FALSE	High	Master Protein	F8W0P7	ATP synthase subunit beta, mitochondrial (Fragment) OS=Homo sapiens OX=9606 GN=ATP5F1B PE=1 SV=2	196.112	54	1304	2	28.4	3733.79	11	0.279	0.593	0.691	1.584	0.176225	0.900544	0.653535	0.0388642	223019	642537	465269	278900	118471	392245	19353.2	184084	185475	404640	137581	263288	344981	139757	376148	179650
FALSE	High	Master Protein	Q53GW1	Vesicle transport-related protein isoform a variant (Fragment) OS=Homo sapiens OX=9606 PE=2 SV=1	193.105	50	406	23	72.3	1166.41	23	0.541	0.521	0.961	0.948	0.553587	0.764806	0.99598	0.94102	2.64613e+07	1.91936e+07	2.47179e+07	3.23931e+07	1.39863e+07	1.58103e+07	1.5938e+07	1.42299e+07	1.59824e+07	1.39898e+07	1.33356e+07	1.6087e+07	3.01983e+07	2.45078e+07	2.10132e+07	3.1961e+07
FALSE	High	Master Protein	A0A024R321	Filamin B, beta (Actin binding protein 278), isoform CRA_a OS=Homo sapiens OX=9606 GN=FLNB PE=3 SV=1	191.431	25	206	1	280.3	502	41	3.183	3.487	1.019	1.09	0.00327163	0.0046401	0.99598	0.820006	2.96395e+06	2.71182e+06	2.88197e+06	2.6824e+06	7.28236e+06	9.0926e+06	8.86324e+06	9.46483e+06	6.88058e+06	9.61227e+06	9.16411e+06	1.20217e+07	2.93293e+06	3.07232e+06	3.63869e+06	3.34042e+06
FALSE	High	Master Protein	V9HWE1	Vimentin OS=Homo sapiens OX=9606 GN=HEL113 PE=2 SV=1	191.39	68	719	29	53.6	1767.23	31	1.286	1.232	1.314	0.987	0.697549	0.77178	0.342901	0.995577	7.0976e+07	5.54923e+07	6.97192e+07	5.97696e+07	6.74913e+07	7.49699e+07	1.0579e+08	7.01648e+07	7.99314e+07	7.8216e+07	9.19641e+07	7.13865e+07	8.47155e+07	7.44097e+07	9.06171e+07	7.64863e+07
FALSE	High	Master Protein	A2A274	Aconitate hydratase, mitochondrial OS=Homo sapiens OX=9606 GN=ACO2 PE=1 SV=1	191.113	42	460	28	87.8	1181.62	28	0.894	0.769	0.866	0.937	0.986989	0.997322	0.867076	0.903431	2.19241e+07	3.09952e+07	3.50672e+07	2.74478e+07	1.61621e+07	2.70072e+07	3.69454e+07	2.69773e+07	1.95416e+07	3.16603e+07	2.88265e+07	2.11583e+07	2.56497e+07	3.22147e+07	3.82865e+07	2.39365e+07
FALSE	High	Master Protein	A0A024QZN4	Metavinculin OS=Homo sapiens OX=9606 GN=VCL PE=3 SV=1	188.212	40	326	32	116.6	859.27	32	3.089	2.874	1.132	0.932	0.000930983	0.0187226	0.830765	0.878944	1.08369e+07	6.70666e+06	7.47462e+06	9.69116e+06	3.34987e+07	2.80208e+07	2.13329e+07	2.97921e+07	2.58093e+07	2.51837e+07	2.61621e+07	2.82385e+07	9.26252e+06	1.22306e+07	1.02391e+07	9.40489e+06
FALSE	High	Master Protein	B7Z2V6	H(+)-transporting two-sector ATPase OS=Homo sapiens OX=9606 PE=2 SV=1	187.42	76	785	21	37.7	2217.07	21	1.262	1.382	0.966	1.155	0.740579	0.650888	0.99598	0.604332	4.71258e+07	2.63868e+07	5.14175e+07	4.18236e+07	6.6466e+07	6.10622e+07	6.30119e+07	6.31738e+07	8.37005e+07	6.94896e+07	7.95343e+07	6.56401e+07	5.41324e+07	3.48532e+07	4.99518e+07	4.64009e+07
FALSE	High	Master Protein	A8K916	AP complex subunit beta OS=Homo sapiens OX=9606 PE=2 SV=1	186.668	42	531	16	105.6	1265.67	27	1.099	1.351	1.048	1.299	0.932093	0.679499	0.89042	0.14888	4.12176e+07	1.69139e+07	2.58216e+07	3.06074e+07	5.36751e+07	2.78028e+07	2.61561e+07	3.234e+07	5.21513e+07	3.24763e+07	4.57816e+07	3.73896e+07	4.34532e+07	2.63284e+07	2.61623e+07	3.29359e+07
FALSE	High	Master Protein	Q53X12	V-type proton ATPase subunit a OS=Homo sapiens OX=9606 PE=2 SV=1	185.993	34	534	2	95.7	1386.23	24	1.037	1.201	0.899	1.178	0.958019	0.803492	0.90333	0.509484	5.61138e+07	3.00771e+07	5.48907e+07	3.98299e+07	4.58134e+07	5.13043e+07	5.9491e+07	4.70556e+07	6.46044e+07	5.32581e+07	5.54236e+07	6.27086e+07	5.93319e+07	2.90625e+07	4.13835e+07	4.84807e+07
FALSE	High	Master Protein	A0A384NKW7	Chromosome segregation 1-like protein OS=Homo sapiens OX=9606 PE=2 SV=1	184.699	43	409	32	110.3	1088.35	32	1.474	1.25	1.056	0.923	0.407138	0.758194	0.88494	0.871816	1.63364e+07	6.76138e+06	1.38887e+07	1.5652e+07	2.2411e+07	2.49552e+07	1.89492e+07	1.89099e+07	2.33393e+07	1.60698e+07	1.79255e+07	2.00773e+07	2.32908e+07	1.12457e+07	1.29063e+07	1.62782e+07
FALSE	High	Master Protein	A0A0S2Z410	Epididymis secretory sperm binding protein (Fragment) OS=Homo sapiens OX=9606 GN=HSD17B10 PE=2 SV=1	183.545	89	394	15	26.9	1129.17	15	0.895	0.752	0.846	0.913	0.986989	0.994467	0.830765	0.823562	2.15678e+07	3.49665e+07	4.37834e+07	2.9017e+07	1.3716e+07	2.8223e+07	4.10483e+07	2.95906e+07	1.90247e+07	3.46119e+07	3.04264e+07	2.2792e+07	2.41871e+07	3.61032e+07	4.27908e+07	2.5752e+07
FALSE	High	Master Protein	B4DHD2	cDNA FLJ55458, highly similar to Programmed cell death 6-interacting protein OS=Homo sapiens OX=9606 PE=2 SV=1	181.892	51	372	1	75.9	980.2	31	2.762	2.992	1.023	0.883	0.24917	0.271829	0.992574	0.775381	445771	42638.4	264579	377143	2.46394e+06	1.45887e+06	865738	1.69887e+06	2.03733e+06	1.30342e+06	1.49578e+06	1.30585e+06	331985	613600	123550	263335
FALSE	High	Master Protein	Q9BVJ8	Beta-N-acetylhexosaminidase (Fragment) OS=Homo sapiens OX=9606 GN=HEXA PE=2 SV=2	181.082	62	825	2	47.1	2170.84	23	0.444	0.505	0.857	1.187	0.218514	0.728244	0.862287	0.479639	2.73533e+08	1.42287e+08	1.87883e+08	2.26687e+08	1.71259e+08	1.04479e+08	9.39099e+07	1.10392e+08	1.71374e+08	1.10514e+08	1.20388e+08	1.43616e+08	2.48701e+08	2.07603e+08	1.82613e+08	2.11599e+08
FALSE	High	Master Protein	A0A384MEE3	Tubulin beta chain OS=Homo sapiens OX=9606 PE=2 SV=1	180.626	59	683	2	49.9	1932.68	21	1.696	1.746	0.937	1.025	0.789335	0.752669	0.889004	0.957937	687408	748595	851955	705460	1.12626e+06	1.39413e+06	1.22322e+06	1.11147e+06	1.02212e+06	1.25529e+06	971235	1.67792e+06	834985	496718	443237	1.01255e+06
FALSE	High	Master Protein	H3BRG4	Cytochrome b-c1 complex subunit 2, mitochondrial OS=Homo sapiens OX=9606 GN=UQCRC2 PE=1 SV=1	180.187	59	421	16	44.6	1158.48	16	0.77	0.643	0.787	0.916	0.974926	0.943197	0.656263	0.840059	2.36457e+07	3.67079e+07	4.75267e+07	3.81232e+07	1.54712e+07	3.53752e+07	4.39533e+07	2.45868e+07	2.19423e+07	3.32835e+07	3.07468e+07	2.32692e+07	2.88721e+07	3.20628e+07	4.32223e+07	2.95032e+07
FALSE	High	Master Protein	A0A1S5UZ07	Talin-1 OS=Homo sapiens OX=9606 GN=TLN1 PE=2 SV=1	179.339	23	221	36	271.3	548.91	36	2.059	1.967	1.216	0.946	0.0848762	0.18828	0.632906	0.936513	5.5096e+06	5.18621e+06	7.00413e+06	6.02449e+06	1.13011e+07	1.1062e+07	1.16769e+07	1.0977e+07	1.05228e+07	8.9077e+06	9.85383e+06	1.09222e+07	7.51047e+06	4.64375e+06	5.8556e+06	6.3278e+06
FALSE	High	Master Protein	A0A1B0GVD5	Cathepsin D OS=Homo sapiens OX=9606 GN=CTSD PE=1 SV=1	179.155	49	1261	14	44.2	3562.98	14	0.437	0.457	0.82	1.154	0.199093	0.629696	0.817032	0.608226	4.2626e+08	2.40863e+08	3.82817e+08	3.84874e+08	2.11073e+08	1.55358e+08	1.56095e+08	1.51486e+08	2.41048e+08	1.58127e+08	1.82559e+08	1.94464e+08	3.92432e+08	3.51836e+08	2.90223e+08	3.72287e+08
FALSE	High	Master Protein	F5GWP8	Keratin, type I cytoskeletal 17 OS=Homo sapiens OX=9606 GN=KRT17 PE=1 SV=2	178.433	60	224	7	40.3	592.93	20	0.583	0.374	0.619	0.634	0.713492	0.351876	0.0683763	0.000731384	3.04851e+07	1.10884e+08	1.44548e+07	1.85918e+07	3.00838e+07	1.10295e+07	8.80142e+06	1.35739e+07	1.6955e+07	9.19593e+06	1.61729e+07	1.12152e+07	2.52737e+07	2.0723e+07	1.94025e+07	2.02231e+07
FALSE	High	Master Protein	A0A384P5S9	Epididymis secretory sperm binding protein OS=Homo sapiens OX=9606 PE=2 SV=1	178.022	24	242	42	282.1	586.51	42	0.96	1.002	1.161	1.008	0.986989	0.949727	0.728762	0.986127	1.21095e+07	4.89072e+06	6.42128e+06	6.57943e+06	9.32785e+06	5.55934e+06	7.52736e+06	6.6634e+06	5.6759e+06	7.19912e+06	1.44253e+07	5.70454e+06	1.21517e+07	7.45601e+06	1.06129e+07	5.78207e+06
FALSE	High	Master Protein	A0A0S2Z5M1	SEC63-like (S. cerevisiae) (Fragment) OS=Homo sapiens OX=9606 GN=SEC63 PE=2 SV=1	176.533	43	471	27	87.9	1199.39	27	0.879	0.864	1.161	1.036	0.992919	0.991268	0.752927	0.947812	2.25903e+07	2.39042e+07	2.72495e+07	2.44971e+07	1.94673e+07	2.27537e+07	2.27416e+07	2.07145e+07	2.21191e+07	2.41439e+07	2.07172e+07	2.2227e+07	2.78805e+07	2.74682e+07	2.71379e+07	3.08944e+07
FALSE	High	Master Protein	E9KL48	Glutamate dehydrogenase (NAD(P)(+)) OS=Homo sapiens OX=9606 GN=GLUD1 PE=2 SV=1	176.524	52	568	24	61.4	1480.7	24	0.96	0.847	0.955	0.958	0.977939	0.994467	0.989393	0.949011	3.2974e+07	4.82869e+07	5.59515e+07	5.18092e+07	2.75396e+07	4.85945e+07	5.83063e+07	4.79537e+07	3.1064e+07	5.23175e+07	4.54717e+07	4.00347e+07	3.99581e+07	6.05275e+07	6.36274e+07	4.54297e+07
FALSE	High	Master Protein	E7EN95	Filamin-B OS=Homo sapiens OX=9606 GN=FLNB PE=1 SV=1	174.661	25	180	1	256.1	437.04	38	4.09	4.914	1.718	1.183	0.553587	0.461567	0.593314	0.795108	13872.4	8009.28	9686.12	4581.28	27726.1	38120.5	41162.7	37859.5	33690.7	52763.6	41694.9	44930.9	10451.1	23853.4	14919.3	13746.7
FALSE	High	Master Protein	A0A1L1UHR1	Voltage-dependent anion-selective channel protein 1 OS=Homo sapiens OX=9606 PE=2 SV=1	172.855	81	916	18	30.8	2520.47	18	0.617	0.562	0.872	0.926	0.851789	0.849956	0.881795	0.876848	1.05313e+08	1.46564e+08	1.61803e+08	1.49118e+08	6.05632e+07	1.05368e+08	1.19601e+08	8.72343e+07	7.39115e+07	1.08344e+08	9.00091e+07	8.76789e+07	1.32775e+08	1.45284e+08	1.49606e+08	1.36823e+08
FALSE	High	Master Protein	A0A024R1X6	Keratin 14 (Epidermolysis bullosa simplex, Dowling-Meara, Koebner), isoform CRA_a OS=Homo sapiens OX=9606 GN=KRT14 PE=3 SV=1	172.8	64	277	7	30	787.76	17	0.601	0.295	0.392	0.645	0.848745	0.119546	6.58006e-08	0.00519543	7.30452e+06	9.40661e+07	985751	2.2685e+06	4.28679e+06	5.37525e+06	2.54764e+06	1.85549e+06	1.61243e+06	2.91365e+06	1.73663e+06	1.85443e+06	5.06575e+06	1.40897e+06	2.01918e+06	1.32247e+06
FALSE	High	Master Protein	E9PK54	Heat shock cognate 71 kDa protein (Fragment) OS=Homo sapiens OX=9606 GN=HSPA8 PE=1 SV=8	172.615	84	982	1	19.9	2925.61	13	2.31	2.158	0.852	0.988	0.112339	0.26261	0.830765	0.998393	1.87799e+06	2.66842e+06	2.18645e+06	1.70839e+06	2.96265e+06	4.45952e+06	5996868	5.81324e+06	6.06429e+06	4.38925e+06	2.93807e+06	4.47863e+06	2.98368e+06	854707	1.4975e+06	2.20761e+06
FALSE	High	Master Protein	B2R6L0	Tubulin beta chain OS=Homo sapiens OX=9606 PE=2 SV=1	171.942	56	657	1	49.9	1868.63	20	1.588	0.923	1.804	0.637	0.971216	0.988255	0.583335	0.659504	3264.23	15649.9	9792.13	78368.1	23517.6	17856.7	9605.49	26264.3	8237.37	15833.3	22723.6	3960.75	24414.2	22462.2	20434.4	21072.2
FALSE	High	Master Protein	A0A7I2PK44	Apoptosis-inducing factor 1, mitochondrial OS=Homo sapiens OX=9606 GN=AIFM1 PE=1 SV=1	171.065	55	401	2	66.6	1058.17	25	0.89	0.671	0.898	0.841	0.987524	0.964816	0.901126	0.509484	3.8172e+07	5.63311e+07	5.30656e+07	5.20027e+07	3.65132e+07	5.30974e+07	4.77681e+07	4.54799e+07	2.93178e+07	4.60639e+07	4.09056e+07	3.45378e+07	4.18554e+07	6.50417e+07	6.37262e+07	4.07758e+07
FALSE	High	Master Protein	B7Z5C1	cDNA FLJ56126, highly similar to Programmed cell death 6-interacting protein OS=Homo sapiens OX=9606 PE=2 SV=1	170.098	54	364	1	71.8	900.7	30	4.066	4.943	0.597	1.146	0.0924557	0.0294951	0.397605	0.701841	298409	165935	193511	268901	730405	1.10558e+06	1.08104e+06	818451	1.62342e+06	1.01256e+06	774759	1.0561e+06	252990	44848	153101	121294
FALSE	High	Master Protein	B7Z532	cDNA FLJ51028, highly similar to 60 kDa heat shock protein, mitochondrial OS=Homo sapiens OX=9606 PE=2 SV=1	169.915	74	1090	2	26.7	2216.8	19	0.959	0.746	1.056	0.843	0.986989	0.958359	0.970175	0.81253	200528	704069	559785	266791	182333	504239	647982	287903	284168	480243	263873	232363	515945	283847	480824	309269
FALSE	High	Master Protein	B3KXS5	Lon protease homolog, mitochondrial OS=Homo sapiens OX=9606 GN=LONP1 PE=2 SV=1	169.768	42	390	26	103	1079.32	26	0.913	0.819	0.977	0.955	0.986989	0.997811	0.99598	0.946812	1.23812e+07	1.87823e+07	2.16181e+07	1.79722e+07	9.40192e+06	1.86901e+07	2.19106e+07	1.57629e+07	1.19691e+07	1.96104e+07	1.65833e+07	1.3773e+07	1.5629e+07	1.97635e+07	2.5178e+07	1.71649e+07
FALSE	High	Master Protein	B2RE46	Dolichyl-diphosphooligosaccharide--protein glycosyltransferase subunit 2 OS=Homo sapiens OX=9606 PE=2 SV=1	169.529	52	441	14	69.3	1194.6	22	0.848	0.742	1.061	0.977	0.993537	0.990495	0.88494	0.983411	2.17619e+07	2.46695e+07	2.90175e+07	2.69758e+07	1.73416e+07	2.61825e+07	2.60047e+07	2.28551e+07	1.94838e+07	2.50427e+07	2.01327e+07	2.4736e+07	2.90328e+07	2.59944e+07	2.93098e+07	3.00978e+07
FALSE	High	Master Protein	B4E1T1	cDNA FLJ54081, highly similar to Keratin, type II cytoskeletal 5 OS=Homo sapiens OX=9606 PE=2 SV=1	169.4	54	266	12	58.8	678.83	32	0.808	0.412	0.492	0.555	0.986989	0.477788	1.82294e-05	1.17812e-06	1.21112e+07	1.28761e+08	2.41773e+06	5.07992e+06	1.14252e+07	1.31089e+07	4.38004e+06	5.75062e+06	2.51179e+06	8.23172e+06	3.82023e+06	4.28653e+06	7.83703e+06	3.94213e+06	4.4028e+06	2.4495e+06
FALSE	High	Master Protein	A0A0S2Z3W3	Beta-N-acetylhexosaminidase (Fragment) OS=Homo sapiens OX=9606 GN=HEXA PE=2 SV=1	169.288	48	716	1	60.7	1838.31	22	0.379	0.335	0.596	1.196	0.623793	0.589488	0.663639	0.744287	140864	54343.5	62735.5	66664.4	11433	28742.5	41438.1	24500.6	35502.5	20681.7	17431.2	47965.7	74334.8	17801.8	38573	61469.7
FALSE	High	Master Protein	A0A2R8YFS5	RNA helicase OS=Homo sapiens OX=9606 GN=DDX3X PE=1 SV=1	168.308	51	349	27	73.1	956.31	28	6.002	5.391	1.149	0.894	4.38006e-08	5.0455e-05	0.755793	0.745946	8.33793e+06	7.06525e+06	8.4721e+06	6.34009e+06	4.23211e+07	4.74688e+07	5.58548e+07	5.19346e+07	5.18502e+07	4.48692e+07	3.28789e+07	4.73321e+07	9.29926e+06	1.20923e+07	9.35412e+06	7.56418e+06
FALSE	High	Master Protein	B4DYY5	cDNA FLJ55671, highly similar to Ubiquitin-associated protein 2-like OS=Homo sapiens OX=9606 PE=2 SV=1	167.689	33	419	18	113.5	1112.38	20	0.772	0.677	1.299	0.931	0.976272	0.964816	0.392093	0.876848	1.47638e+07	1.17544e+07	2.23531e+07	1.8207e+07	9.29773e+06	1.62397e+07	1.59603e+07	1.15189e+07	9.53004e+06	1.49365e+07	1.22728e+07	1.26612e+07	1.57856e+07	2.58077e+07	2.40391e+07	2.9243e+07
FALSE	High	Master Protein	Q969I0	KRT8 protein (Fragment) OS=Homo sapiens OX=9606 GN=KRT8 PE=2 SV=2	167.614	78	459	10	41.1	1367.27	26	1.093	0.961	1.017	0.89	0.932093	0.964816	0.943387	0.726544	2.95263e+07	1.77641e+07	3.10682e+07	3.95426e+07	3.63303e+07	3.76962e+07	3.28441e+07	2.92839e+07	3.0351e+07	3.35083e+07	3.07595e+07	2.9726e+07	2.98884e+07	3.06757e+07	3.15109e+07	3.65628e+07
FALSE	High	Master Protein	Q16195	Keratin (Fragment) OS=Homo sapiens OX=9606 GN=keratin PE=2 SV=1	166.805	58	152	3	27.6	459.9	14	0.618	0.24	0.57	0.453	0.80939	0.0994568	0.111713	4.68046e-11	7.80537e+06	1.03839e+08	281918	470135	4.78354e+06	2.80484e+06	2.64191e+06	410871	1.17274e+06	1.31033e+06	1.26174e+06	1.06394e+06	7.33352e+06	1.22452e+06	2.35141e+06	324765
FALSE	High	Master Protein	A0A024R040	Succinyl-CoA:3-ketoacid-coenzyme A transferase OS=Homo sapiens OX=9606 GN=OXCT1 PE=2 SV=1	166.307	55	340	18	56.1	915.34	18	0.891	0.809	0.966	0.952	0.986989	0.997811	0.996899	0.94102	1.30809e+07	1.94076e+07	2.13903e+07	1.77719e+07	1.11396e+07	1.73632e+07	2.18346e+07	1.82024e+07	1.27406e+07	2.405e+07	1.94017e+07	1.4782e+07	1.66302e+07	2.49642e+07	2.63375e+07	1.819e+07
FALSE	High	Master Protein	V9HWH2	Creatine kinase OS=Homo sapiens OX=9606 GN=HEL-S-29 PE=2 SV=1	166.125	55	451	15	42.6	1363.21	15	4.699	4.608	0.891	0.999	2.42876e-06	0.000269189	0.88494	0.998393	1.466e+07	1.02401e+07	1.3398e+07	1.25601e+07	5.25634e+07	5.41406e+07	6.00046e+07	6.23349e+07	6.25695e+07	5.40691e+07	4.32958e+07	6.97757e+07	1.42221e+07	8.46749e+06	1.05283e+07	1.22207e+07
FALSE	High	Master Protein	Q53GR7	Solute carrier family 25, member 13 (Citrin) variant (Fragment) OS=Homo sapiens OX=9606 PE=2 SV=1	165.401	50	465	18	74.1	1200.96	24	0.905	0.717	0.88	0.865	0.986989	0.976907	0.88494	0.629363	2.37644e+07	3.55453e+07	4.21565e+07	3.10318e+07	2.37086e+07	3.3088e+07	3.95682e+07	3.19766e+07	2.14007e+07	3.67096e+07	3.57892e+07	2.43421e+07	2.99164e+07	3.9482e+07	4.91191e+07	3.23379e+07
FALSE	High	Master Protein	V9HW98	Epididymis luminal protein 2 OS=Homo sapiens OX=9606 GN=HEL2 PE=1 SV=1	164.743	76	699	21	29.2	1706.5	23	2.543	2.399	1.071	0.992	0.00829888	0.0627622	0.88494	0.998393	5.09982e+07	3.14149e+07	4.16633e+07	4.79188e+07	1.3946e+08	1.07251e+08	9.31777e+07	1.45506e+08	1.20694e+08	1.00139e+08	1.13342e+08	1.23975e+08	5.04363e+07	5.04488e+07	5.67092e+07	5.10853e+07
FALSE	High	Master Protein	A0A024R0C3	Proton-translocating NAD(P)(+) transhydrogenase OS=Homo sapiens OX=9606 GN=NNT PE=3 SV=1	164.69	28	327	24	113.8	844.46	24	0.877	0.79	1.034	0.9	0.994286	0.997811	0.921308	0.774087	1.84817e+07	2.55913e+07	3.38765e+07	2.8042e+07	1.31182e+07	2.78005e+07	2.81561e+07	2.39463e+07	1.35446e+07	2.68139e+07	2.23192e+07	2.35025e+07	2.28088e+07	2.85968e+07	3.49469e+07	2.58215e+07
FALSE	High	Master Protein	A0A024R0R9	N-ethylmaleimide-sensitive factor attachment protein, alpha, isoform CRA_c OS=Homo sapiens OX=9606 GN=NAPA PE=3 SV=1	164.321	70	440	14	33.2	1318.51	17	0.711	0.79	0.859	1.189	0.946176	0.997811	0.865832	0.472705	3.44528e+07	2.08367e+07	3.14296e+07	3.20629e+07	1.95618e+07	2.06997e+07	2.51293e+07	2.29997e+07	2.85593e+07	2.14438e+07	2.48643e+07	2.73537e+07	3.33322e+07	2.23462e+07	2.35281e+07	3.50463e+07
FALSE	High	Master Protein	A4QPB0	IQ motif containing GTPase activating protein 1 OS=Homo sapiens OX=9606 GN=IQGAP1 PE=1 SV=1	163.789	30	285	33	189.2	677.24	35	1.627	1.741	1.041	1.046	0.257035	0.335828	0.913191	0.94102	7.71232e+06	7.57778e+06	1.10518e+07	9.44754e+06	1.17178e+07	1.27228e+07	1.38855e+07	1.24759e+07	1.20292e+07	1.21459e+07	1.20408e+07	1.44985e+07	8.26015e+06	7.93283e+06	9.22493e+06	9.44665e+06
FALSE	High	Master Protein	Q53T76	Glycerol-3-phosphate dehydrogenase (Fragment) OS=Homo sapiens OX=9606 GN=GPD2 PE=3 SV=1	163.689	51	310	28	77.2	824.09	28	0.837	0.657	0.861	0.924	0.987524	0.960354	0.865832	0.875022	1.06342e+07	1.67188e+07	2.00231e+07	1.59643e+07	5.74852e+06	1.48294e+07	1.89727e+07	1.12277e+07	8.91685e+06	1.4867e+07	1.30828e+07	1.01796e+07	1.39745e+07	1.37595e+07	1.68481e+07	1.39415e+07
FALSE	High	Master Protein	A0A7I2V5Y5	Kinesin-like protein OS=Homo sapiens OX=9606 GN=KIF23 PE=1 SV=1	163.682	43	346	28	111.6	873.13	28	0.492	0.567	1.091	1.167	0.37731	0.858637	0.865832	0.564825	1.7485e+07	1.20187e+07	1.4942e+07	1.87737e+07	8.72058e+06	8.9391e+06	9.24637e+06	8.76966e+06	1.33745e+07	9.75525e+06	1.06371e+07	1.08541e+07	1.99999e+07	1.78747e+07	1.36693e+07	1.99033e+07
FALSE	High	Master Protein	A0A024RA40	Carboxypeptidase OS=Homo sapiens OX=9606 GN=CPVL PE=3 SV=1	163.08	60	731	1	54.1	1878.83	20	0.397	0.419	0.812	1.126	0.106715	0.490112	0.774622	0.701841	3.40953e+08	1.79775e+08	2.31464e+08	2.54902e+08	1.62549e+08	1.10425e+08	1.02131e+08	9.81311e+07	1.83177e+08	1.06554e+08	1.11265e+08	1.40984e+08	2.75461e+08	1.81372e+08	1.69755e+08	2.58596e+08
FALSE	High	Master Protein	H0YFD6	Enoyl-CoA hydratase OS=Homo sapiens OX=9606 GN=HADHA PE=1 SV=2	162.833	44	401	26	86.3	1049.09	26	0.765	0.752	0.882	1.007	0.971216	0.994467	0.88494	0.991606	2.3098e+07	3.12177e+07	3.65122e+07	2.55897e+07	1.68039e+07	2.9603e+07	3.32879e+07	2.31824e+07	1.92892e+07	3.26648e+07	2.80538e+07	2.0697e+07	2.53769e+07	3.50628e+07	3.97627e+07	2.52103e+07
FALSE	High	Master Protein	A0A024RCR6	BCL2-associated athanogene 6 OS=Homo sapiens OX=9606 GN=BAG6 PE=1 SV=1	162.216	36	373	27	118.6	940.12	27	0.865	1.09	1.22	1.228	0.99867	0.894732	0.593314	0.326146	1.99496e+07	1.13574e+07	1.18807e+07	2.77144e+07	2.60746e+07	1.62641e+07	9.66289e+06	1.28702e+07	2.11379e+07	1.55355e+07	1.72328e+07	2.33766e+07	2.98483e+07	1.34587e+07	1.34045e+07	2.67044e+07
FALSE	High	Master Protein	A0A140VKG4	Testis tissue sperm-binding protein Li 81P OS=Homo sapiens OX=9606 PE=2 SV=1	162.132	60	326	3	55.4	775.23	25	0.724	0.769	1.129	1.053	0.960369	0.997322	0.830765	0.914502	5.51713e+07	2.08346e+07	2.61154e+07	5.30589e+07	6.01889e+07	2.83451e+07	2.14238e+07	3.17871e+07	3.97816e+07	2.71216e+07	3.81437e+07	3.29024e+07	6.84687e+07	3.54885e+07	3.07182e+07	4.64777e+07
FALSE	High	Master Protein	A0A087WVQ9	Elongation factor 1-alpha OS=Homo sapiens OX=9606 GN=EEF1A1 PE=1 SV=2	161.701	60	914	7	49.8	2363.48	18	1.371	1.117	0.983	0.834	0.562557	0.873246	0.985047	0.476657	2.50521e+08	1.80387e+08	2.98887e+08	1.68414e+08	3.99413e+08	3.88901e+08	3.91697e+08	4.03592e+08	3.1926e+08	3.26457e+08	2.98214e+08	3.70469e+08	2.11975e+08	2.09571e+08	2.86511e+08	2.67065e+08
FALSE	High	Master Protein	B3KW79	Carboxypeptidase OS=Homo sapiens OX=9606 PE=2 SV=1	161.048	60	728	1	54.1	1866.89	20	0.459	0.526	0.773	1.117	0.261432	0.783009	0.593314	0.708177	2.52079e+07	9.33024e+06	1.62776e+07	1.86068e+07	1.16917e+07	7.39877e+06	6049484	8.36297e+06	1.3006e+07	6.59713e+06	8.72335e+06	9.38703e+06	1.85986e+07	7.41644e+06	1.22367e+07	1.8085e+07
FALSE	High	Master Protein	A8JZY9	Tubulin alpha chain OS=Homo sapiens OX=9606 PE=2 SV=1	160.761	60	656	2	50.1	1778.87	19	0.902	0.684	0.728	0.879	0.986989	0.923395	0.47547	0.762007	1.31652e+06	1.65926e+06	1.82493e+06	1.40478e+06	561105	1.99178e+06	2.50724e+06	1.20303e+06	1.18281e+06	1.48892e+06	805622	1.73961e+06	1.69246e+06	516033	1.13099e+06	1.76642e+06
FALSE	High	Master Protein	Q6IAW5	Calumenin OS=Homo sapiens OX=9606 GN=CALU PE=2 SV=1	160.484	66	449	4	37.1	1178.03	18	0.475	0.458	1.09	0.956	0.313254	0.630632	0.865832	0.947812	4.03272e+07	3.50898e+07	4.28492e+07	4.38782e+07	1.8855e+07	2.11328e+07	2.0465e+07	1.77709e+07	1.81281e+07	2.15192e+07	1.99037e+07	1.77894e+07	4.41509e+07	6.49935e+07	4.07226e+07	5.17123e+07
FALSE	High	Master Protein	V9HVZ7	Epididymis luminal protein 176 OS=Homo sapiens OX=9606 GN=HEL-176 PE=2 SV=1	158.77	68	925	1	25	2654.71	10	4.407	4.944	0.659	1.225	0.105921	0.109297	0.824603	0.610159	76855.4	59892.8	209150	77838.5	340832	349289	524964	224557	643667	382422	274928	494986	89424.6	36466.2	50958.2	54862.8
FALSE	High	Master Protein	A0A6Q8PHJ9	Apoptosis-inducing factor 1, mitochondrial OS=Homo sapiens OX=9606 GN=AIFM1 PE=1 SV=1	158.398	54	390	1	66.7	1025.01	24	0.925	0.721	0.857	0.913	0.989377	0.964816	0.835944	0.932367	833036	1.27406e+06	1.47105e+06	1.15246e+06	398169	1.32874e+06	1.64749e+06	789723	676360	1.29399e+06	798084	865476	1.15547e+06	748584	1.20111e+06	860460
FALSE	High	Master Protein	Q53HU0	CCT-theta (Fragment) OS=Homo sapiens OX=9606 PE=2 SV=1	156.619	57	364	16	59.6	977.17	27	2.514	2.301	1.153	0.926	0.009318	0.0806131	0.779308	0.876848	2.5081e+07	1.68339e+07	2.30084e+07	2.36604e+07	6.97023e+07	5.78822e+07	4.62928e+07	6.58496e+07	5.56071e+07	4.82316e+07	5.35814e+07	6.35762e+07	2.71459e+07	2.98192e+07	2.61233e+07	2.77109e+07
FALSE	High	Master Protein	F5H5D3	Tubulin alpha chain OS=Homo sapiens OX=9606 GN=TUBA1C PE=1 SV=1	155.827	53	668	2	57.7	1728.05	19	1.176	1.126	0.931	0.965	0.874122	0.865104	0.953417	0.963847	1.03661e+08	8.40365e+07	1.05767e+08	8.90294e+07	1.09788e+08	1.35651e+08	1.30228e+08	1.34408e+08	1.18328e+08	1.1185e+08	9.4993e+07	1.54712e+08	1.07347e+08	6.8091e+07	8.81495e+07	1.27316e+08
FALSE	High	Master Protein	B4DJQ5	Glucosidase 2 subunit beta OS=Homo sapiens OX=9606 PE=2 SV=1	155.763	47	554	22	60.1	1551.38	22	0.788	0.81	1.042	1.039	0.986989	0.997811	0.90333	0.944442	6.62066e+07	5.89688e+07	7.03604e+07	7.07347e+07	5.09402e+07	5.99035e+07	5.17338e+07	5.15144e+07	5.52586e+07	6.52944e+07	6.0015e+07	5.18095e+07	7.30562e+07	1.11063e+08	7.97662e+07	7.32033e+07
FALSE	High	Master Protein	A8K7Q1	Nucleobindin-1 OS=Homo sapiens OX=9606 PE=2 SV=1	155.626	49	398	23	53.9	1010.52	23	0.437	0.371	1.03	0.927	0.199093	0.341366	0.927908	0.876848	6.19348e+07	3.38183e+07	4.61343e+07	7.39473e+07	1.94397e+07	2.39788e+07	2.258e+07	2.4564e+07	2.29515e+07	1.80146e+07	2.28138e+07	2.09709e+07	4.96053e+07	5.41417e+07	4.33438e+07	8.30498e+07
FALSE	High	Master Protein	A0A0A8JCD0	Niemann-Pick C1 protein OS=Homo sapiens OX=9606 GN=NPC1 PE=2 SV=1	155.131	22	468	20	142.1	1163.81	20	0.727	0.74	0.968	1.044	0.960369	0.98835	0.999221	0.94102	8.28694e+07	4.40164e+07	6.34723e+07	7.27653e+07	6.86308e+07	5.03544e+07	5.18705e+07	5.96806e+07	6.4102e+07	5.48038e+07	6.33387e+07	6.25637e+07	7.76797e+07	6.16029e+07	6.01948e+07	7.17499e+07
FALSE	High	Master Protein	F8W785	Golgi integral membrane protein 4 OS=Homo sapiens OX=9606 GN=GOLIM4 PE=1 SV=1	154.973	43	333	24	78.7	791.93	24	0.485	0.441	1.079	0.922	0.350233	0.572667	0.872878	0.867986	3.47689e+07	2.05171e+07	3.48513e+07	4.38535e+07	1.65933e+07	1.67719e+07	1.67744e+07	1.89719e+07	1.7634e+07	1.36514e+07	1.65293e+07	1.72005e+07	3.39461e+07	3.40231e+07	3.14151e+07	5.00968e+07
FALSE	High	Master Protein	A0A024QZ30	Succinate dehydrogenase [ubiquinone] flavoprotein subunit, mitochondrial OS=Homo sapiens OX=9606 GN=SDHA PE=3 SV=1	154.123	51	435	23	72.6	1143.17	23	0.999	0.932	1.048	0.957	0.960369	0.970883	0.89042	0.947812	4.63118e+07	4.29904e+07	5.2144e+07	4.70335e+07	4.54499e+07	4.52326e+07	4.96979e+07	4.83085e+07	3.74932e+07	5.04455e+07	4.80915e+07	3.71039e+07	5.3219e+07	6.38017e+07	6.52855e+07	4.29927e+07
FALSE	High	Master Protein	B7Z9L0	T-complex protein 1 subunit delta OS=Homo sapiens OX=9606 PE=2 SV=1	153.23	62	367	1	52.3	967.94	22	1.999	1.921	1.475	0.922	0.932515	0.923515	0.824603	0.992963	34468.4	10680.6	15834.2	28272.3	13772.2	58884.6	66124.1	34844.1	21285.1	53268.3	37177.3	55383.7	39024.7	25121.2	31046.4	24946.2
FALSE	High	Master Protein	A8K3C3	T-complex protein 1 subunit delta OS=Homo sapiens OX=9606 PE=2 SV=1	152.53	54	370	2	57.9	984.42	23	2.253	2.163	1.136	0.974	0.0255051	0.115953	0.828575	0.973644	1.98283e+07	1.31233e+07	2.0005e+07	2.17267e+07	4.55667e+07	4.47586e+07	4.07065e+07	4.65135e+07	4.09452e+07	3.92078e+07	3.87687e+07	4.77782e+07	2.56255e+07	2.13525e+07	1.89037e+07	2.33661e+07
FALSE	High	Master Protein	F5H2F4	C-1-tetrahydrofolate synthase, cytoplasmic OS=Homo sapiens OX=9606 GN=MTHFD1 PE=1 SV=2	152.384	37	321	28	104.6	812.06	29	1.449	1.183	1.06	0.816	0.439875	0.813831	0.88494	0.386241	2.597e+07	4.52867e+07	2.49347e+07	2.71923e+07	3.47649e+07	3.72375e+07	2.95826e+07	4.33454e+07	2.40112e+07	3.15397e+07	2.25467e+07	4.32229e+07	2.2205e+07	1.90606e+07	2.3473e+07	3.37456e+07
FALSE	High	Master Protein	A0A024R5K8	Collagen-binding protein OS=Homo sapiens OX=9606 GN=SERPINH1 PE=3 SV=1	152.183	62	453	20	46.4	1086.51	20	0.668	0.666	0.99	1.018	0.915167	0.964816	0.975147	0.973026	4.80476e+07	4.42128e+07	4.59758e+07	4.55097e+07	2.89007e+07	3.41541e+07	3.58906e+07	3.07798e+07	3.29556e+07	3.65094e+07	3.68461e+07	3.1589e+07	4.95579e+07	5.38791e+07	4.58525e+07	4.86826e+07
FALSE	High	Master Protein	B4E1J2	cDNA FLJ54229 OS=Homo sapiens OX=9606 PE=2 SV=1	151.71	59	321	1	50.8	794.44	23	0.63	0.634	0.909	1.16	0.924856	0.933334	0.88494	0.695234	1.16907e+06	704156	789286	1.62262e+06	611424	702231	550377	522157	748560	621892	442247	875205	1.719e+06	360403	677666	1.38333e+06
FALSE	High	Master Protein	M0R019	Heterogeneous nuclear ribonucleoprotein M (Fragment) OS=Homo sapiens OX=9606 GN=HNRNPM PE=1 SV=8	151.407	71	499	1	37.6	1375.53	21	0.466	0.312	0.715	0.642	0.415635	0.209444	0.273987	0.0135666	2.92984e+06	901305	3.63212e+06	3.38975e+06	1.0581e+06	1.45653e+06	1.83456e+06	1.279e+06	601825	781251	1.58349e+06	982115	2.40236e+06	1.27242e+06	2.61756e+06	1.92561e+06
FALSE	High	Master Protein	B7Z843	Carboxypeptidase D OS=Homo sapiens OX=9606 PE=2 SV=1	151.141	32	435	22	101.2	1020.94	22	0.637	0.701	1.052	1.106	0.877087	0.970883	0.88494	0.752527	5.616e+07	3.85805e+07	5.71393e+07	7.1207e+07	3.80952e+07	3.44814e+07	3.29686e+07	3.44345e+07	4.24006e+07	3.36615e+07	3.87576e+07	4.38038e+07	6.18483e+07	5.66023e+07	5.03243e+07	7.96257e+07
FALSE	High	Master Protein	A0A024RDY0	RAN binding protein 5, isoform CRA_d OS=Homo sapiens OX=9606 GN=RANBP5 PE=4 SV=1	150.946	34	269	27	123.6	633.05	27	1.824	1.785	1.041	0.996	0.19325	0.31371	0.952583	0.999547	5.40731e+06	4.25596e+06	5.39464e+06	5.1728e+06	6.64903e+06	1.21783e+07	1.04318e+07	9.53162e+06	1.01565e+07	9.39954e+06	8.11849e+06	1.03385e+07	8.14026e+06	3.36866e+06	3.95326e+06	5.31337e+06
FALSE	High	Master Protein	Q5CZH6	V-type proton ATPase subunit a OS=Homo sapiens OX=9606 GN=DKFZp686N0561 PE=2 SV=1	150.651	31	446	1	96.5	1150.58	21	0.744	0.821	0.957	1.053	0.960369	0.979385	0.972293	0.945609	109325	188029	123604	231517	66983.8	179983	133738	106376	122971	128296	97195.7	161204	206124	49401	124938	209865
FALSE	High	Master Protein	A0A024RAJ6	Beta-hexosaminidase OS=Homo sapiens OX=9606 GN=HEXB PE=2 SV=1	150.252	45	901	22	63.1	2052.74	23	0.455	0.53	0.757	1.202	0.2498	0.795849	0.571557	0.429254	6.03223e+08	2.93954e+08	3.89024e+08	5.05543e+08	3.48873e+08	1.92083e+08	1.78972e+08	2.26131e+08	3.19799e+08	2.11325e+08	2.73431e+08	2.64699e+08	4.40114e+08	3.8146e+08	3.38203e+08	4.29302e+08
FALSE	High	Master Protein	A0A286YFF7	Palmitoyl-protein hydrolase 1 OS=Homo sapiens OX=9606 GN=PPT1 PE=1 SV=1	149.357	41	518	11	37.1	1453.15	11	0.417	0.445	0.715	1.128	0.146746	0.588466	0.355927	0.695948	1.13777e+08	9.31476e+07	1.24447e+08	1.42026e+08	4.32624e+07	5.54721e+07	6.00689e+07	4.19065e+07	5.99385e+07	5.06235e+07	4.76856e+07	6.67571e+07	1.08151e+08	6.01324e+07	7.25313e+07	1.02443e+08
FALSE	High	Master Protein	Q6FHZ0	Malate dehydrogenase OS=Homo sapiens OX=9606 GN=MDH2 PE=2 SV=1	148	63	671	17	35.5	1904.35	17	0.875	0.695	0.835	0.925	0.995181	0.970883	0.830765	0.876139	1.16819e+08	1.89201e+08	1.85518e+08	1.53001e+08	7.61706e+07	1.65643e+08	1.85791e+08	1.33088e+08	9.29715e+07	1.67652e+08	1.54191e+08	1.00386e+08	1.24607e+08	1.9102e+08	1.92132e+08	1.23236e+08
FALSE	High	Master Protein	B2RBE0	cDNA, FLJ95462, highly similar to Homo sapiens fatty-acid-Coenzyme A ligase, long-chain 3 (FACL3),mRNA OS=Homo sapiens OX=9606 PE=2 SV=1	145.718	52	408	24	80.3	1058.86	26	0.837	0.79	1.099	0.984	0.987524	0.997811	0.848562	0.991606	2.42544e+07	1.85185e+07	2.75301e+07	2.77046e+07	2.47857e+07	2.25113e+07	2.08624e+07	2.77774e+07	2.28326e+07	2.16328e+07	2.38379e+07	2.55966e+07	2.94987e+07	3.03896e+07	3.22623e+07	3.39323e+07
FALSE	High	Master Protein	B4DQT8	cDNA FLJ61158, highly similar to ADP-ribosylation factor-like protein 8B OS=Homo sapiens OX=9606 PE=2 SV=1	144.719	75	555	6	20.6	1538.82	13	0.665	0.686	0.705	1.056	0.905833	0.966547	0.30662	0.907412	1.02311e+08	6.59433e+07	7.88959e+07	9.69414e+07	6.90845e+07	7.80743e+07	6.0964e+07	6.30669e+07	8.03405e+07	6.56695e+07	6.72988e+07	6.95288e+07	8.91653e+07	7.71211e+07	6.06258e+07	7.66546e+07
FALSE	High	Master Protein	A0A158RFU6	RAB7, member RAS oncogene family, isoform CRA_a OS=Homo sapiens OX=9606 GN=RAB7A PE=2 SV=1	144.092	80	751	17	23.5	2214.97	17	1.024	0.997	0.858	1.023	0.960369	0.947954	0.863717	0.973026	2.63634e+08	1.97692e+08	2.88457e+08	3.35618e+08	3.33307e+08	2.75011e+08	2.72595e+08	3.41101e+08	3.58396e+08	2.71731e+08	2.70043e+08	3.46888e+08	2.90063e+08	2.23316e+08	2.47495e+08	2.69967e+08
FALSE	High	Master Protein	B4DE59	Junction plakoglobin OS=Homo sapiens OX=9606 PE=2 SV=1	143.438	50	305	9	62.6	765.35	25	1.048	0.941	0.927	0.891	0.946176	0.964816	0.951182	0.73082	2.75913e+07	1.50959e+08	1.80461e+07	2.30622e+07	2.63519e+07	2.39891e+07	2.15292e+07	2.51437e+07	2.16791e+07	2.20863e+07	2.19976e+07	1.84119e+07	2.25909e+07	1.97094e+07	2.19568e+07	1.85965e+07
FALSE	High	Master Protein	A0A384NPU5	Protein disulfide-isomerase A6 OS=Homo sapiens OX=9606 PE=2 SV=1	143.239	43	594	15	48.1	1738.56	15	0.772	0.745	0.967	0.968	0.977557	0.991136	0.998836	0.973026	6.63959e+07	7.9718e+07	9.01037e+07	7.89694e+07	3.66613e+07	6.96113e+07	7.14534e+07	4.76028e+07	5.41622e+07	6.17541e+07	5.04871e+07	6.00496e+07	8.34354e+07	5.87213e+07	7.91396e+07	7.88449e+07
FALSE	High	Master Protein	B4DFL1	Dihydrolipoyl dehydrogenase OS=Homo sapiens OX=9606 PE=2 SV=1	143.017	48	339	15	48.9	963.27	15	0.92	0.826	1.048	0.962	0.986989	0.997811	0.89042	0.961636	3.03511e+07	4.22321e+07	4.4906e+07	3.66605e+07	2.84761e+07	3.92405e+07	4.42015e+07	3.99571e+07	2.82409e+07	4.33698e+07	3.96777e+07	2.88858e+07	3.35617e+07	5.40414e+07	5.9572e+07	3.56344e+07
FALSE	High	Master Protein	A0A0S2Z2Z6	Annexin (Fragment) OS=Homo sapiens OX=9606 GN=ANXA6 PE=2 SV=1	142.983	47	191	1	75.8	496.59	25	4.293	2.756	0.637	0.668	0.112905	0.670869	0.817032	0.157865	63995.6	57513.5	79019.9	44705.1	241384	252511	254231	308831	178368	174394	143048	169257	24330.4	16303.6	58844.8	92962.9
FALSE	High	Master Protein	A0A384MEJ3	Epididymis secretory sperm binding protein OS=Homo sapiens OX=9606 PE=2 SV=1	142.751	57	244	10	49.2	712.76	16	3.258	2.678	0.758	0.863	0.000465361	0.0307102	0.37849	0.619675	6.75759e+06	5.97842e+06	7.75577e+06	8.91947e+06	2.27879e+07	2.499e+07	3.14037e+07	2.13146e+07	2.06425e+07	1.97064e+07	2.24506e+07	1.86747e+07	5.03931e+06	8.52569e+06	6.13009e+06	5.81614e+06
FALSE	High	Master Protein	A0A024R1A3	Ubiquitin-activating enzyme E1 OS=Homo sapiens OX=9606 GN=UBE1 PE=2 SV=1	142.371	31	284	21	117.8	769.26	21	2.193	1.916	1.012	0.962	0.0312935	0.213161	0.948069	0.960809	1.44448e+07	8.09013e+06	9.56988e+06	1.24787e+07	1.66317e+07	1.55902e+07	1.56737e+07	1.87286e+07	1.77463e+07	1.43997e+07	1.51805e+07	1.67732e+07	1.70886e+07	1.14859e+07	1.05366e+07	1.15492e+07
FALSE	High	Master Protein	A0A024R755	Calumenin OS=Homo sapiens OX=9606 GN=CALU PE=3 SV=1	141.88	58	428	1	37.1	1133.51	15	0.517	0.556	1.127	1.074	0.626534	0.783009	0.88494	0.876848	1.89797e+06	1.81235e+06	2.15456e+06	1.72125e+06	898323	921332	1.216e+06	971966	978433	1.32191e+06	1.07323e+06	942122	2.02736e+06	1.69699e+06	2.36403e+06	2.44529e+06
FALSE	High	Master Protein	B4DLV7	Rab GDP dissociation inhibitor OS=Homo sapiens OX=9606 PE=2 SV=1	140.958	63	309	16	51.1	731.69	24	4.169	4.217	0.979	1.035	1.54227e-05	0.000636859	0.979645	0.947812	5.40892e+06	4.79224e+06	5.13104e+06	4.97455e+06	2.21254e+07	2.22003e+07	2.1551e+07	2.69845e+07	2.43123e+07	2.17759e+07	2.07043e+07	2.70948e+07	4.99653e+06	5.78604e+06	5.46416e+06	5.90847e+06
FALSE	High	Master Protein	A8K335	Folate gamma-glutamyl hydrolase OS=Homo sapiens OX=9606 PE=2 SV=1	140.936	49	901	16	36	2531.57	16	0.463	0.526	0.812	1.151	0.274773	0.783009	0.773647	0.609791	3.50782e+08	1.77072e+08	2.18073e+08	2.98867e+08	1.98436e+08	1.1605e+08	1.09772e+08	1.28067e+08	2.00237e+08	1.33173e+08	1.47243e+08	1.6388e+08	2.77561e+08	2.21746e+08	1.78416e+08	2.57265e+08
FALSE	High	Master Protein	A0A384N6B9	Epididymis secretory sperm binding protein OS=Homo sapiens OX=9606 PE=2 SV=1	140.153	61	464	11	38.6	1251.7	15	2.364	1.977	0.805	0.797	0.0165774	0.184907	0.744029	0.27048	1.06953e+07	8.3614e+06	1.15205e+07	8.20307e+06	2.05904e+07	2.61147e+07	3.17243e+07	2.20151e+07	2.42475e+07	2.30028e+07	1.46486e+07	2.18343e+07	1.27789e+07	8.74095e+06	8.86698e+06	1.04887e+07
FALSE	High	Master Protein	Q6PUJ7	Prohibitin OS=Homo sapiens OX=9606 GN=HEL-215 PE=2 SV=1	140.106	77	556	17	29.8	1500.37	17	0.882	0.771	0.947	0.926	0.989719	0.997811	0.975834	0.876848	9.52684e+07	1.32313e+08	1.64665e+08	1.19862e+08	6.06137e+07	1.29012e+08	1.49845e+08	1.01977e+08	7.49375e+07	1.29356e+08	1.11685e+08	9.23863e+07	1.14055e+08	1.38347e+08	1.61661e+08	1.10637e+08
FALSE	High	Master Protein	A0A024R374	Cathepsin B OS=Homo sapiens OX=9606 GN=CTSB PE=2 SV=1	139.929	32	602	6	37.8	1659.84	10	0.33	0.384	0.837	1.192	0.025372	0.366024	0.830765	0.457511	2.17376e+08	1.10295e+08	1.57019e+08	1.8065e+08	9.08879e+07	5.73256e+07	5.23745e+07	6.21559e+07	8.21201e+07	5.51051e+07	6.88899e+07	7.79988e+07	1.80823e+08	1.58385e+08	1.26327e+08	1.65551e+08
FALSE	High	Master Protein	B4DDS7	Signal recognition particle 54 kDa protein OS=Homo sapiens OX=9606 GN=SRP54 PE=2 SV=1	139.82	51	269	2	51.6	775.92	21	0.908	0.767	1.116	0.857	0.986989	0.997322	0.830765	0.602074	1.46559e+07	3.01087e+07	2.03933e+07	1.45295e+07	1.34599e+07	1.7192e+07	1.46955e+07	1.55464e+07	9.96054e+06	1.24793e+07	1.23829e+07	1.40026e+07	1.42257e+07	1.81564e+07	2.16669e+07	1.93684e+07
FALSE	High	Master Protein	A0A0S2Z377	Annexin (Fragment) OS=Homo sapiens OX=9606 GN=ANXA6 PE=2 SV=1	139.695	46	177	1	75.2	459.42	25	6.645	4.358	1.05	0.637	1.19884e-07	0.000484815	0.959239	0.000842938	2.51444e+06	2.13123e+06	2.6699e+06	2.19223e+06	2.09594e+07	1.53062e+07	1.44765e+07	2.3442e+07	1.0373e+07	1.13437e+07	1.08481e+07	1.23244e+07	2.07138e+06	2.64288e+06	3.34439e+06	3.16786e+06
FALSE	High	Master Protein	A0A024R977	ADP-ribosylation factor-like 8A, isoform CRA_a OS=Homo sapiens OX=9606 GN=ARL8A PE=3 SV=1	139.666	73	484	5	21.4	1301.64	12	0.73	0.699	0.676	1.036	0.960369	0.970883	0.18997	0.94728	1.51136e+07	9.48211e+06	1.08576e+07	2.29831e+07	1.85122e+07	1.26043e+07	9.16478e+06	1.52187e+07	1.46347e+07	1.14297e+07	1.15774e+07	1.53035e+07	1.52154e+07	1.26353e+07	1.01891e+07	1.12131e+07
FALSE	High	Master Protein	A0A024R4X0	NADH-cytochrome b5 reductase OS=Homo sapiens OX=9606 GN=CYB5R3 PE=3 SV=1	139.435	55	447	14	33.2	1241.25	14	0.795	0.749	0.927	1.007	0.986989	0.994467	0.951182	0.991606	5.41418e+07	4.88647e+07	6.2468e+07	5.73545e+07	3.46194e+07	4.60124e+07	5.1831e+07	4.20826e+07	4.469e+07	4.57489e+07	4.2666e+07	4.6083e+07	5.83378e+07	4.57324e+07	5.23225e+07	6.20089e+07
FALSE	High	Master Protein	A0A7I2V5K0	Signal recognition particle 54 kDa protein OS=Homo sapiens OX=9606 GN=SRP54 PE=1 SV=1	139.302	49	249	1	52.3	703.67	20	0.64	0.546	0.765	0.824	0.932093	0.814719	0.781524	0.701841	264791	343213	477435	378380	139518	330341	357398	152602	255438	207012	182755	321823	304915	208809	329657	369523
FALSE	High	Master Protein	A8K088	RNA helicase OS=Homo sapiens OX=9606 PE=2 SV=1	137.937	59	371	10	46.1	1017.44	17	2.506	2.098	1.22	0.864	0.0096563	0.13429	0.593314	0.619989	1.71949e+07	1.09655e+07	1.50691e+07	1.44137e+07	4.35687e+07	4.09287e+07	3.18552e+07	3.40956e+07	3.67109e+07	3.29545e+07	3.01965e+07	3.08667e+07	2.07627e+07	2.27453e+07	1.64561e+07	1.44893e+07
FALSE	High	Master Protein	F5GZS6	4F2 cell-surface antigen heavy chain OS=Homo sapiens OX=9606 GN=SLC3A2 PE=1 SV=1	137.782	45	345	23	64.8	892.84	23	1.358	1.466	1.076	1.079	0.580951	0.568899	0.880415	0.846847	1.84817e+07	1.9299e+07	2.66366e+07	2.16973e+07	3.03286e+07	3.2005e+07	3.30612e+07	2.74295e+07	3.74283e+07	2.87437e+07	3.22926e+07	3.60826e+07	2.02481e+07	2.21719e+07	2.48764e+07	2.6097e+07
FALSE	High	Master Protein	A8KAK1	cDNA FLJ77398, highly similar to Homo sapiens UDP-glucose ceramide glucosyltransferase-like 1, transcript variant 2, mRNA OS=Homo sapiens OX=9606 PE=2 SV=1	137.321	27	243	29	174.9	626.32	29	0.786	0.756	1.046	1.001	0.986989	0.994467	0.894147	0.998393	1.30921e+07	1.3592e+07	1.39934e+07	1.36186e+07	1.09117e+07	1.29691e+07	1.13094e+07	1.08976e+07	1.09269e+07	1.40465e+07	1.34412e+07	1.09992e+07	1.52026e+07	2.0288e+07	1.68535e+07	1.6382e+07
FALSE	High	Master Protein	E9PDF2	Oxoglutarate dehydrogenase (succinyl-transferring) OS=Homo sapiens OX=9606 GN=OGDH PE=1 SV=1	137.1	31	213	3	117.2	515.52	24	0.928	0.771	0.895	0.954	0.986989	0.997811	0.893148	0.942744	8.42914e+06	1.22543e+07	1.48992e+07	1.22557e+07	5.90997e+06	1.32808e+07	1.36903e+07	1.10444e+07	7.8863e+06	1.47314e+07	1.09082e+07	8.87938e+06	9.77128e+06	1.42592e+07	1.53969e+07	1.06497e+07
FALSE	High	Master Protein	A1PUP8	Endothelin-converting enzyme 1 OS=Homo sapiens OX=9606 GN=ECE1 PE=3 SV=1	136.92	37	343	23	87.1	799.86	23	1.008	1.174	1.119	1.2	0.960369	0.820153	0.830765	0.439395	2.70225e+07	1.36916e+07	2.26419e+07	2.98363e+07	3.52301e+07	2.33848e+07	2.4062e+07	2.60173e+07	3.6514e+07	2.77359e+07	3.64683e+07	2.88172e+07	2.98838e+07	2.87769e+07	2.54309e+07	2.65431e+07
FALSE	High	Master Protein	H0YAR2	Polyadenylate-binding protein OS=Homo sapiens OX=9606 GN=PABPC1 PE=1 SV=2	135.869	45	326	13	66.6	823.17	20	0.811	0.765	0.99	0.989	0.986989	0.995458	0.973214	0.998393	3.04964e+07	2.46697e+07	3.3768e+07	2.99585e+07	2.28722e+07	2.40389e+07	2.96577e+07	1.98058e+07	2.6804e+07	2.26561e+07	2.20619e+07	2.22114e+07	3.38394e+07	2.09106e+07	2.82701e+07	2.76933e+07
FALSE	High	Master Protein	Q53GS5	SYAP1 protein variant (Fragment) OS=Homo sapiens OX=9606 PE=2 SV=1	135.529	65	388	1	39.9	1160.5	19	1.303	1.112	0.919	0.988	0.986989	0.99809	0.977836	0.985278	49988.6	53304.3	53585.1	52964.1	16663.9	68900.4	129599	49820.7	40416.2	58064.9	24211.6	89508.7	60322.6	35597	31199.2	87261.9
FALSE	High	Master Protein	Q6IAX9	SRPR protein OS=Homo sapiens OX=9606 GN=SRPR PE=2 SV=1	135.322	37	305	21	69.9	766.85	21	0.691	0.678	1.186	1.015	0.932515	0.964816	0.670859	0.981046	2.53939e+07	1.86304e+07	2.36754e+07	2.3209e+07	1.76919e+07	1.63314e+07	1.47248e+07	1.76807e+07	1.6609e+07	1.74465e+07	1.70409e+07	1.70833e+07	3.12732e+07	3.28418e+07	2.72354e+07	2.76215e+07
FALSE	High	Master Protein	B2RA56	Nicalin OS=Homo sapiens OX=9606 PE=2 SV=1	135.243	47	287	21	61.7	796.54	21	0.849	0.874	1.165	1.05	0.994296	0.988255	0.74396	0.92682	1.71754e+07	1.64834e+07	1.7158e+07	1.34306e+07	1.53113e+07	1.38703e+07	1.4984e+07	1.38145e+07	1.52846e+07	1.53129e+07	1.52855e+07	1.55842e+07	1.90395e+07	2.04865e+07	2.17466e+07	1.86505e+07
FALSE	High	Master Protein	B3KNI2	cDNA FLJ14650 fis, clone NT2RP2002185, highly similar to Ubiquilin-1 OS=Homo sapiens OX=9606 PE=2 SV=1	135.073	41	229	7	62.4	595.49	12	2.311	1.921	0.904	0.895	0.034062	0.273919	0.865832	0.77049	2.64264e+06	2.68205e+06	4.09784e+06	5.14424e+06	5.24543e+06	9.41523e+06	9.51813e+06	8.55427e+06	8.68195e+06	7.94048e+06	4.55405e+06	7.53082e+06	3.04752e+06	1.5507e+06	2.54301e+06	4.32714e+06
FALSE	High	Master Protein	A0A5F9ZHN7	Phosphatidylinositol-3-phosphatase SAC1 OS=Homo sapiens OX=9606 GN=SACM1L PE=1 SV=1	134.496	55	444	26	69.4	1125.19	26	0.734	0.738	1.078	0.994	0.960369	0.988255	0.875421	0.999547	5.43646e+07	3.94614e+07	5.28432e+07	6.4216e+07	4.41045e+07	4.0473e+07	3.51717e+07	4.80174e+07	4.55427e+07	4.01792e+07	3.89754e+07	4.4286e+07	6.47241e+07	6.20548e+07	5.13172e+07	7.17278e+07
FALSE	High	Master Protein	B2RBD5	Tubulin beta chain OS=Homo sapiens OX=9606 PE=2 SV=1	133.898	38	500	1	50.4	1428.33	15	1.048	1.075	0.919	0.986	0.971216	0.964816	0.88494	0.999547	2.8821e+06	2.72243e+06	3.0517e+06	2.80406e+06	1.70312e+06	2.81624e+06	3.97177e+06	1.94879e+06	2.57616e+06	3.0936e+06	3.36274e+06	2.36806e+06	3.02993e+06	2.56887e+06	2.37104e+06	2.43717e+06
FALSE	High	Master Protein	A0A0D9SFS3	Oxoglutarate dehydrogenase (succinyl-transferring) OS=Homo sapiens OX=9606 GN=OGDH PE=1 SV=1	133.505	31	193	1	113.2	469.13	22	0.695	0.555	0.662	0.868	0.933271	0.835471	0.58979	0.876848	119043	384717	282612	217571	53201.7	222832	375840	133254	110385	212860	121166	125588	177626	90227.2	196940	176367
FALSE	High	Master Protein	B2RBI2	cDNA, FLJ95525, highly similar to Homo sapiens synapse associated protein 1, SAP47 homolog (Drosophila) (SYAP1), mRNA OS=Homo sapiens OX=9606 PE=2 SV=1	133.452	57	399	1	39.9	1177.99	19	1.417	1.239	1.039	0.843	0.485978	0.764385	0.91222	0.512416	2.9273e+07	1.67586e+07	2.23576e+07	2.41965e+07	3.8924e+07	2.94854e+07	2.86143e+07	3.51733e+07	3.04667e+07	3.00866e+07	3.08025e+07	3.19805e+07	2.16055e+07	2.59347e+07	2.52154e+07	2.86875e+07
FALSE	High	Master Protein	B4DUQ1	Heterogeneous nuclear ribonucleoprotein K OS=Homo sapiens OX=9606 PE=2 SV=1	133.431	44	333	16	48.5	940.96	16	1.165	0.78	1.034	0.706	0.877087	0.997811	0.921308	0.0223017	2.7137e+07	1.69551e+07	3.14994e+07	2.83285e+07	2.85213e+07	3.84234e+07	2.84362e+07	2.20394e+07	1.81508e+07	2.56466e+07	1.9908e+07	1.98972e+07	2.37251e+07	3.82728e+07	2.96601e+07	2.75167e+07
FALSE	High	Master Protein	Q2L696	Nucb2 splice variant OS=Homo sapiens OX=9606 GN=NUCB2 PE=1 SV=1	133.15	46	306	14	46.6	793.67	15	0.47	0.421	0.982	0.934	0.296563	0.498909	0.985746	0.888118	4.16085e+07	1.99447e+07	2.73571e+07	3.96094e+07	1.13095e+07	1.54461e+07	1.49466e+07	1.50892e+07	1.38764e+07	1.05031e+07	1.41184e+07	1.39911e+07	2.89683e+07	3.8326e+07	2.96125e+07	5.65015e+07
FALSE	High	Master Protein	A0A024R9I0	V-type proton ATPase subunit C OS=Homo sapiens OX=9606 GN=ATP6V1C1 PE=2 SV=1	131.975	68	370	23	43.9	908.45	23	1.494	1.513	1.092	1.056	0.400727	0.51899	0.864273	0.904885	3.12383e+07	1.64386e+07	2.93242e+07	2.2725e+07	4.38799e+07	3.54952e+07	3.68126e+07	3.94827e+07	4.85383e+07	3.89803e+07	4.44819e+07	4.08654e+07	3.08287e+07	2.70849e+07	3.05079e+07	2.6887e+07
FALSE	High	Master Protein	A0A024R1U4	RAB5C, member RAS oncogene family, isoform CRA_a OS=Homo sapiens OX=9606 GN=RAB5C PE=4 SV=1	131.735	72	578	8	23.5	1673.05	11	1.207	1.164	0.887	1.037	0.850529	0.830715	0.88494	0.946812	7.86522e+07	4.58414e+07	6.75864e+07	7.55678e+07	8.4641e+07	9.24201e+07	9.22858e+07	1.02405e+08	1.0656e+08	8.54748e+07	8.98882e+07	1.13937e+08	7.59274e+07	6.25804e+07	5.80222e+07	8.13648e+07
FALSE	High	Master Protein	A0A140VJQ4	Ornithine--oxo-acid aminotransferase OS=Homo sapiens OX=9606 PE=2 SV=1	131.666	59	419	16	48.5	1054.01	16	0.773	0.693	0.828	0.987	0.977605	0.970883	0.830765	0.996179	3.06106e+07	4.65378e+07	4.47487e+07	3.59263e+07	2.25486e+07	3.78067e+07	4.23166e+07	3.15323e+07	2.62692e+07	4.37909e+07	3.48734e+07	2.39882e+07	3.53731e+07	3.82738e+07	4.97664e+07	3.3385e+07
FALSE	High	Master Protein	Q53F18	Homer 1 variant (Fragment) OS=Homo sapiens OX=9606 PE=2 SV=1	131.439	71	387	1	40.2	1116.58	21	0.522	0.84	0.633	1.225	0.824181	0.972154	0.47547	0.58997	453313	608464	230611	128056	232609	187717	241079	98863.2	378182	236334	223731	195003	408473	115479	200090	137432
FALSE	High	Master Protein	A0A0B4J2A4	3-ketoacyl-CoA thiolase, mitochondrial OS=Homo sapiens OX=9606 GN=ACAA2 PE=1 SV=1	130.876	63	273	16	41.6	795.91	16	0.901	0.744	0.821	0.902	0.986989	0.990526	0.820829	0.787691	1.16224e+07	2.07159e+07	2.15847e+07	1.6403e+07	9.47035e+06	1.68358e+07	2.49339e+07	1.90743e+07	1.09076e+07	1.85279e+07	1.6595e+07	1.35678e+07	1.44802e+07	1.62061e+07	2.51008e+07	1.48353e+07
FALSE	High	Master Protein	B4DE77	Tubulin beta chain OS=Homo sapiens OX=9606 PE=2 SV=1	130.617	56	512	1	45.8	1339.76	17	1.185	0.637	0.249	0.484	0.986989	0.909062	0.01181	0.0374238	69118.6	109306	93502.6	36110.1	44131.5	112197	184398	42265.6	6029.87	71617.4	36708.3	67708.4	10192	8917.39	54159.2	23399.6
FALSE	High	Master Protein	E7ERF2	CCT-alpha OS=Homo sapiens OX=9606 GN=TCP1 PE=1 SV=1	130.383	56	233	9	46.9	634.36	19	1.832	1.686	1	0.906	0.12488	0.359428	0.964322	0.809434	1.20562e+07	7.57547e+06	1.45684e+07	1.6169e+07	2.33897e+07	2.12708e+07	1.99878e+07	2.59382e+07	2.17622e+07	1.69903e+07	2.1283e+07	2.47007e+07	1.29499e+07	1.0192e+07	1.35437e+07	1.52302e+07
FALSE	High	Master Protein	Q53SS8	Epididymis secretory protein Li 85 OS=Homo sapiens OX=9606 GN=PCBP1 PE=2 SV=1	130.353	72	431	12	37.5	1202.54	16	2.757	2.262	1.037	0.834	0.00346046	0.0901061	0.91484	0.477636	2.0609e+07	1.17466e+07	1.78434e+07	1.55806e+07	4.82074e+07	4.67128e+07	5.20344e+07	4.72777e+07	4.84756e+07	4.30789e+07	3.44685e+07	3.96457e+07	2.3205e+07	1.80717e+07	1.6882e+07	1.71179e+07
FALSE	High	Master Protein	A0A140VJX1	Testicular tissue protein Li 198 OS=Homo sapiens OX=9606 PE=2 SV=1	129.996	51	392	5	45.2	1108.84	16	0.832	0.737	0.923	0.962	0.986989	0.988255	0.944496	0.960348	2.71503e+07	3.73522e+07	4.1174e+07	3.83956e+07	2.06187e+07	3.38665e+07	3.80652e+07	3.46433e+07	2.38489e+07	3.96127e+07	3.71835e+07	2.58891e+07	2.97127e+07	5.07447e+07	5.13229e+07	3.07975e+07
FALSE	High	Master Protein	A0A1W2PS43	Lysosome membrane protein 2 OS=Homo sapiens OX=9606 GN=SCARB2 PE=1 SV=1	129.978	44	575	16	53.9	1421.53	16	0.663	0.619	0.782	0.946	0.896613	0.917405	0.644875	0.936513	1.5307e+08	9.42158e+07	1.37028e+08	1.52057e+08	1.16187e+08	9.23835e+07	9.2122e+07	1.12878e+08	1.01786e+08	7.89103e+07	9.02522e+07	1.17122e+08	1.40684e+08	9.28878e+07	1.20832e+08	1.5536e+08
FALSE	High	Master Protein	B4DUL5	cDNA FLJ51625, highly similar to Ubiquinol-cytochrome-c reductase complex coreprotein I, mitochondrial OS=Homo sapiens OX=9606 PE=2 SV=1	129.512	60	372	14	40.3	929.69	15	0.875	0.737	0.896	0.897	0.995181	0.988255	0.894147	0.759885	2.0186e+07	2.8763e+07	4.05456e+07	2.49288e+07	1.78588e+07	2.79843e+07	3.81011e+07	2.89376e+07	1.85222e+07	3.29628e+07	3.27031e+07	2.30832e+07	2.55866e+07	3.71133e+07	4.41958e+07	2.53478e+07
FALSE	High	Master Protein	D6W5C0	Spectrin beta chain OS=Homo sapiens OX=9606 GN=SPTBN1 PE=3 SV=1	129.138	18	230	26	264.3	609.36	27	1.05	1.122	1.163	1.036	0.962371	0.933838	0.830765	0.948133	5.64875e+06	2.12477e+06	3.28329e+06	4.168e+06	4.76319e+06	3.73593e+06	4.15552e+06	3.94358e+06	3.78513e+06	3.50924e+06	7.03903e+06	3.57803e+06	5.45197e+06	3.6278e+06	5.1913e+06	3.50391e+06
FALSE	High	Master Protein	A0A384MDW7	Enoyl Coenzyme A hydratase, short chain, 1, mitochondrial OS=Homo sapiens OX=9606 GN=ECHS1 PE=2 SV=1	128.775	56	430	13	31.4	1268.4	13	0.979	0.809	0.849	0.945	0.971216	0.997811	0.841929	0.931996	2.0279e+07	3.03776e+07	2.91032e+07	2.16866e+07	1.86818e+07	2.94182e+07	3.12936e+07	2.15617e+07	1.94181e+07	3.1901e+07	2.60966e+07	1.77343e+07	2.39601e+07	2.52406e+07	2.97508e+07	1.81866e+07
FALSE	High	Master Protein	Q53FB6	Mitochondrial aldehyde dehydrogenase 2 variant (Fragment) OS=Homo sapiens OX=9606 PE=2 SV=1	128.43	45	277	16	56.3	818.47	17	0.918	0.749	0.855	0.929	0.986989	0.994391	0.856977	0.876848	2.1682e+07	2.61896e+07	2.82228e+07	2.43589e+07	2.96271e+07	2.80297e+07	3.10971e+07	2.84961e+07	2.67358e+07	3.17745e+07	3.79012e+07	2.15844e+07	2.4434e+07	3.18755e+07	3.60742e+07	2.25228e+07
FALSE	High	Master Protein	A0A140VK49	Staphylococcal nuclease domain-containing protein OS=Homo sapiens OX=9606 GN=SND1 PE=2 SV=1	128.383	33	257	22	101.9	675.8	22	1.099	1.048	1.188	1.026	0.932093	0.909062	0.664433	0.967122	1.52861e+07	1.00591e+07	1.27206e+07	1.0762e+07	1.56968e+07	1.09643e+07	1.29662e+07	1.44619e+07	1.58215e+07	1.25887e+07	1.36118e+07	1.13488e+07	1.89787e+07	1.55771e+07	1.66501e+07	1.13277e+07
FALSE	High	Master Protein	B4DEP8	Phosphatidylinositol 4-kinase type 2 OS=Homo sapiens OX=9606 PE=2 SV=1	128.309	52	547	22	51.1	1408.08	22	0.771	0.79	0.992	1.05	0.975943	0.997811	0.972293	0.925793	8.08556e+07	4.72111e+07	6.63344e+07	9.02787e+07	6.23549e+07	5.75919e+07	5.23603e+07	6.69392e+07	6.62384e+07	5.60013e+07	5.42778e+07	6.98155e+07	8.72017e+07	7.25053e+07	5.90943e+07	8.60338e+07
FALSE	High	Master Protein	A0A024RBE7	Thymopoietin, isoform CRA_c OS=Homo sapiens OX=9606 GN=TMPO PE=3 SV=1	128.259	57	296	17	50.6	862.44	17	0.477	0.433	1.063	0.922	0.321817	0.549535	0.88494	0.866396	3.03496e+07	2.18187e+07	3.09285e+07	3.68616e+07	1.3371e+07	1.76106e+07	1.605e+07	1.31047e+07	1.24124e+07	1.64369e+07	1.28e+07	1.44658e+07	3.59519e+07	3.33506e+07	3.27613e+07	4.26598e+07
FALSE	High	Master Protein	A8MXP9	Matrin-3 OS=Homo sapiens OX=9606 GN=MATR3 PE=1 SV=1	128.223	31	226	22	99.9	527.02	22	0.641	0.533	0.995	0.881	0.877087	0.800609	0.970175	0.719248	1.49095e+07	8.82015e+06	1.381e+07	1.19368e+07	9.62805e+06	8.11738e+06	8.92153e+06	8.49462e+06	7.99395e+06	7.16546e+06	7.96961e+06	7.44211e+06	1.57527e+07	1.20857e+07	1.21179e+07	1.48874e+07
FALSE	High	Master Protein	B4E2B5	MICOS complex subunit MIC60 OS=Homo sapiens OX=9606 PE=2 SV=1	128.073	54	263	4	43.2	659.02	17	0.828	0.662	0.932	0.919	0.986989	0.92742	0.89042	0.876848	2.67977e+06	4.97983e+06	3.76737e+06	2.85799e+06	1.80793e+06	3.52723e+06	3.70164e+06	2.503e+06	1.79447e+06	3.53863e+06	2.78688e+06	2.01172e+06	3.76092e+06	4.89532e+06	5.11488e+06	2.46093e+06
FALSE	High	Master Protein	A0A024R845	Ras-related protein Rab-14 OS=Homo sapiens OX=9606 GN=RAB14 PE=3 SV=1	127.413	78	343	13	23.9	1086.29	14	0.773	0.869	0.861	1.226	0.977778	0.988635	0.865832	0.334637	4.89985e+07	3.43869e+07	5.44672e+07	7.22171e+07	3.5751e+07	4.9985e+07	4.77329e+07	4.25837e+07	5.74844e+07	5.15684e+07	4.93595e+07	5.72534e+07	6.64955e+07	5.73494e+07	3.94666e+07	5.76511e+07
FALSE	High	Master Protein	Q59ED7	NADPH--hemoprotein reductase (Fragment) OS=Homo sapiens OX=9606 PE=2 SV=1	127.366	40	316	6	77.7	780.77	19	1.005	0.931	1.219	0.991	0.960369	0.970883	0.593314	0.998393	1.58188e+07	1.26082e+07	1.56604e+07	1.44485e+07	1.56209e+07	1.46433e+07	1.46923e+07	1.5221e+07	1.56386e+07	1.45137e+07	1.57551e+07	1.39349e+07	1.73548e+07	1.82114e+07	1.71132e+07	1.89919e+07
FALSE	High	Master Protein	Q5U5K4	Homer homolog 1 (Drosophila) OS=Homo sapiens OX=9606 GN=HOMER1 PE=2 SV=1	127.157	69	407	1	40.3	1120.9	21	0.803	1.037	0.917	1.222	0.986989	0.917405	0.941069	0.35416	3.14136e+07	1.53894e+07	2.51143e+07	2.28977e+07	3.1821e+07	1.57604e+07	1.87267e+07	1.88957e+07	3.46638e+07	1.53317e+07	2.88652e+07	2.25449e+07	2.83613e+07	1.66603e+07	2.14856e+07	2.15553e+07
FALSE	High	Master Protein	B4E2Q0	Calcium-transporting ATPase OS=Homo sapiens OX=9606 GN=ATP2C1 PE=1 SV=1	126.516	31	217	19	104.6	615.75	19	0.487	0.533	0.958	1.038	0.407138	0.800609	0.99598	0.94102	1.13178e+07	8.99601e+06	1.2541e+07	1.42161e+07	4.30169e+06	7.78236e+06	7.73058e+06	5.69995e+06	5.77837e+06	6.52364e+06	5.82068e+06	8.16177e+06	1.05039e+07	1.08171e+07	9.61671e+06	1.68885e+07
FALSE	High	Master Protein	Q1ZYQ1	Tubulin alpha chain OS=Homo sapiens OX=9606 GN=TUBA2 PE=2 SV=1	126.31	42	493	1	49.9	1323.35	14	1.552	1.555	1.274	1.002	0.971216	0.964816	0.88494	0.973026	40821.4	31985.3	27937.6	19385	37669.7	76958	49078	30434.7	48550.9	47161.9	30864.4	59292	63972.2	36255.6	32649.5	34951.7
FALSE	High	Master Protein	A0A024R7V6	RAB2, member RAS oncogene family, isoform CRA_a OS=Homo sapiens OX=9606 GN=RAB2 PE=4 SV=1	126.073	72	520	11	23.5	1502.5	15	0.726	0.651	0.807	0.937	0.960369	0.95294	0.752797	0.901387	7.51316e+07	4.74735e+07	6.96104e+07	7.77181e+07	5.01188e+07	5.34393e+07	5.72059e+07	5.25085e+07	4.8335e+07	4.5546e+07	4.57635e+07	6.11268e+07	6.82286e+07	7.51478e+07	5.30438e+07	7.60035e+07
FALSE	High	Master Protein	F5GY37	Prohibitin OS=Homo sapiens OX=9606 GN=PHB2 PE=1 SV=1	126.023	68	503	16	29.7	1207.44	17	1.015	0.824	1.031	0.894	0.960369	0.997811	0.927429	0.743517	1.23028e+08	1.76234e+08	2.20281e+08	1.5595e+08	1.04949e+08	1.85541e+08	2.05494e+08	1.72316e+08	1.06108e+08	1.85757e+08	1.71715e+08	1.26778e+08	1.46781e+08	2.20985e+08	2.59375e+08	1.55313e+08
FALSE	High	Master Protein	H0Y3H2	Phospholipid-transporting ATPase ABCA3 OS=Homo sapiens OX=9606 GN=ABCA3 PE=1 SV=1	126.006	21	240	26	184.7	566.09	26	0.658	0.669	0.885	1.083	0.907929	0.964816	0.88494	0.819119	1.37407e+07	8.22579e+06	1.1306e+07	1.4458e+07	8.4953e+06	7.11976e+06	6.97464e+06	7.6735e+06	8.28885e+06	6.97622e+06	8.36952e+06	9.23256e+06	1.10094e+07	8.46624e+06	1.03813e+07	1.31659e+07
FALSE	High	Master Protein	D3DVQ1	Leucine zipper-EF-hand-containing transmembrane protein 1 OS=Homo sapiens OX=9606 GN=LETM1 PE=3 SV=1	125.972	45	317	20	63.5	847.62	20	0.92	0.818	0.91	0.915	0.986989	0.997811	0.927908	0.832395	1.22922e+07	1.69842e+07	2.0102e+07	1.79598e+07	1.10407e+07	1.90012e+07	2.02744e+07	1.63162e+07	1.34796e+07	1.95269e+07	1.82059e+07	1.2999e+07	1.48772e+07	1.90454e+07	1.99797e+07	1.61296e+07
FALSE	High	Master Protein	A0A024R6W0	Aspartate aminotransferase OS=Homo sapiens OX=9606 GN=GOT2 PE=3 SV=1	125.93	51	443	19	47.4	1167.37	19	0.897	0.842	0.939	0.958	0.986989	0.995458	0.967123	0.948695	5.42189e+07	7.86424e+07	9.08229e+07	6.66759e+07	3.8334e+07	8.00499e+07	8.33867e+07	6.87589e+07	5.17966e+07	8.60377e+07	7.19457e+07	5.71195e+07	5.98917e+07	1.03256e+08	1.04259e+08	6.54228e+07
FALSE	High	Master Protein	Q53FR4	Vacuolar protein sorting 35 variant (Fragment) OS=Homo sapiens OX=9606 PE=2 SV=1	125.353	34	292	6	91.6	732.42	22	1.102	1.158	0.992	1.091	0.932093	0.838323	0.972293	0.81253	2.82816e+07	1.18545e+07	1.80279e+07	2.50954e+07	4.46678e+07	2.44889e+07	2.36172e+07	2.51773e+07	4.24311e+07	2.46856e+07	2.54363e+07	3.13026e+07	3.17735e+07	1.87357e+07	1.80966e+07	2.20143e+07
FALSE	High	Master Protein	Q6IBH0	SLC25A11 protein OS=Homo sapiens OX=9606 GN=SLC25A11 PE=2 SV=1	125.162	59	374	14	34	1027.17	14	0.677	0.578	0.821	0.91	0.932093	0.875524	0.820343	0.812636	2.08654e+07	3.23324e+07	3.54507e+07	2.76016e+07	1.06182e+07	2.61198e+07	3.10186e+07	1.6855e+07	1.41583e+07	2.59722e+07	2.11572e+07	1.72769e+07	2.44572e+07	2.91344e+07	3.57104e+07	2.51401e+07
FALSE	High	Master Protein	A0A024R4A5	Trinucleotide repeat containing 15, isoform CRA_a OS=Homo sapiens OX=9606 GN=TNRC15 PE=4 SV=1	123.411	22	135	22	149.9	351.2	22	0.626	0.438	0.921	0.646	0.897338	0.598088	0.88494	0.00321606	4.0141e+06	6.50216e+06	1.50831e+07	3.46834e+06	1.95403e+06	5.60607e+06	7.57036e+06	2.87014e+06	1.12687e+06	3.31424e+06	3.74613e+06	2.60011e+06	3.31046e+06	6.14113e+06	1.04779e+07	7.01968e+06
FALSE	High	Master Protein	K7ENW6	Keratin, type I cytoskeletal 16 (Fragment) OS=Homo sapiens OX=9606 GN=KRT16 PE=1 SV=1	123.345	60	138	1	18.6	415.11	10	0.821	0.597	1.015	0.402	0.977939	0.874323	0.99598	0.0166242	146766	3.01326e+06	7054.54	14907.6	64117.1	117120	67776.8	12584.1	22113.7	40168.4	19403.3	31792.9	179865	13671.4	67183.4	16742.3
FALSE	High	Master Protein	Q53HV2	T-complex protein 1 subunit eta (Fragment) OS=Homo sapiens OX=9606 PE=2 SV=1	123.297	50	229	20	59.3	608.51	20	2.071	1.979	1.14	1.003	0.0507067	0.183911	0.824603	0.998393	1.20553e+07	9.24027e+06	1.23953e+07	1.08673e+07	2.5627e+07	2.44934e+07	2.3271e+07	2.60918e+07	2.34644e+07	2.14336e+07	2.11495e+07	2.53182e+07	1.42451e+07	1.25951e+07	1.17749e+07	1.40306e+07
FALSE	High	Master Protein	Q6PJJ3	FASN protein (Fragment) OS=Homo sapiens OX=9606 GN=FASN PE=2 SV=1	122.378	40	175	1	84.2	430.94	22	3.488	3.799	1.279	1.081	0.148077	0.143376	0.830765	0.843502	335445	198495	217293	211948	891960	889412	686001	746222	782458	829759	971714	800844	422790	344029	257687	265766
FALSE	High	Master Protein	Q53F62	ADP-ribosylation factor GTPase activating protein 1 isoform a variant (Fragment) OS=Homo sapiens OX=9606 PE=2 SV=1	121.918	59	348	2	44.6	937.33	18	0.5	0.57	0.936	1.164	0.406422	0.86297	0.962157	0.571182	9.37105e+07	3.66167e+07	4.43727e+07	5.97964e+07	7.13685e+07	3.35456e+07	3.18941e+07	3.22887e+07	8.2103e+07	3.65331e+07	5.98738e+07	3.61498e+07	1.07584e+08	7.0572e+07	5.13585e+07	5.25589e+07
FALSE	High	Master Protein	A0A0S2Z5H3	Clathrin interactor 1 isoform 2 (Fragment) OS=Homo sapiens OX=9606 GN=CLINT1 PE=2 SV=1	121.331	32	377	1	70.3	999.47	17	1.01	1.108	0.822	1.123	0.99817	0.972792	0.830765	0.826989	520644	458309	754642	594001	469371	630138	1.3832e+06	371494	875463	589682	478136	661942	684047	304905	417960	597036
FALSE	High	Master Protein	A0A0S2Z3L0	Electron transfer flavoprotein subunit alpha, mitochondrial (Fragment) OS=Homo sapiens OX=9606 GN=ETFA PE=2 SV=1	121.315	56	261	14	35.1	739.14	14	0.853	0.749	0.841	0.999	0.995181	0.994391	0.830765	0.998393	1.18888e+07	2.19111e+07	2.11345e+07	1.49039e+07	8.07267e+06	1.62373e+07	1.95733e+07	1.38563e+07	1.04075e+07	1.81242e+07	1.53972e+07	1.09436e+07	1.4323e+07	2.08093e+07	1.76789e+07	1.30004e+07
FALSE	High	Master Protein	A0A087WYB4	Stomatin-like protein 2, mitochondrial OS=Homo sapiens OX=9606 GN=STOML2 PE=1 SV=1	120.597	63	312	13	33.4	915.71	13	0.99	0.852	1.079	0.872	0.962371	0.994467	0.872878	0.659504	2.22225e+07	2.62825e+07	3.03846e+07	2.29574e+07	1.95679e+07	3.01759e+07	2.96755e+07	2.92297e+07	1.92747e+07	3.0515e+07	2.88412e+07	2.00993e+07	2.65897e+07	4.32381e+07	4.28384e+07	2.26507e+07
FALSE	High	Master Protein	H7BXY3	RNA helicase OS=Homo sapiens OX=9606 GN=DHX30 PE=1 SV=1	120.286	31	211	30	130.5	525.93	30	0.703	0.629	0.991	0.974	0.937078	0.9327	0.972293	0.97491	1.0473e+07	1.33123e+07	1.6815e+07	1.17437e+07	5.73109e+06	1.04357e+07	1.21812e+07	8.75771e+06	7.06897e+06	1.13043e+07	9.3892e+06	8.56439e+06	1.19396e+07	1.29463e+07	1.54683e+07	1.16055e+07
FALSE	High	Master Protein	Q53Y06	ATPase, H+ transporting, lysosomal 31kDa, V1 subunit E isoform 1 OS=Homo sapiens OX=9606 GN=ATP6V1E1 PE=2 SV=1	120.218	71	419	16	26.1	1135.26	16	1.441	1.512	1.044	1.075	0.450816	0.520673	0.897685	0.864224	6.66619e+07	5.01934e+07	7.36912e+07	6.72825e+07	8.49077e+07	7.58902e+07	7.93687e+07	8.96851e+07	8.80543e+07	8.54058e+07	8.98921e+07	7.82573e+07	7.02319e+07	6.66429e+07	8.11996e+07	6.14892e+07
FALSE	High	Master Protein	Q5U0I6	H.sapiens ras-related Hrab1A protein OS=Homo sapiens OX=9606 GN=RAB1A PE=2 SV=1	119.982	75	666	7	22.7	1807.39	13	0.763	0.669	0.956	0.91	0.971216	0.964816	0.99041	0.815347	6.41606e+07	3.61083e+07	4.40086e+07	6.296e+07	3.73975e+07	4.13717e+07	3.50624e+07	3.16716e+07	3.2756e+07	4.06995e+07	3.66633e+07	3.58371e+07	5.3262e+07	7.8937e+07	3.84923e+07	5.01833e+07
FALSE	High	Master Protein	A0A384ME54	Epididymis secretory sperm binding protein OS=Homo sapiens OX=9606 PE=2 SV=1	119.97	56	376	14	37.8	1010.07	16	0.87	0.945	1.182	1.057	0.996771	0.964816	0.683407	0.904357	3.42865e+07	3.4335e+07	3.43583e+07	3.90711e+07	3.33696e+07	3.32713e+07	2.61906e+07	3.78075e+07	3.41076e+07	3.72586e+07	2.91729e+07	3.483e+07	4.50416e+07	4.51901e+07	3.76561e+07	4.40211e+07
FALSE	High	Master Protein	E7EX90	Dynactin subunit 1 OS=Homo sapiens OX=9606 GN=DCTN1 PE=1 SV=1	119.862	25	169	21	139	374.98	21	1.829	0.954	0.865	0.53	0.176765	0.975393	0.830765	9.04175e-08	6.95501e+06	3.61372e+06	3.90918e+06	3.70412e+06	9.66675e+06	8.75712e+06	8.9705e+06	6.44817e+06	4.95605e+06	3.40502e+06	4.80913e+06	4.27011e+06	4.24289e+06	3.99243e+06	2.799e+06	3.94222e+06
FALSE	High	Master Protein	Q6FIG4	RAB1B protein OS=Homo sapiens OX=9606 GN=RAB1B PE=2 SV=1	119.661	62	478	4	22.2	1292.7	10	0.758	0.645	0.943	0.844	0.970333	0.94394	0.971434	0.516209	2.96374e+07	1.65223e+07	2.24809e+07	3.17761e+07	3.2513e+07	1.84214e+07	1.91931e+07	2.70573e+07	2.03231e+07	2.13389e+07	1.97948e+07	2.36557e+07	2.94347e+07	4.0511e+07	2.75519e+07	2.99442e+07
FALSE	High	Master Protein	B4DRA0	cDNA FLJ58459, highly similar to RNA-binding region-containing protein 2 OS=Homo sapiens OX=9606 PE=2 SV=1	119.618	54	264	4	56.4	777.13	18	1.098	0.893	0.976	0.817	0.932093	0.980369	0.99598	0.395842	9.76643e+06	7.7453e+06	1.27716e+07	1.62486e+07	1.38862e+07	1.82411e+07	1.3439e+07	1.05678e+07	8.90382e+06	1.14e+07	1.06041e+07	1.30543e+07	9.83932e+06	9.75498e+06	1.13136e+07	1.38129e+07
FALSE	High	Master Protein	A0A024R5Z7	Annexin OS=Homo sapiens OX=9606 GN=ANXA2 PE=2 SV=1	119.461	55	335	18	38.6	987.66	18	2.474	2.142	1.002	0.877	0.0108528	0.122901	0.96017	0.694537	1.60199e+07	1.40129e+07	1.06754e+07	1.09191e+07	3.66646e+07	2.74011e+07	2.82381e+07	3.74345e+07	3.11596e+07	2.57493e+07	2.70555e+07	2.61583e+07	1.42358e+07	1.49565e+07	1.38804e+07	1.26546e+07
FALSE	High	Master Protein	Q8N4D4	ATP13A2 protein (Fragment) OS=Homo sapiens OX=9606 GN=ATP13A2 PE=2 SV=1	119.161	24	229	18	118.7	611.4	18	0.649	0.675	0.805	1.006	0.877087	0.964816	0.744789	0.991606	1.32137e+07	7.85546e+06	1.3196e+07	1.49167e+07	7.99089e+06	9.10812e+06	9.88061e+06	1.01298e+07	1.10191e+07	7.92605e+06	8.48494e+06	1.36851e+07	1.30964e+07	7.5643e+06	8.88931e+06	1.40973e+07
FALSE	High	Master Protein	B4E0E1	Poly [ADP-ribose] polymerase OS=Homo sapiens OX=9606 PE=2 SV=1	119.021	28	285	20	111.1	736.68	20	0.963	0.8	1.005	0.869	0.977778	0.998846	0.956665	0.647542	1.51735e+07	7.43506e+06	1.33435e+07	1.38506e+07	1.42824e+07	1.08344e+07	1.30254e+07	9.38557e+06	9.21561e+06	9.77475e+06	1.22627e+07	9.9659e+06	1.44982e+07	1.21611e+07	1.28053e+07	1.13167e+07
FALSE	High	Master Protein	A0A068F658	Glucosylceramidase OS=Homo sapiens OX=9606 GN=GBA PE=2 SV=1	118.923	43	355	14	59.7	892.18	14	0.466	0.493	0.79	1.075	0.283437	0.694377	0.669295	0.864224	7.72077e+07	4.72039e+07	5.83103e+07	7.69604e+07	4.80895e+07	3.01879e+07	3.12067e+07	3.94278e+07	4.5563e+07	3.25008e+07	3.5549e+07	4.06319e+07	6.80353e+07	5.61707e+07	4.80298e+07	7.01856e+07
FALSE	High	Master Protein	A0A024R1N4	ATP-dependent DNA helicase 2 subunit 1 OS=Homo sapiens OX=9606 GN=XRCC6 PE=3 SV=1	118.065	44	295	20	69.8	728.81	20	0.85	0.622	0.955	0.75	0.994928	0.920738	0.989255	0.102108	1.3265e+07	6.81479e+06	1.15935e+07	1.59309e+07	1.32411e+07	1.28208e+07	1.24258e+07	9.81201e+06	8.60223e+06	8.96659e+06	8.35419e+06	1.14083e+07	1.37574e+07	9.02164e+06	1.00065e+07	1.33039e+07
FALSE	High	Master Protein	A8K7T4	cDNA FLJ75774, highly similar to Homo sapiens lectin, mannose-binding 2 (LMAN2), mRNA OS=Homo sapiens OX=9606 PE=2 SV=1	117.865	51	243	13	40.2	749.39	13	0.401	0.401	0.92	1.067	0.113813	0.430277	0.94313	0.876848	4.2684e+07	2.62393e+07	3.44419e+07	4.56094e+07	2.17446e+07	1.85439e+07	1.8957e+07	1.77775e+07	2.11475e+07	1.67341e+07	1.93391e+07	2.00086e+07	4.37273e+07	4.09762e+07	3.22525e+07	5.6085e+07
FALSE	High	Master Protein	A0A140VJE4	Testicular tissue protein Li 18 OS=Homo sapiens OX=9606 PE=2 SV=1	117.618	35	249	18	82.2	652.28	18	0.47	0.551	0.822	1.203	0.350851	0.826462	0.824603	0.401051	1.32666e+07	7.2884e+06	8.2767e+06	1.25721e+07	6.74387e+06	5.79991e+06	4.84354e+06	5.11663e+06	8.57486e+06	5.70816e+06	4.404e+06	7.76248e+06	1.35902e+07	7.47123e+06	7.37841e+06	1.24217e+07
FALSE	High	Master Protein	A0A0A0MRH6	Transport and Golgi organization protein 1 homolog (Fragment) OS=Homo sapiens OX=9606 GN=MIA3 PE=1 SV=6	117.485	34	222	24	113.9	570.94	24	0.644	0.569	1.155	0.93	0.877087	0.862067	0.77215	0.876848	1.06647e+07	9.73439e+06	1.15691e+07	1.15338e+07	8.80012e+06	1.16673e+07	9.43849e+06	9.29755e+06	8.66984e+06	1.10362e+07	1.04892e+07	1.14253e+07	1.32557e+07	1.1531e+07	1.14795e+07	1.28291e+07
FALSE	High	Master Protein	H7BXI1	Extended synaptotagmin-2 OS=Homo sapiens OX=9606 GN=ESYT2 PE=1 SV=2	117.042	36	215	21	96.3	508.6	21	0.8	0.891	1.064	1.107	0.986989	0.981303	0.88494	0.746236	1.04422e+07	7.51961e+06	9.51053e+06	9.73894e+06	9.57769e+06	6.45594e+06	7.24015e+06	8.93036e+06	9.65177e+06	9.43201e+06	9.76777e+06	8.2915e+06	1.05461e+07	9.83677e+06	8.94657e+06	1.0185e+07
FALSE	High	Master Protein	Q53G40	Beta-galactosidase (Fragment) OS=Homo sapiens OX=9606 PE=2 SV=1	116.351	28	467	13	76	1360.73	13	0.428	0.487	0.83	1.127	0.173716	0.691497	0.830765	0.701841	1.17849e+08	6.50071e+07	9.02244e+07	9.81456e+07	5.37544e+07	4.47593e+07	4.65899e+07	4.0314e+07	6.93593e+07	4.29354e+07	4.19006e+07	6.02406e+07	1.04449e+08	5.58208e+07	6.18751e+07	1.00198e+08
FALSE	High	Master Protein	A0A0A0MSQ0	Plastin-3 OS=Homo sapiens OX=9606 GN=PLS3 PE=1 SV=1	116.269	44	268	18	69.3	605.93	23	3.317	3.36	0.949	0.998	0.00037615	0.00520979	0.941921	0.999547	7.08524e+06	4.75146e+06	5.65783e+06	5.01704e+06	1.60309e+07	2.35662e+07	2.18407e+07	2.0574e+07	2.04738e+07	2.16078e+07	1.79123e+07	2.35258e+07	6.78974e+06	6.16737e+06	5.16182e+06	5.98134e+06
FALSE	High	Master Protein	V9HWN7	Fructose-bisphosphate aldolase OS=Homo sapiens OX=9606 GN=HEL-S-87p PE=2 SV=1	116.162	65	324	17	39.4	879.34	18	5.78	6.205	1.097	1.005	8.52121e-08	1.2576e-05	0.856934	0.994673	1.54609e+07	8.57409e+06	9.46796e+06	9.29861e+06	8.54048e+07	6.59682e+07	5.00607e+07	7.0884e+07	7.89113e+07	6.23475e+07	6.51997e+07	6.52255e+07	1.29808e+07	1.19868e+07	1.08583e+07	9.87971e+06
FALSE	High	Master Protein	A0A2R8YD95	Vacuolar protein sorting-associated protein 45 OS=Homo sapiens OX=9606 GN=VPS45 PE=1 SV=1	115.867	44	343	3	73.6	822.88	25	0.711	0.809	1.141	1.184	0.946989	0.997811	0.820446	0.488938	2.78794e+07	1.60893e+07	2.28465e+07	3.06835e+07	2.20299e+07	1.81467e+07	1.54811e+07	1.921e+07	2.15198e+07	1.77006e+07	2.19181e+07	2.49011e+07	3.13297e+07	2.87458e+07	2.29135e+07	3.39653e+07
FALSE	High	Master Protein	E7EQR6	T-complex protein 1 subunit alpha OS=Homo sapiens OX=9606 GN=TCP1 PE=1 SV=1	114.986	61	223	8	43.9	539.84	18	1.698	1.548	0.971	0.924	0.244209	0.501748	0.967123	0.875022	5.31559e+06	3.22234e+06	5.76601e+06	6.78034e+06	8.71295e+06	1.01618e+07	9.44969e+06	1.0625e+07	9.29589e+06	8.4657e+06	9.1488e+06	1.10231e+07	5.45885e+06	4.31773e+06	5.05664e+06	6.01672e+06
FALSE	High	Master Protein	Q53Y83	Alpha-galactosidase OS=Homo sapiens OX=9606 GN=GLA PE=2 SV=1	114.052	44	354	15	48.7	988.15	15	0.382	0.41	0.719	1.123	0.0821263	0.470129	0.379684	0.701841	1.48941e+08	8.76638e+07	1.19142e+08	1.2936e+08	5.72861e+07	5.29185e+07	4.88513e+07	4.41704e+07	7.69424e+07	4.89445e+07	4.71441e+07	6.64713e+07	1.16029e+08	8.03763e+07	8.42966e+07	1.16861e+08
FALSE	High	Master Protein	B4DH02	Heat shock 70 kDa protein 4 OS=Homo sapiens OX=9606 PE=2 SV=1	113.555	35	137	20	94.3	362.65	21	5.934	6.22	1.096	0.999	1.6652e-05	0.00041582	0.943387	0.998393	1.20536e+06	711824	1.07091e+06	852670	7.78101e+06	6.01898e+06	5.53801e+06	8.77448e+06	5.64147e+06	5.23095e+06	5.65803e+06	9.87268e+06	859866	879519	1.08064e+06	1.02804e+06
FALSE	High	Master Protein	Q6FHJ5	Secretory carrier-associated membrane protein (Fragment) OS=Homo sapiens OX=9606 GN=SCAMP3 PE=2 SV=1	113.464	39	373	9	38.2	1226.28	9	1.025	1.191	0.86	1.175	0.960369	0.811735	0.865832	0.514608	4.45457e+07	2.80828e+07	3.61834e+07	4.73133e+07	4.8174e+07	4.72946e+07	5.10333e+07	4.17825e+07	5.99112e+07	4.80016e+07	4.84086e+07	5.69644e+07	4.89166e+07	3.31436e+07	3.10912e+07	4.13531e+07
FALSE	High	Master Protein	A8K5W7	Isoleucyl-tRNA synthetase OS=Homo sapiens OX=9606 PE=2 SV=1	113.389	28	257	21	105.9	650.31	21	0.862	0.848	1.099	0.996	0.999563	0.994467	0.849699	0.999739	1.00111e+07	1.28834e+07	1.68651e+07	1.34733e+07	7.39782e+06	1.05511e+07	1.45371e+07	1.25697e+07	8.42831e+06	1.36138e+07	1.39606e+07	1.01633e+07	1.10864e+07	1.5567e+07	2.032e+07	1.34016e+07
FALSE	High	Master Protein	B7Z5V6	cDNA FLJ57046, highly similar to Lysosomal alpha-glucosidase OS=Homo sapiens OX=9606 PE=2 SV=1	113.135	23	393	3	71.7	1059.11	13	0.548	0.596	0.931	1.12	0.580951	0.90325	0.953417	0.701841	1.47261e+07	7.86492e+06	1.19457e+07	1.29754e+07	9.69218e+06	6.32576e+06	6.38632e+06	7.41234e+06	1.03729e+07	6.09996e+06	7.8071e+06	9.1336e+06	1.44819e+07	7.91402e+06	9.28448e+06	1.23722e+07
FALSE	High	Master Protein	A0A024R972	Laminin, gamma 1 (Formerly LAMB2), isoform CRA_a OS=Homo sapiens OX=9606 GN=LAMC1 PE=4 SV=1	113.074	18	210	22	173.9	627.96	22	0.841	0.831	1.12	1.065	0.986989	0.997811	0.849827	0.886708	6.13443e+06	4.74617e+06	6.32184e+06	4.37229e+06	3.23868e+06	4.56918e+06	5.46165e+06	3.95826e+06	5.20095e+06	5.48464e+06	4.70898e+06	4.63394e+06	6.88372e+06	6.76288e+06	6.63743e+06	5.3861e+06
FALSE	High	Master Protein	A0A087X2D8	C-Jun-amino-terminal kinase-interacting protein 4 OS=Homo sapiens OX=9606 GN=SPAG9 PE=1 SV=1	112.851	26	159	22	145.1	370.11	23	2.043	0.726	0.883	0.351	0.0924557	0.970883	0.845489	9.40318e-16	5.20746e+06	2.72495e+06	3.69879e+06	3.94731e+06	7.48555e+06	8.05902e+06	6.89127e+06	9.34404e+06	2.24001e+06	2.53547e+06	2.78181e+06	3.81368e+06	3.40176e+06	4.73237e+06	3.00312e+06	3.8402e+06
FALSE	High	Master Protein	A8K4A8	cDNA FLJ76156, highly similar to Homo sapiens aspartyl-tRNA synthetase 2 (DARS2), mRNA OS=Homo sapiens OX=9606 PE=2 SV=1	112.804	43	251	20	73.5	545.62	20	0.792	0.665	0.807	0.915	0.986989	0.964816	0.752346	0.836868	1.06594e+07	1.85967e+07	2.14819e+07	1.54518e+07	5.86818e+06	1.47056e+07	2.06624e+07	1.14974e+07	9.57519e+06	1.52858e+07	1.28884e+07	1.07477e+07	1.33537e+07	1.13417e+07	1.86979e+07	1.31842e+07
FALSE	High	Master Protein	A8K3M3	Tyrosine-protein phosphatase non-receptor type OS=Homo sapiens OX=9606 GN=PTPN1 PE=2 SV=1	112.758	46	341	17	49.9	945.74	17	0.849	0.858	1.096	1.013	0.994928	0.994467	0.856977	0.98433	3.34297e+07	3.39071e+07	4.48238e+07	4.00792e+07	2.90744e+07	3.19904e+07	2.96115e+07	3.9101e+07	3.26757e+07	3.13508e+07	2.7646e+07	3.58293e+07	4.07497e+07	3.88241e+07	4.56023e+07	4.56407e+07
FALSE	High	Master Protein	A0A0S2Z4Y4	Clathrin interactor 1 isoform 1 (Fragment) OS=Homo sapiens OX=9606 GN=CLINT1 PE=2 SV=1	112.683	30	349	1	68.2	958.32	17	1.385	1.337	1.121	1.027	0.54123	0.691497	0.830765	0.963542	2.84661e+07	1.43304e+07	2.50643e+07	2.44161e+07	3.8716e+07	2.94154e+07	3.12842e+07	3.26524e+07	3.92582e+07	3.11644e+07	3.25598e+07	3.17649e+07	2.99901e+07	2.75589e+07	2.86646e+07	2.73288e+07
FALSE	High	Master Protein	B1AKJ6	Oxysterol-binding protein OS=Homo sapiens OX=9606 GN=OSBPL9 PE=2 SV=1	112.651	32	201	15	83.7	388.08	21	0.476	0.555	1.06	1.144	0.317691	0.83382	0.88494	0.634867	1.74446e+07	1.39818e+07	1.82644e+07	1.94289e+07	1.0605e+07	8.49832e+06	8.21589e+06	7.67649e+06	1.15419e+07	8.76018e+06	8.28414e+06	1.09634e+07	2.0164e+07	1.74207e+07	1.7084e+07	2.1528e+07
FALSE	High	Master Protein	A0A384MR44	Epididymis secretory sperm binding protein OS=Homo sapiens OX=9606 PE=2 SV=1	112.624	58	335	14	35.8	930.85	14	0.927	0.859	0.964	1.047	0.986989	0.994467	0.99598	0.936513	1.82466e+07	2.43446e+07	2.76715e+07	2.15359e+07	1.4249e+07	2.30037e+07	2.74602e+07	2.09522e+07	1.62657e+07	2.79014e+07	2.60879e+07	1.75446e+07	2.01897e+07	3.30298e+07	3.32142e+07	1.96541e+07
FALSE	High	Master Protein	A0A024QZN9	Outer mitochondrial membrane protein porin 2 OS=Homo sapiens OX=9606 GN=VDAC2 PE=3 SV=1	112.557	58	615	14	34.5	1714.69	14	0.643	0.58	0.922	0.96	0.877087	0.880134	0.944287	0.953147	1.50775e+08	1.73248e+08	2.29239e+08	2.01254e+08	7.00726e+07	1.35531e+08	1.72233e+08	1.17907e+08	9.01183e+07	1.3038e+08	1.25293e+08	1.22157e+08	1.55083e+08	2.01687e+08	2.17654e+08	1.9018e+08
FALSE	High	Master Protein	A0A5F9ZHM4	L-lactate dehydrogenase OS=Homo sapiens OX=9606 GN=LDHB PE=1 SV=1	112.479	55	284	15	37.4	666.63	17	4.475	4.452	1.032	0.996	5.39233e-06	0.000377694	0.923115	0.999668	1.97794e+07	1.43836e+07	1.75622e+07	2.02774e+07	8.95149e+07	7.63641e+07	6.72504e+07	9.15904e+07	7.91482e+07	7.78965e+07	7.71766e+07	9.21503e+07	1.78219e+07	2.55162e+07	2.00991e+07	2.15963e+07
FALSE	High	Master Protein	F8VWH9	ADP-ribosylation factor GTPase-activating protein 1 OS=Homo sapiens OX=9606 GN=ARFGAP1 PE=1 SV=1	112.429	66	366	1	37.1	1068.99	17	0.491	0.637	0.886	1.255	0.387483	0.939764	0.88494	0.255765	1.31675e+07	8.68144e+06	8.78414e+06	1.10335e+07	4.60876e+06	5.41157e+06	6.16784e+06	4.26405e+06	9.64152e+06	5.56375e+06	4.43442e+06	7.34642e+06	1.5283e+07	4.96527e+06	7.73533e+06	1.03335e+07
FALSE	High	Master Protein	B3KNK9	Epididymis luminal protein 46 OS=Homo sapiens OX=9606 GN=GOLPH2 PE=2 SV=1	112.299	40	259	16	45.3	738.92	16	0.477	0.443	1.005	0.961	0.322594	0.581883	0.955184	0.958739	4.54126e+07	5.99924e+07	3.10987e+07	6.48386e+07	2.42567e+07	2.33687e+07	1.77608e+07	3.14447e+07	2.25938e+07	1.98239e+07	1.86599e+07	2.18246e+07	4.22733e+07	3.64051e+07	3.28317e+07	5.79755e+07
FALSE	High	Master Protein	C9J1E7	AP-1 complex subunit beta-1 (Fragment) OS=Homo sapiens OX=9606 GN=AP1B1 PE=1 SV=1	112.032	43	281	7	65.3	710.45	18	0.901	0.898	1.123	0.949	0.98763	0.994467	0.86278	0.94102	5.2893e+06	3.06317e+06	3.6833e+06	6.22521e+06	7.1052e+06	4.57034e+06	3.38697e+06	4.43371e+06	5.48789e+06	3.49918e+06	3.41587e+06	4.388e+06	6.34676e+06	6.17524e+06	4.61894e+06	5.57479e+06
FALSE	High	Master Protein	V9HWK1	Triosephosphate isomerase OS=Homo sapiens OX=9606 GN=HEL-S-49 PE=2 SV=1	111.87	73	219	14	26.7	581.26	14	2.509	2.678	0.77	1.05	0.00954166	0.0307524	0.457729	0.925491	9.0103e+06	8.24128e+06	7.67637e+06	7.70935e+06	2.06006e+07	1.98783e+07	1.9679e+07	2.0755e+07	1.87996e+07	2.17942e+07	2.45258e+07	2.37058e+07	5.34582e+06	7.9675e+06	5.61888e+06	6.29867e+06
FALSE	High	Master Protein	V9HW37	CCT-epsilon OS=Homo sapiens OX=9606 GN=HEL-S-69 PE=2 SV=1	111.506	52	238	21	59.6	547.74	22	3.101	3.1	1.197	1.026	0.000888865	0.0100443	0.64638	0.968006	1.55401e+07	9.48017e+06	1.53353e+07	1.60785e+07	2.53553e+07	2.18526e+07	2.15522e+07	2.66467e+07	2.3481e+07	2.24056e+07	2.46585e+07	2.5045e+07	1.52841e+07	1.43068e+07	1.20485e+07	1.99241e+07
FALSE	High	Master Protein	A0A5F9UP49	45 kDa calcium-binding protein OS=Homo sapiens OX=9606 GN=SDF4 PE=1 SV=1	111.128	56	251	14	40.9	588.18	14	0.251	0.262	0.806	0.974	0.00150018	0.0535201	0.750524	0.97491	4.56259e+07	2.23328e+07	3.25258e+07	4.02881e+07	7.84609e+06	9.57947e+06	9.8049e+06	8.22018e+06	9.28997e+06	8.33627e+06	9.81873e+06	9.50599e+06	3.33e+07	2.90088e+07	2.45165e+07	4.86383e+07
FALSE	High	Master Protein	E5KLM1	Dynamin-like 120 kDa protein, form S1 OS=Homo sapiens OX=9606 PE=4 SV=1	110.924	31	140	24	115.8	312.64	24	0.951	0.848	1	0.919	0.986989	0.997811	0.99598	0.86868	4.44037e+06	6.87869e+06	7.70344e+06	6.28361e+06	4.19456e+06	5.97879e+06	7.56061e+06	5.6825e+06	4.53049e+06	6.44709e+06	6.63029e+06	4.33526e+06	6.0171e+06	7.68802e+06	9.0145e+06	5.25883e+06
FALSE	High	Master Protein	B4DZF1	cDNA FLJ56541, highly similar to Ubiquilin-2 OS=Homo sapiens OX=9606 PE=2 SV=1	110.898	44	186	8	55	506.62	12	3.089	2.447	0.93	0.733	0.0181749	0.167543	0.915338	0.0990111	1.40569e+06	1.29613e+06	1.48987e+06	1.99858e+06	5.21144e+06	6.16265e+06	4.64678e+06	5.58697e+06	5.06817e+06	5.031e+06	2.80869e+06	4.15958e+06	1.5835e+06	1.14733e+06	1.34149e+06	1.76488e+06
FALSE	High	Master Protein	Q96JZ5	Transmembrane 9 superfamily member OS=Homo sapiens OX=9606 GN=SMBP PE=2 SV=1	110.782	28	312	16	62.9	693.42	16	0.413	0.401	0.946	1.056	0.137611	0.430796	0.972675	0.907412	6.18178e+07	4.06464e+07	6.41932e+07	7.9041e+07	1.64487e+07	2.47762e+07	2.8724e+07	2.11329e+07	2.02876e+07	2.03935e+07	2.38315e+07	2.85511e+07	5.36829e+07	4.93104e+07	4.4866e+07	8.56507e+07
FALSE	High	Master Protein	A0A0G2JS82	AP-2 complex subunit alpha-2 (Fragment) OS=Homo sapiens OX=9606 GN=AP2A2 PE=1 SV=1	110.677	32	236	18	101.6	559.58	21	1.038	1.534	0.994	1.552	0.960369	0.492336	0.99598	0.000930588	1.04046e+07	4.06429e+06	6.32598e+06	6.83141e+06	1.65762e+07	6.21898e+06	6.73509e+06	8.95784e+06	1.65302e+07	1.03216e+07	1.41784e+07	1.11916e+07	2.41954e+07	4.94943e+06	6.29238e+06	7.26464e+06
FALSE	High	Master Protein	A0A024R6I3	Testicular tissue protein Li 206 OS=Homo sapiens OX=9606 GN=TMED10 PE=2 SV=1	110.541	41	411	8	25	1255.25	9	0.495	0.402	0.826	0.869	0.386389	0.435761	0.82996	0.653721	6.71434e+07	4.67233e+07	5.89423e+07	8.70925e+07	3.01628e+07	4.53253e+07	3.6079e+07	2.91993e+07	3.40298e+07	2.94986e+07	3.44418e+07	3.60821e+07	6.10302e+07	5.60687e+07	4.54068e+07	1.2449e+08
FALSE	High	Master Protein	B3KM80	Nucleolin OS=Homo sapiens OX=9606 GN=NCL PE=2 SV=1	110.203	37	259	19	58.5	617.59	19	0.749	0.574	0.919	0.777	0.961177	0.869348	0.941921	0.190875	3.11242e+07	2.29795e+07	3.85298e+07	3.75096e+07	2.81646e+07	2.46664e+07	2.51534e+07	2.71413e+07	1.78157e+07	2.02621e+07	2.20196e+07	2.09854e+07	3.16285e+07	2.78898e+07	3.49744e+07	3.21318e+07
FALSE	High	Master Protein	A0A140VJE9	Testicular tissue protein Li 23 OS=Homo sapiens OX=9606 PE=2 SV=1	110.134	26	241	14	85.4	583.83	15	1.19	1.286	1.112	1.178	0.877087	0.741425	0.865832	0.488938	4.92973e+06	3.95373e+06	4.64759e+06	5.16094e+06	5.16261e+06	6.62328e+06	6.37445e+06	6.9909e+06	6.89488e+06	7.20429e+06	6.89552e+06	7.50924e+06	6.38263e+06	7.8223e+06	5.56281e+06	6.76163e+06
FALSE	High	Master Protein	B4DZ87	cDNA FLJ57240, highly similar to Mitochondrial proteins import receptor OS=Homo sapiens OX=9606 PE=2 SV=1	109.979	59	249	20	56.9	606.73	20	0.962	0.785	0.986	0.919	0.977939	0.997811	0.979179	0.847273	1.0246e+07	1.35995e+07	1.64597e+07	1.26685e+07	8.33971e+06	1.4194e+07	1.57016e+07	1.23516e+07	9.00785e+06	1.43007e+07	1.23031e+07	1.02667e+07	1.26566e+07	1.85419e+07	1.96859e+07	1.19873e+07
FALSE	High	Master Protein	A0A1W2PPH1	Malic enzyme OS=Homo sapiens OX=9606 GN=ME2 PE=1 SV=1	109.95	56	228	21	61.2	635.55	21	0.762	0.692	0.876	0.946	0.971216	0.970883	0.88494	0.934173	1.44669e+07	2.09554e+07	2.38376e+07	1.86262e+07	9.23854e+06	1.78777e+07	2.03062e+07	1.66342e+07	1.08657e+07	1.83102e+07	1.57982e+07	1.27639e+07	1.53335e+07	1.83943e+07	2.51977e+07	1.86181e+07
FALSE	High	Master Protein	A0A024R7Z5	Syndecan binding protein (Syntenin), isoform CRA_c OS=Homo sapiens OX=9606 GN=SDCBP PE=4 SV=1	109.531	61	311	10	32.4	819.69	10	1.798	1.924	0.811	1.138	0.140737	0.207895	0.77086	0.659504	2.52281e+07	1.95441e+07	2.55656e+07	2.62301e+07	5.51025e+07	4.61786e+07	5.83414e+07	6.13412e+07	7.50923e+07	4.90886e+07	5.44921e+07	7.3066e+07	2.30075e+07	1.62944e+07	2.03408e+07	2.71167e+07
FALSE	High	Master Protein	A0A2R8YE10	Vacuolar protein sorting-associated protein 45 OS=Homo sapiens OX=9606 GN=VPS45 PE=1 SV=1	109.302	49	297	1	61.1	712.76	23	0.607	0.76	0.938	1.288	0.877087	0.972607	0.936991	0.28667	1.27279e+06	1.03602e+06	1.26667e+06	1.06231e+06	468993	842735	856785	576348	1.1131e+06	759600	598800	1.00209e+06	1.66527e+06	438912	828088	1.39987e+06
FALSE	High	Master Protein	A0A384MTL2	Transgelin OS=Homo sapiens OX=9606 PE=2 SV=1	109.018	79	235	12	22.4	691.36	12	17.328	14.937	0.903	0.894	7.79105e-15	2.25657e-11	0.882298	0.745946	2.41216e+06	1.84129e+06	1.81253e+06	2.98441e+06	3.82324e+07	4.1967e+07	4.49287e+07	6.00568e+07	4.5184e+07	4.07134e+07	3.30599e+07	4.30413e+07	2.38045e+06	3.44472e+06	2.23968e+06	1.96001e+06
FALSE	High	Master Protein	A8K6V6	N-acetylglucosamine-6-sulfatase OS=Homo sapiens OX=9606 PE=2 SV=1	108.766	36	582	15	62.1	1373.06	15	0.452	0.508	0.777	1.17	0.241668	0.737744	0.610693	0.542271	1.6943e+08	1.08035e+08	1.38324e+08	1.68535e+08	9.05071e+07	6.87034e+07	6.74335e+07	7.53329e+07	1.07482e+08	6.91122e+07	7.66404e+07	9.2935e+07	1.51671e+08	9.85878e+07	1.08398e+08	1.41428e+08
FALSE	High	Master Protein	A8K3K1	cDNA FLJ78096, highly similar to Homo sapiens actin, alpha, cardiac muscle (ACTC), mRNA OS=Homo sapiens OX=9606 PE=2 SV=1	108.692	38	860	3	42	2130.17	12	2.339	2.582	0.728	1.093	0.0181599	0.0386226	0.238207	0.81253	5.25187e+06	8.1079e+06	8.43024e+06	8.27731e+06	7.25256e+06	1.67926e+07	2.3253e+07	1.63338e+07	2.19533e+07	1.65222e+07	1.4303e+07	1.98818e+07	5.55556e+06	1.9865e+06	6.84865e+06	5.81331e+06
FALSE	High	Master Protein	Q96T67	TOB3 OS=Homo sapiens OX=9606 PE=2 SV=1	108.313	32	360	6	65.1	1056.78	18	0.731	0.649	0.983	0.956	0.960369	0.950383	0.985746	0.947812	3.31465e+07	3.95803e+07	4.33787e+07	3.23123e+07	2.03848e+07	3.15727e+07	3.35583e+07	2.42602e+07	2.04221e+07	3.46479e+07	3.83125e+07	2.05384e+07	3.54906e+07	4.6789e+07	4.6486e+07	2.9947e+07
FALSE	High	Master Protein	I3L397	Eukaryotic translation initiation factor 5A (Fragment) OS=Homo sapiens OX=9606 GN=EIF5A PE=1 SV=8	108.237	68	222	10	16	503.88	10	19.819	19.323	0.888	0.957	7.79105e-15	1.64444e-14	0.856761	0.947812	9.18424e+06	3.45088e+06	3.76574e+06	8.15054e+06	6.99273e+07	6.9675e+07	8.29509e+07	8.75852e+07	8.22915e+07	7.01034e+07	5.16591e+07	7.51231e+07	4.6394e+06	1.55372e+07	3.75662e+06	3.39587e+06
FALSE	High	Master Protein	A0A1Y0BRN0	Unconventional myosin-6 OS=Homo sapiens OX=9606 GN=Myo6-008 PE=2 SV=1	108.154	24	202	23	146.9	487.81	23	1.041	0.998	1.083	0.959	0.960369	0.96308	0.88494	0.961571	6.45609e+06	3.91029e+06	5.45427e+06	5.19227e+06	7.1395e+06	5.93393e+06	4.91909e+06	6.21259e+06	6.53926e+06	6.31798e+06	4.62854e+06	6.19148e+06	6.50319e+06	5.30637e+06	4.68727e+06	6.17593e+06
FALSE	High	Master Protein	A0A218KGR2	Amyloid-beta A4 protein OS=Homo sapiens OX=9606 GN=APP PE=3 SV=1	108.154	31	275	17	86.9	662.73	18	1.049	1.245	1.008	1.155	0.953104	0.763094	0.96017	0.606491	9.84044e+06	7.14289e+06	8.27261e+06	7.83508e+06	8.28371e+06	1.11826e+07	1.04614e+07	1.01885e+07	1.2761e+07	1.22315e+07	1.23501e+07	1.068e+07	1.02894e+07	9.73803e+06	7.66045e+06	9.78417e+06
FALSE	High	Master Protein	B4DP22	Carboxypeptidase OS=Homo sapiens OX=9606 PE=2 SV=1	107.962	25	316	3	45.1	988.88	8	0.405	0.487	0.741	1.217	0.121504	0.691497	0.493016	0.376356	7.6732e+07	3.95126e+07	4.97718e+07	5.65374e+07	5.51143e+07	2.14093e+07	2.23188e+07	2.51092e+07	4.85972e+07	2.85379e+07	4.17415e+07	3.40035e+07	4.69168e+07	4.80531e+07	4.12948e+07	4.89268e+07
FALSE	High	Master Protein	Q8TA92	Similar to AFG3 ATPase family gene 3-like 2 (Yeast) (Fragment) OS=Homo sapiens OX=9606 PE=2 SV=1	107.836	37	216	23	90.1	529.82	23	0.979	0.796	1.013	0.833	0.971216	0.997811	0.944568	0.471266	1.16282e+07	1.43994e+07	1.58154e+07	1.31289e+07	6.83769e+06	1.38253e+07	1.46858e+07	1.22497e+07	7.82872e+06	1.40332e+07	1.24943e+07	9.8688e+06	1.34905e+07	1.65224e+07	1.82859e+07	1.23094e+07
FALSE	High	Master Protein	A0A024R0Q4	Phospholipase D family, member 3, isoform CRA_b OS=Homo sapiens OX=9606 GN=PLD3 PE=3 SV=1	107.74	49	393	16	54.7	978.99	16	0.419	0.45	0.868	1.183	0.15303	0.604329	0.872769	0.489717	2.53545e+08	1.47658e+08	2.42081e+08	2.37071e+08	1.08123e+08	9.15036e+07	8.14694e+07	9.17531e+07	1.36517e+08	9.39559e+07	1.10365e+08	1.1106e+08	2.38157e+08	1.45495e+08	2.20722e+08	2.56055e+08
FALSE	High	Master Protein	Q5T0G8	Annexin OS=Homo sapiens OX=9606 GN=ANXA11 PE=2 SV=1	107.585	35	186	16	54.4	503.7	16	19.039	7.357	1.146	0.429	7.79105e-15	2.98988e-06	0.88494	3.11268e-13	1.53634e+06	1.21001e+06	1.51569e+06	1.9021e+06	4.00292e+07	2.20984e+07	1.866e+07	3.89038e+07	1.45578e+07	1.23845e+07	8.48352e+06	1.19779e+07	2.61141e+06	2.77056e+06	1.80024e+06	1.9332e+06
FALSE	High	Master Protein	B4DH07	Pitrilysin metalloproteinase 1 OS=Homo sapiens OX=9606 PE=2 SV=1	107.575	29	238	21	116.2	575.65	21	0.929	0.792	0.968	0.934	0.986989	0.997811	0.999221	0.885601	1.16059e+07	1.46716e+07	1.69954e+07	1.3968e+07	9.49193e+06	1.24162e+07	1.60369e+07	1.23259e+07	1.04029e+07	1.49329e+07	1.40265e+07	9.45865e+06	1.27892e+07	1.6868e+07	1.97383e+07	1.34538e+07
FALSE	High	Master Protein	Q6IAX1	Squalene synthase OS=Homo sapiens OX=9606 GN=FDFT1 PE=2 SV=1	107.483	42	323	15	48.1	909.27	15	0.773	0.753	1.075	1.01	0.977605	0.994467	0.880415	0.989042	1.6842e+07	1.37314e+07	1.61734e+07	2.06303e+07	1.17676e+07	1.35363e+07	1.2149e+07	1.50613e+07	1.27819e+07	1.51651e+07	1.3839e+07	1.58637e+07	2.11766e+07	2.29952e+07	1.86049e+07	2.11135e+07
FALSE	High	Master Protein	M0R0C6	Far upstream element-binding protein 2 OS=Homo sapiens OX=9606 GN=KHSRP PE=1 SV=2	106.992	40	217	18	76.6	544.21	19	0.806	0.541	0.868	0.681	0.986989	0.811735	0.872878	0.00885243	9.97595e+06	8.58382e+06	1.36427e+07	1.45527e+07	1.03104e+07	1.14079e+07	1.11448e+07	6.83639e+06	6.41766e+06	7.0283e+06	6.23012e+06	6.17545e+06	1.09775e+07	9.28499e+06	1.07697e+07	1.1433e+07
FALSE	High	Master Protein	D3DPU2	Adenylyl cyclase-associated protein OS=Homo sapiens OX=9606 GN=CAP1 PE=2 SV=1	106.862	49	207	14	51.6	529.55	15	3.257	3.723	1.049	1.099	0.00153821	0.00201857	0.944287	0.782365	5.40348e+06	3.30612e+06	4.02598e+06	5.23201e+06	2.07156e+07	1.54373e+07	1.54204e+07	1.64898e+07	1.69127e+07	1.54722e+07	1.99547e+07	1.74834e+07	5.67332e+06	5.49005e+06	4.4346e+06	4.84134e+06
FALSE	High	Master Protein	H3BM42	Golgi apparatus protein 1 OS=Homo sapiens OX=9606 GN=GLG1 PE=1 SV=1	106.552	34	297	21	79.3	646.58	21	0.494	0.517	0.982	1.033	0.382308	0.762424	0.986867	0.952983	3.98536e+07	2.26841e+07	3.7719e+07	3.99116e+07	1.64347e+07	1.81627e+07	1.84967e+07	1.80529e+07	1.95932e+07	1.77359e+07	1.95386e+07	2.13488e+07	3.63795e+07	3.53074e+07	2.80328e+07	4.90164e+07
FALSE	High	Master Protein	A0A024RAD5	Dolichyl-diphosphooligosaccharide--protein glycosyltransferase 48 kDa subunit OS=Homo sapiens OX=9606 GN=DDOST PE=3 SV=1	106.482	58	407	16	50.7	1139.4	16	0.69	0.718	0.966	1.034	0.932515	0.977335	0.996746	0.94975	4.04678e+07	4.23238e+07	5.74013e+07	4.96225e+07	2.47727e+07	4.18551e+07	3.8643e+07	3.33033e+07	3.49785e+07	3.87555e+07	3.41272e+07	4.13684e+07	5.19366e+07	4.02796e+07	4.98753e+07	5.79992e+07
FALSE	High	Master Protein	B2R8R5	cDNA, FLJ94025, highly similar to Homo sapiens tripartite motif-containing 28 (TRIM28), mRNA OS=Homo sapiens OX=9606 PE=2 SV=1	106.156	42	194	18	88.5	510.42	18	0.747	0.518	0.842	0.804	0.971216	0.76912	0.769657	0.354627	6.22022e+06	3.01107e+06	4.69605e+06	7.51018e+06	5.14903e+06	4.00122e+06	4.37382e+06	3.53393e+06	3.41544e+06	2.64427e+06	3.02776e+06	3.19314e+06	7.6611e+06	3.74466e+06	4.53831e+06	4.68775e+06
FALSE	High	Master Protein	B7Z3Q4	Alkylglycerone-phosphate synthase OS=Homo sapiens OX=9606 GN=AGPS PE=2 SV=1	106.073	56	236	16	63.8	658.66	20	0.836	0.828	0.98	1.028	0.98733	0.997811	0.991282	0.962265	1.02586e+07	1.17842e+07	1.38065e+07	1.23104e+07	8.28629e+06	1.08057e+07	1.26266e+07	1.08677e+07	1.10831e+07	1.22929e+07	9.7651e+06	1.02744e+07	1.35181e+07	1.22318e+07	1.41261e+07	1.24564e+07
FALSE	High	Master Protein	F8VUG2	Keratin, type II cytoskeletal 8 (Fragment) OS=Homo sapiens OX=9606 GN=KRT8 PE=1 SV=1	105.781	74	293	3	30.9	894.64	18	0.774	0.915	1.246	1.079	0.960369	0.997811	0.685062	0.832191	2.68536e+06	1.70587e+06	2.31393e+06	2.5339e+06	2.90079e+06	2.45811e+06	1.83436e+06	2.38524e+06	2.3941e+06	3.22147e+06	2.87803e+06	1.86061e+06	3.03676e+06	5.63706e+06	2.79611e+06	2.81973e+06
FALSE	High	Master Protein	A0A024RDV9	Spastic paraplegia 20 isoform 1 OS=Homo sapiens OX=9606 GN=SPG20 PE=2 SV=1	105.675	30	333	16	72.8	893.7	16	0.84	1.045	1.191	1.231	0.987524	0.910163	0.653535	0.31681	3.39773e+07	1.35386e+07	1.73717e+07	2.8552e+07	3.04717e+07	2.0987e+07	1.7945e+07	1.77675e+07	3.49055e+07	1.8834e+07	2.27165e+07	2.49171e+07	4.52008e+07	2.24694e+07	2.20662e+07	2.47714e+07
FALSE	High	Master Protein	A0A140VJQ6	Oxysterol-binding protein OS=Homo sapiens OX=9606 PE=2 SV=1	105.482	42	242	19	83.6	588.75	20	0.463	0.507	0.994	1.081	0.350086	0.736583	0.970719	0.818744	1.1615e+07	9.85571e+06	1.13524e+07	1.33733e+07	6.46268e+06	6.41561e+06	5.43324e+06	6.23694e+06	6.95192e+06	6.02667e+06	4.86099e+06	7.63308e+06	1.29434e+07	1.14165e+07	1.07934e+07	1.39151e+07
FALSE	High	Master Protein	Q6LAF9	Cathepsin B (Fragment) OS=Homo sapiens OX=9606 PE=2 SV=1	105.454	35	404	1	21.2	1030.83	5	0.392	0.445	1.059	1.103	0.283694	0.581883	0.944496	0.808261	2.93284e+06	1.80924e+06	1.89469e+06	1.87366e+06	1.39071e+06	720955	608042	889936	1.4335e+06	818881	953927	768556	2.59174e+06	2.46071e+06	1.75634e+06	1.99503e+06
FALSE	High	Master Protein	Q5H9N4	Uncharacterized protein DKFZp686L20222 OS=Homo sapiens OX=9606 GN=DKFZp686L20222 PE=3 SV=1	104.508	64	182	14	34.8	441.28	16	4.057	3.258	0.965	0.896	2.32817e-05	0.00664875	0.993638	0.752527	8.82859e+06	7.11962e+06	1.01142e+07	1.02565e+07	2.80356e+07	2.83139e+07	3.4401e+07	3.45717e+07	3.20217e+07	2.60865e+07	2.03207e+07	2.6823e+07	1.08654e+07	8.49457e+06	1.04376e+07	1.19168e+07
FALSE	High	Master Protein	Q9UPE4	Mitochondrial import inner membrane translocase subunit TIM44 OS=Homo sapiens OX=9606 GN=hTIM44 PE=2 SV=1	104.175	41	253	18	47.3	683.4	18	0.838	0.749	1.033	0.947	0.987524	0.994467	0.921621	0.938129	1.06953e+07	1.53455e+07	1.73294e+07	1.30842e+07	8.10619e+06	1.43833e+07	1.70053e+07	1.17145e+07	8.9764e+06	1.4809e+07	1.2591e+07	9.82968e+06	1.30889e+07	1.78869e+07	1.84146e+07	1.24826e+07
FALSE	High	Master Protein	B4E1X7	cDNA FLJ55292, highly similar to Homo sapiens nuclear domain 10 protein (NDP52), mRNA OS=Homo sapiens OX=9606 PE=2 SV=1	104.155	51	155	4	40.5	398.44	14	9.143	10.757	1.07	1.12	1.00541e-11	7.42789e-09	0.895365	0.707457	5.53669e+06	7.11163e+06	6.36344e+06	4.65904e+06	3.1594e+07	2.07179e+07	2.27027e+07	2.5289e+07	2.89556e+07	2.76227e+07	3.12664e+07	2.172e+07	6.54398e+06	8.79988e+06	7.57369e+06	5.10805e+06
FALSE	High	Master Protein	A0A024RB87	RAP1B, member of RAS oncogene family, isoform CRA_a OS=Homo sapiens OX=9606 GN=RAP1B PE=3 SV=1	103.851	66	416	5	20.8	1101.99	13	0.93	0.995	0.863	1.083	0.986989	0.948438	0.865832	0.834986	9.68756e+07	5.49788e+07	7.62826e+07	8.79525e+07	1.35928e+08	8.80982e+07	7.71841e+07	1.10081e+08	1.01827e+08	9.68482e+07	1.15349e+08	9.72568e+07	8.20306e+07	7.78301e+07	7.87452e+07	8.46043e+07
FALSE	High	Master Protein	A0A024R7T3	Heterogeneous nuclear ribonucleoprotein F, isoform CRA_a OS=Homo sapiens OX=9606 GN=HNRPF PE=4 SV=1	103.357	44	229	8	45.6	690.67	10	1.607	1.22	0.72	0.726	0.384666	0.839059	0.212702	0.0618044	4.63625e+06	3.16063e+06	6.28859e+06	4.9083e+06	7.60852e+06	8.88514e+06	1.09971e+07	6.27727e+06	6.39004e+06	4.78301e+06	6.87877e+06	6.39081e+06	3.57362e+06	5.40495e+06	5.01572e+06	4.02665e+06
FALSE	High	Master Protein	A8K6D3	Beta-mannosidase OS=Homo sapiens OX=9606 PE=2 SV=1	103.307	29	217	21	100.9	562.56	22	0.437	0.545	0.905	1.21	0.197035	0.814719	0.917633	0.401051	2.01655e+07	1.10686e+07	1.36923e+07	1.95268e+07	1.22793e+07	9.06522e+06	7.01138e+06	8.64498e+06	1.22636e+07	8.96041e+06	8.73236e+06	1.19242e+07	1.81968e+07	1.28949e+07	1.15286e+07	1.78564e+07
FALSE	High	Master Protein	A0A140VK29	Testicular secretory protein Li 29 OS=Homo sapiens OX=9606 PE=2 SV=1	103.19	48	181	19	61.3	462.57	19	0.849	0.717	0.897	0.913	0.987524	0.975393	0.871407	0.841032	5.69751e+06	7.12805e+06	7.71996e+06	7.06158e+06	4.45251e+06	6.22984e+06	7.79647e+06	4.95145e+06	5.42151e+06	6.87221e+06	6.80854e+06	4.99209e+06	6.32921e+06	7.66951e+06	8.72438e+06	5.4718e+06
FALSE	High	Master Protein	A0A024R2A7	Lectin, mannose-binding, 1, isoform CRA_b OS=Homo sapiens OX=9606 GN=LMAN1 PE=4 SV=1	103.124	41	306	17	57.5	768.65	17	0.573	0.577	1.048	0.995	0.671158	0.874323	0.89042	0.999668	4.73839e+07	3.38969e+07	4.38779e+07	5.1741e+07	3.26693e+07	2.91603e+07	2.36522e+07	2.98075e+07	3.03013e+07	2.662e+07	2.59126e+07	3.00168e+07	5.33622e+07	4.76666e+07	3.74798e+07	6.12821e+07
FALSE	High	Master Protein	B7Z754	Alpha-mannosidase OS=Homo sapiens OX=9606 PE=2 SV=1	102.981	23	159	15	107.9	420.91	15	0.411	0.497	0.765	1.34	0.160776	0.694377	0.424685	0.103606	8.07018e+06	5.82307e+06	9.19003e+06	1.09792e+07	3.06823e+06	3.43184e+06	4.0255e+06	3.02874e+06	5.70528e+06	3.94738e+06	3.58064e+06	5.57131e+06	8.02629e+06	3.37804e+06	6.25814e+06	9.0963e+06
FALSE	High	Master Protein	A0A024R3N9	Beta-galactosidase OS=Homo sapiens OX=9606 GN=LOC89944 PE=3 SV=1	102.684	30	195	17	72	517	17	0.374	0.369	0.954	0.985	0.0732906	0.340915	0.973097	0.994172	9.79259e+06	6.79968e+06	9.49853e+06	1.24404e+07	3.1122e+06	4.18629e+06	5.05895e+06	3.46814e+06	3.72028e+06	3.59259e+06	3.48629e+06	4.29733e+06	1.05153e+07	8.27023e+06	7.55415e+06	1.31248e+07
FALSE	High	Master Protein	B4DEA8	cDNA FLJ56425, highly similar to Very-long-chain specific acyl-CoAdehydrogenase, mitochondrial OS=Homo sapiens OX=9606 PE=2 SV=1	102.651	43	165	22	75.2	384.75	22	0.901	0.796	1.027	0.951	0.986989	0.997811	0.936991	0.94102	7.15498e+06	1.06898e+07	1.50101e+07	1.03517e+07	4.67026e+06	9.13683e+06	1.43072e+07	9.76927e+06	5.98586e+06	1.07739e+07	1.06456e+07	7.62205e+06	8.77667e+06	1.08015e+07	1.62717e+07	1.04229e+07
FALSE	High	Master Protein	Q59H77	T-complex protein 1 subunit gamma (Fragment) OS=Homo sapiens OX=9606 PE=2 SV=1	102.588	41	197	21	63.5	406.38	21	1.95	1.844	0.987	0.947	0.0814292	0.258812	0.978543	0.940002	1.12225e+07	8.00556e+06	1.0862e+07	1.14555e+07	1.97329e+07	2.15221e+07	2.12202e+07	2.46194e+07	2.05668e+07	1.87808e+07	1.80192e+07	2.36413e+07	1.22113e+07	1.02396e+07	1.07055e+07	1.16792e+07
FALSE	High	Master Protein	A0A024RBA9	Ras-related protein Rab-21 OS=Homo sapiens OX=9606 GN=RAB21 PE=3 SV=1	101.923	63	499	12	24.3	1330.62	12	1.161	1.134	0.878	1.068	0.877087	0.86185	0.88494	0.876848	4.24604e+07	2.75145e+07	4.20213e+07	4.28901e+07	5.20501e+07	4.82802e+07	5.44785e+07	5.52029e+07	5.94824e+07	4.76732e+07	4.71901e+07	5.46909e+07	4.1639e+07	3.5731e+07	3.73951e+07	4.10036e+07
FALSE	High	Master Protein	A0A384MDR8	Pyruvate dehydrogenase E1 component subunit beta OS=Homo sapiens OX=9606 PE=2 SV=1	101.87	47	321	13	39.2	853.59	13	0.96	0.818	0.904	0.993	0.977939	0.997811	0.917421	0.999547	1.25364e+07	2.00961e+07	2.37054e+07	1.98358e+07	9.94954e+06	1.79397e+07	2.46426e+07	1.86586e+07	1.23301e+07	2.0413e+07	1.81864e+07	1.43032e+07	1.5969e+07	1.90828e+07	2.90882e+07	1.79273e+07
FALSE	High	Master Protein	E9PBF6	Lamin-B1 OS=Homo sapiens OX=9606 GN=LMNB1 PE=1 SV=1	101.229	56	153	10	44.6	435.64	18	0.383	0.362	1.276	0.97	0.0821263	0.304517	0.461391	0.973026	1.02977e+07	7.42794e+06	1.08958e+07	9.86505e+06	3.65771e+06	3.08399e+06	4.11584e+06	3.63514e+06	2.62621e+06	3.05483e+06	4.06741e+06	3.74034e+06	1.16863e+07	1.16512e+07	1.43108e+07	1.274e+07
FALSE	High	Master Protein	B2R9U2	Peptidylprolyl isomerase OS=Homo sapiens OX=9606 PE=2 SV=1	101.117	54	198	19	51.8	507.66	19	3.114	2.75	1.015	0.912	0.000842283	0.0258044	0.980469	0.820006	5.70558e+06	4.225e+06	6.07055e+06	5.24866e+06	1.74677e+07	1.58913e+07	1.43943e+07	1.82195e+07	1.40893e+07	1.41829e+07	1.4776e+07	1.58297e+07	5.32073e+06	6.08782e+06	6.30737e+06	5.21989e+06
FALSE	High	Master Protein	B7Z8A2	cDNA FLJ51671, highly similar to Prenylcysteine oxidase OS=Homo sapiens OX=9606 PE=2 SV=1	101.088	38	298	7	54.5	870.04	14	0.753	0.781	0.943	1.068	0.96465	0.997811	0.971434	0.876848	1.87005e+07	1.44902e+07	2.32209e+07	2.36485e+07	1.48578e+07	1.80698e+07	1.6843e+07	1.94889e+07	1.80287e+07	1.70039e+07	1.66948e+07	2.17901e+07	2.17735e+07	1.52425e+07	2.01116e+07	3.22812e+07
FALSE	High	Master Protein	A0A024QYR8	Transmembrane 9 superfamily member OS=Homo sapiens OX=9606 GN=TM9SF2 PE=2 SV=1	100.83	23	256	1	75.7	638	11	0.418	0.415	0.823	1.031	0.149058	0.477788	0.824603	0.958402	2.65916e+07	1.69869e+07	2.77339e+07	3.79629e+07	1.04883e+07	1.33782e+07	1.33472e+07	1.09502e+07	1.03126e+07	1.0142e+07	1.34896e+07	1.45773e+07	2.47744e+07	2.06844e+07	1.70849e+07	3.36365e+07
FALSE	High	Master Protein	A0A1B0GW68	Ceramidase OS=Homo sapiens OX=9606 GN=ASAH1 PE=1 SV=1	100.75	45	355	2	42.3	848.57	14	0.507	0.545	0.789	1.053	0.412336	0.814719	0.664147	0.913387	8.37525e+07	5.07706e+07	6.3033e+07	7.81607e+07	4.64895e+07	3.93977e+07	3.13019e+07	3.69041e+07	5.19342e+07	3.5717e+07	3.67633e+07	4.19698e+07	7.85725e+07	4.58346e+07	4.99687e+07	6.95335e+07
FALSE	High	Master Protein	A0A024R436	ATP-binding cassette, sub-family B (MDR/TAP), member 6, isoform CRA_f OS=Homo sapiens OX=9606 GN=ABCB6 PE=4 SV=1	100.742	48	214	13	48.8	635.11	13	0.583	0.599	0.841	1.026	0.777561	0.907622	0.830765	0.947812	1.34268e+07	7.94181e+06	1.30232e+07	1.28614e+07	7.15052e+06	6.94098e+06	8.63278e+06	7.05395e+06	7.61894e+06	6.08059e+06	7.54999e+06	8.93822e+06	1.21733e+07	6.66202e+06	9.23388e+06	1.05281e+07
FALSE	High	Master Protein	Q6NUR7	Ezrin OS=Homo sapiens OX=9606 GN=EZR PE=2 SV=1	100.478	36	196	12	69.2	498.14	19	2.02	1.881	1.011	0.949	0.0621634	0.233077	0.973097	0.94102	7.79508e+06	5.36844e+06	6.61164e+06	7.24265e+06	1.3811e+07	1.2742e+07	1.30247e+07	1.75326e+07	1.26457e+07	1.21892e+07	1.11192e+07	1.5193e+07	7.43284e+06	8.16417e+06	6.57814e+06	6.57609e+06
FALSE	High	Master Protein	A0A024R9D2	Metadherin, isoform CRA_a OS=Homo sapiens OX=9606 GN=MTDH PE=4 SV=1	100.451	40	271	18	63.8	694.21	18	0.673	0.705	1.26	1.11	0.929556	0.97309	0.506219	0.728716	1.11359e+07	1.28116e+07	1.23306e+07	1.15623e+07	8.48108e+06	8.31654e+06	9.58222e+06	7.41983e+06	9.09017e+06	1.01492e+07	9.3283e+06	8.04869e+06	1.50247e+07	1.79438e+07	1.79027e+07	1.38872e+07
FALSE	High	Master Protein	B4E305	cDNA FLJ59656, highly similar to NADPH--cytochrome P450 reductase OS=Homo sapiens OX=9606 PE=2 SV=1	100.298	47	245	1	51.2	638.32	14
FALSE	High	Master Protein	A0A384P5Q0	Catalase OS=Homo sapiens OX=9606 PE=2 SV=1	100.184	47	229	20	59.7	621.34	20	1.023	1.025	1.106	1.034	0.960369	0.931342	0.83606	0.950813	1.31146e+07	1.57363e+07	1.43518e+07	1.21068e+07	1.49935e+07	1.46024e+07	1.36515e+07	1.65279e+07	1.56336e+07	1.66119e+07	1.49765e+07	1.30585e+07	1.52196e+07	1.56501e+07	1.72467e+07	1.54222e+07
FALSE	High	Master Protein	A0A2R8Y852	Homeobox protein cut-like OS=Homo sapiens OX=9606 GN=CUX1 PE=1 SV=1	100.107	17	190	10	159.3	449.82	21	0.398	0.388	1.026	0.948	0.109356	0.381835	0.933049	0.94102	1.70882e+07	9.04391e+06	1.4479e+07	1.90606e+07	6.93533e+06	5.87176e+06	6.58777e+06	5.65074e+06	6.2761e+06	5.15577e+06	5.37379e+06	6.19537e+06	1.40559e+07	1.37182e+07	1.22839e+07	2.31615e+07
FALSE	High	Master Protein	B7ZB41	cDNA, FLJ79405, highly similar to Homo sapiens solute carrier family 25, member 24, transcript variant 1, mRNA OS=Homo sapiens OX=9606 PE=2 SV=1	100.082	39	154	13	53.3	403.32	13	0.862	0.712	0.887	0.881	0.994928	0.971302	0.865832	0.701841	5.29331e+06	8.39436e+06	9.54387e+06	7.6329e+06	2.59291e+06	8.12446e+06	8.97168e+06	6.53275e+06	3.92607e+06	6.34584e+06	5.12216e+06	5.74307e+06	6.72343e+06	7.36378e+06	9.47921e+06	7.61095e+06
FALSE	High	Master Protein	B3KSG9	Transmembrane 9 superfamily member OS=Homo sapiens OX=9606 PE=2 SV=1	100.028	27	227	1	65.4	552.78	11	0.509	0.439	0.888	0.862	0.602026	0.556818	0.856977	0.694537	5.63247e+06	3.36123e+06	5.86797e+06	6.83167e+06	1.77232e+06	3.00671e+06	3071796	2.85274e+06	2.24187e+06	2.14551e+06	2.52334e+06	3.48408e+06	5.1053e+06	3.79212e+06	4.55571e+06	9.69031e+06
FALSE	High	Master Protein	V9HWI5	Cofilin, non-muscle isoform OS=Homo sapiens OX=9606 GN=HEL-S-15 PE=2 SV=1	99.702	74	252	10	18.5	708.68	14	7.146	7.771	0.891	1.079	1.63082e-09	8.82494e-07	0.88494	0.846788	1.01019e+07	8.2345e+06	7.99783e+06	6.04421e+06	4.57005e+07	7.20601e+07	7.11057e+07	6.83665e+07	6.13051e+07	8.09548e+07	6.71057e+07	7.48131e+07	9.75389e+06	8.88303e+06	8.01801e+06	6.49205e+06
FALSE	High	Master Protein	A0A024RB75	Citrate synthase OS=Homo sapiens OX=9606 GN=CS PE=3 SV=1	99.24	53	520	9	51.7	1231.18	17	0.87	0.665	0.798	0.906	0.997656	0.964816	0.707728	0.81253	5.23196e+07	8.63266e+07	9.27317e+07	6.68976e+07	3.09887e+07	6.86484e+07	9.13074e+07	6.32154e+07	4.05903e+07	7.59602e+07	7.09127e+07	5.01381e+07	5.75619e+07	7.88556e+07	9.10113e+07	5.81029e+07
FALSE	High	Master Protein	V9HWF4	Phosphoglycerate kinase OS=Homo sapiens OX=9606 GN=HEL-S-68p PE=2 SV=1	99.221	40	177	13	44.6	473.54	13	5.504	5.901	0.946	1.019	3.29676e-07	1.70857e-05	0.921308	0.973026	3.55646e+06	2.78931e+06	2.5876e+06	2.46161e+06	1.54513e+07	1.77e+07	1.79304e+07	2.09499e+07	1.88844e+07	1.76397e+07	1.49674e+07	1.92368e+07	2.61153e+06	2.69004e+06	2.56016e+06	2.91579e+06
FALSE	High	Master Protein	A0A024RDT4	Lymphocyte cytosolic protein 1 (L-plastin), isoform CRA_a OS=Homo sapiens OX=9606 GN=LCP1 PE=4 SV=1	99.163	37	174	14	70.2	413.86	18	3.127	3.126	1.184	0.979	0.0159961	0.0389005	0.830765	0.989227	2.69461e+06	1.69825e+06	2.10306e+06	2.26708e+06	6.47167e+06	6.52462e+06	6.33521e+06	6.70005e+06	6.05033e+06	6.3667e+06	5.2307e+06	7.08181e+06	3.38696e+06	4.36243e+06	2.87205e+06	2.65075e+06
FALSE	High	Master Protein	B4DDF7	cDNA FLJ53296, highly similar to Serine/threonine-protein phosphatase 2A 65 kDa regulatory subunit A alpha isoform OS=Homo sapiens OX=9606 PE=2 SV=1	98.943	44	198	15	64.1	422.8	18	1.995	2.188	1.037	1.057	0.0889514	0.108993	0.946934	0.903521	6.62377e+06	4.38384e+06	5.42564e+06	5.59721e+06	1.53825e+07	1.16776e+07	1.17371e+07	1.41411e+07	1.51493e+07	1.24787e+07	1.24211e+07	1.46266e+07	7.11635e+06	5.98312e+06	5.78158e+06	5.71275e+06
FALSE	High	Master Protein	A8KA83	Epididymis secretory sperm binding protein OS=Homo sapiens OX=9606 PE=1 SV=1	98.607	53	299	10	27.3	711.54	12	0.673	0.764	0.856	1.098	0.929556	0.995431	0.856977	0.785657	4.07173e+07	3.97138e+07	4.44786e+07	5.39056e+07	3.01053e+07	3.50517e+07	2.44657e+07	3.87398e+07	3.3637e+07	3.4267e+07	3.13665e+07	3.33426e+07	4.73476e+07	4.4233e+07	3.85316e+07	5.06967e+07
FALSE	High	Master Protein	Q549N5	Signal recognition particle receptor subunit beta OS=Homo sapiens OX=9606 GN=SRPRB PE=2 SV=1	98.21	57	261	12	29.7	724.73	12	0.722	0.675	0.907	1.008	0.960369	0.964816	0.921308	0.990875	1.46344e+07	1.43218e+07	1.63215e+07	1.44791e+07	9.73176e+06	1.25165e+07	1.18017e+07	1.09256e+07	1.15777e+07	1.24075e+07	1.06172e+07	1.10591e+07	1.65939e+07	1.63632e+07	1.61467e+07	1.37431e+07
FALSE	High	Master Protein	A0A0A0N0L3	TAR DNA-binding protein 43 OS=Homo sapiens OX=9606 GN=TDP43 PE=2 SV=1	98.143	51	242	13	41.6	672.64	13	0.708	0.555	0.938	0.853	0.941058	0.833299	0.966594	0.577175	3.93139e+07	2.30962e+07	3.0347e+07	3.38528e+07	3.70061e+07	3.38654e+07	2.2358e+07	1.75701e+07	2.13359e+07	2.26371e+07	2.25668e+07	1.75823e+07	3.47174e+07	3.90651e+07	3.08549e+07	3.30069e+07
FALSE	High	Master Protein	Q5SQT9	SAR1 gene homolog A (S. cerevisiae), isoform CRA_a OS=Homo sapiens OX=9606 GN=SAR1A PE=2 SV=1	97.944	57	551	6	22.4	1317.67	11	0.884	0.855	0.859	1.017	0.988799	0.994467	0.865832	0.97491	1.27805e+08	7.68735e+07	1.13675e+08	1.57226e+08	1.10544e+08	1.10008e+08	9.98079e+07	1.03992e+08	1.03157e+08	8.63475e+07	9.02417e+07	1.30181e+08	1.13196e+08	9.18254e+07	7.45969e+07	1.01758e+08
FALSE	High	Master Protein	A5PKX5	Alpha-mannosidase OS=Homo sapiens OX=9606 GN=MAN2A1 PE=2 SV=1	97.868	25	165	20	131	404.31	21	0.444	0.416	0.995	0.985	0.286489	0.480176	0.970175	0.998393	1.16882e+07	8.39059e+06	1.27021e+07	1.80025e+07	5.39147e+06	6.07009e+06	6.79554e+06	5.20777e+06	5.42776e+06	4.74092e+06	5.32629e+06	6.23081e+06	1.1576e+07	8.67684e+06	9.63699e+06	1.74429e+07
FALSE	High	Master Protein	E9PDP5	Ankyrin repeat and KH domain-containing protein 1 (Fragment) OS=Homo sapiens OX=9606 GN=ANKHD1 PE=1 SV=1	97.843	18	140	9	166.6	394	19	0.795	0.583	1.005	0.838	0.986989	0.883852	0.955184	0.514268	8.80384e+06	1.07685e+07	1.55771e+07	8.60677e+06	4.60498e+06	8.93056e+06	1.19738e+07	5.73761e+06	4.86564e+06	8.65669e+06	7.12446e+06	7.50307e+06	1.00056e+07	7.70169e+06	1.17689e+07	1.02921e+07
FALSE	High	Master Protein	A0A024R7U9	V-type proton ATPase subunit H OS=Homo sapiens OX=9606 GN=ATP6V1H PE=3 SV=1	97.586	47	320	20	55.8	679.55	20	1.234	1.321	0.966	1.081	0.794918	0.691497	0.997513	0.840915	2.64418e+07	1.42059e+07	2.9407e+07	2.39862e+07	3.295e+07	2.7117e+07	3.25136e+07	3.16587e+07	3.62187e+07	2.87747e+07	3.48626e+07	3.14852e+07	2.6101e+07	1.60984e+07	2.52484e+07	2.44672e+07
FALSE	High	Master Protein	A0A024R2K1	RAB5A, member RAS oncogene family, isoform CRA_a OS=Homo sapiens OX=9606 GN=RAB5A PE=4 SV=1	97.42	66	309	6	23.6	842.95	9	0.975	1.083	0.828	1.084	0.971216	0.902259	0.830765	0.828114	1.51574e+07	1.0702e+07	1.36773e+07	1.43547e+07	2.13942e+07	1.64322e+07	1.80831e+07	1.461e+07	1.68925e+07	1.90882e+07	1.67298e+07	2.11107e+07	1.71479e+07	1.5195e+07	1.16057e+07	1.35916e+07
FALSE	High	Master Protein	A0A7I2V4X8	Complex I-49kD OS=Homo sapiens OX=9606 GN=NDUFS2 PE=1 SV=1	97.399	47	297	1	49.6	689.43	14	0.85	0.565	1.075	0.889	0.986989	0.867507	0.952583	0.932367	102866	176066	172508	159992	40036.5	148062	163052	101674	67366.1	219011	91056.5	89757.6	158473	121164	189700	185159
FALSE	High	Master Protein	B7Z792	Complex I-49kD OS=Homo sapiens OX=9606 PE=2 SV=1	97.141	53	290	2	46.4	681.33	15	0.923	0.743	0.914	0.831	0.986989	0.990526	0.934321	0.458764	1.70659e+07	2.62559e+07	3.03524e+07	2.26258e+07	1.06141e+07	2.39575e+07	2.9178e+07	1.85362e+07	1.34098e+07	2.13054e+07	1.78324e+07	1.76748e+07	2.03332e+07	1.72946e+07	2.9905e+07	2.25337e+07
FALSE	High	Master Protein	B3KM34	Beta-MPP OS=Homo sapiens OX=9606 PE=2 SV=1	96.82	42	225	16	54.4	584.37	17	0.893	0.795	1.031	0.968	0.986989	0.997811	0.925799	0.973026	1.59135e+07	2.04031e+07	2.55399e+07	1.89577e+07	1.23918e+07	1.91916e+07	2.25697e+07	1.99553e+07	1.40801e+07	2.38306e+07	2.07021e+07	1.5227e+07	1.88031e+07	2.85325e+07	3.38994e+07	1.93245e+07
FALSE	High	Master Protein	A0A024R2F9	Transmembrane protein 43 isoform 1 (Fragment) OS=Homo sapiens OX=9606 GN=TMEM43 PE=2 SV=1	96.328	53	228	16	44.8	518.04	16	0.911	0.839	1.268	0.926	0.986989	0.997322	0.476793	0.876848	1.8939e+07	1.82207e+07	2.21756e+07	1.98166e+07	1.78401e+07	2.0425e+07	1.94692e+07	1.94081e+07	1.95036e+07	1.90799e+07	1.64881e+07	1.67569e+07	2.19466e+07	2.25188e+07	2.37181e+07	2.54478e+07
FALSE	High	Master Protein	Q96C71	GNAI2 protein OS=Homo sapiens OX=9606 GN=GNAI2 PE=2 SV=1	96.174	47	337	8	40.5	925.53	13	0.858	0.896	0.962	1.08	0.998182	0.979193	0.99598	0.841032	1.89179e+07	1.16119e+07	2.04881e+07	1.96028e+07	1.97207e+07	1.69583e+07	1.40083e+07	1.94241e+07	1.95422e+07	1.54844e+07	1.68853e+07	2.25433e+07	2.06554e+07	1.56997e+07	1.97989e+07	2.0496e+07
FALSE	High	Master Protein	Q53G72	B-cell receptor-associated protein (Fragment) OS=Homo sapiens OX=9606 PE=2 SV=1	95.908	47	300	14	27.9	686.54	14	1.069	1.016	1.182	0.956	0.932515	0.937021	0.685062	0.947812	5.40882e+07	4.75911e+07	4.63787e+07	6.21898e+07	5.58217e+07	5.60812e+07	3.03346e+07	5.31049e+07	5.12586e+07	6.40496e+07	4.63707e+07	4.10552e+07	5.65113e+07	1.02422e+08	5.33011e+07	5.28206e+07
FALSE	High	Master Protein	B4DR25	Oxysterol-binding protein OS=Homo sapiens OX=9606 PE=2 SV=1	95.843	39	264	14	50.9	695.53	15	0.795	0.842	1.209	1.065	0.986989	0.995447	0.603601	0.876848	2.21499e+07	1.72499e+07	1.56106e+07	2.12549e+07	1.58007e+07	1.75259e+07	1.04136e+07	1.4181e+07	1.97394e+07	1.7279e+07	1.5428e+07	1.78057e+07	2.969e+07	1.92671e+07	1.90266e+07	2.44703e+07
FALSE	High	Master Protein	Q6PKI6	YBX1 protein (Fragment) OS=Homo sapiens OX=9606 GN=YBX1 PE=2 SV=1	95.768	64	268	2	29.4	800	11	0.701	0.696	1.082	1.012	0.936052	0.970883	0.865832	0.973026	1.14352e+07	7.01942e+06	1.02668e+07	1.17252e+07	8.04365e+06	8.22863e+06	7.33253e+06	6.39743e+06	8.22307e+06	7.35351e+06	7.70021e+06	5.97082e+06	1.3631e+07	1.14712e+07	1.17138e+07	8.8368e+06
FALSE	High	Master Protein	A0A6B7FTE9	MHC class I antigen OS=Homo sapiens OX=9606 GN=HLA-A PE=3 SV=1	95.677	27	174	3	40.8	497.6	8	1.293	1.482	0.938	1.173	0.69317	0.553132	0.945474	0.527813	1.31941e+07	6.7237e+06	8.19173e+06	8.52321e+06	1.30055e+07	9.24225e+06	7.66222e+06	8.38816e+06	1.38111e+07	1.0571e+07	1.8422e+07	1.09209e+07	9.42299e+06	8.49969e+06	6.24781e+06	6.94661e+06
FALSE	High	Master Protein	Q53GL5	IDP (Fragment) OS=Homo sapiens OX=9606 PE=2 SV=1	95.613	36	222	15	50.9	569.07	16	0.939	0.892	0.998	1.004	0.986989	0.980782	0.966853	0.996179	1.00268e+07	1.28777e+07	1.4657e+07	1.00287e+07	8.76787e+06	1.23593e+07	1.48744e+07	1.11746e+07	1.00242e+07	1.35376e+07	1.20095e+07	1.05053e+07	1.16405e+07	1.44302e+07	1.54202e+07	1.0838e+07
FALSE	High	Master Protein	A0A5K1VW56	ATPase family AAA domain-containing protein 3B OS=Homo sapiens OX=9606 GN=ATAD3B PE=1 SV=1	95.362	54	263	1	32.5	754.7	14	0.501	0.765	1.144	1.643	0.529888	0.966645	0.865832	0.000477537	1.26058e+06	2.11938e+06	3.35541e+06	2.23444e+06	486788	2.09853e+06	2.16026e+06	1.72134e+06	1.50986e+06	2.80496e+06	1.37196e+06	2.00864e+06	2.00937e+06	1.4384e+06	2.88366e+06	2.78489e+06
FALSE	High	Master Protein	B2R8G6	Peptidylprolyl isomerase OS=Homo sapiens OX=9606 PE=2 SV=1	95.104	42	208	10	38.5	634.23	10	0.717	0.677	0.907	0.968	0.956314	0.964816	0.921621	0.973026	9.03551e+06	1.00974e+07	1.18278e+07	9.87522e+06	2.25668e+06	1.02453e+07	1.13335e+07	9.30245e+06	8.35587e+06	9.66876e+06	7.75312e+06	8.99576e+06	1.21352e+07	9.22616e+06	1.2071e+07	1.01666e+07
FALSE	High	Master Protein	M0QWZ7	Seryl-tRNA synthetase OS=Homo sapiens OX=9606 GN=SARS2 PE=1 SV=1	94.891	42	236	16	58.1	654.12	16	0.822	0.713	0.822	0.925	0.986989	0.975393	0.824233	0.876395	1.1823e+07	1.63123e+07	1.87751e+07	1.81021e+07	8.76192e+06	1.2731e+07	1.70363e+07	1.46755e+07	1.15532e+07	1.2768e+07	1.43595e+07	1.20768e+07	1.25406e+07	1.21142e+07	1.83345e+07	1.36778e+07
FALSE	High	Master Protein	A0A024R0Y6	ADP-ribosylation factor 3, isoform CRA_b OS=Homo sapiens OX=9606 GN=ARF3 PE=3 SV=1	94.716	55	465	4	20.6	1223.14	9	1.64	1.315	0.781	0.889	0.247875	0.694377	0.63578	0.721909	1.26321e+07	6.78796e+06	9.39541e+06	1.14233e+07	2.27514e+07	1.92902e+07	1.6722e+07	2.5172e+07	1.8522e+07	1.72221e+07	1.63153e+07	1.92757e+07	1.05815e+07	1.25937e+07	1.01671e+07	9.89477e+06
FALSE	High	Master Protein	D3DSQ1	N-acylsphingosine amidohydrolase (Acid ceramidase) 1, isoform CRA_c OS=Homo sapiens OX=9606 GN=ASAH1 PE=4 SV=1	94.478	30	302	1	60.6	730.96	13	0.486	0.576	0.672	1.078	0.714651	0.846995	0.547594	0.912741	395180	366553	436331	533675	110145	163303	234548	140107	237357	155685	110672	203740	395064	73166	197008	322906
FALSE	High	Master Protein	R4SBI6	Epoxide hydrolase OS=Homo sapiens OX=9606 GN=EPHX1 PE=2 SV=1	94.242	48	375	19	52.9	762.26	19	0.974	0.945	1.071	1.037	0.971216	0.964816	0.88494	0.946812	3.47839e+07	2.89681e+07	3.9251e+07	4.02981e+07	3.58154e+07	3.48145e+07	3.49828e+07	4.35018e+07	3.71735e+07	3.43052e+07	3.57042e+07	4.00333e+07	4.0566e+07	3.83484e+07	4.29624e+07	4.71316e+07
FALSE	High	Master Protein	E7ETY2	Treacle protein OS=Homo sapiens OX=9606 GN=TCOF1 PE=1 SV=1	94.022	17	121	4	152.2	276.35	21	0.375	0.287	1.013	0.798	0.0887676	0.090806	0.955396	0.319057	1.34714e+07	4.62036e+06	8.81908e+06	1.34951e+07	6.54862e+06	3.08229e+06	2.75338e+06	2.98212e+06	3.07593e+06	1.7228e+06	3.33837e+06	2.6925e+06	1.1769e+07	1.01176e+07	9.19488e+06	9.50937e+06
FALSE	High	Master Protein	A0A0S2Z4C3	Fumarate hydratase, mitochondrial (Fragment) OS=Homo sapiens OX=9606 GN=FH PE=2 SV=1	93.97	41	211	13	54.6	631.04	13	0.894	0.752	0.866	0.887	0.986989	0.994467	0.868124	0.711894	9.60733e+06	1.44338e+07	1.54793e+07	1.10676e+07	7.79291e+06	1.28708e+07	1.3196e+07	1.19113e+07	8.11192e+06	1.41887e+07	1.47028e+07	1.01994e+07	1.15978e+07	1.57958e+07	1.57561e+07	9.86488e+06
FALSE	High	Master Protein	A0A0C4DFM1	Transmembrane 9 superfamily member OS=Homo sapiens OX=9606 GN=TM9SF4 PE=1 SV=1	93.898	24	232	13	72.5	602.05	13	0.406	0.371	0.961	0.918	0.122934	0.339855	0.99598	0.843776	4.96886e+07	2.6468e+07	4.729e+07	5.98623e+07	2.2666e+07	2.29799e+07	2.06864e+07	1.948e+07	2.12336e+07	1.71558e+07	2.06273e+07	2.1279e+07	4.83196e+07	4.30346e+07	3.64882e+07	7.09874e+07
FALSE	High	Master Protein	F8W914	Reticulon OS=Homo sapiens OX=9606 GN=RTN4 PE=1 SV=1	93.478	64	268	7	37.1	669.01	11	1.111	0.96	1.048	0.947	0.92092	0.964816	0.89042	0.938848	2.14152e+07	1.71464e+07	2.09584e+07	2.15127e+07	2.85035e+07	2.61388e+07	2.80385e+07	2.88332e+07	3.23734e+07	2.35593e+07	2.20253e+07	2.48854e+07	2.75556e+07	2.16882e+07	2.08041e+07	2.48536e+07
FALSE	High	Master Protein	Q54A51	Basigin OS=Homo sapiens OX=9606 GN=hEMMPRIN PE=2 SV=1	93.021	32	210	3	29.2	666.94	7	1.11	1.049	1.098	0.939	0.922503	0.909062	0.853707	0.907412	1.53554e+07	1.32397e+07	1.63954e+07	1.50235e+07	1.9201e+07	1.6304e+07	1.48506e+07	2.08649e+07	1.57404e+07	1.51819e+07	1.75239e+07	1.59994e+07	1.59061e+07	1.5777e+07	2.04817e+07	1.66073e+07
FALSE	High	Master Protein	A0A024RBX9	Pyruvate dehydrogenase E1 component subunit alpha OS=Homo sapiens OX=9606 GN=PDHA1 PE=4 SV=1	92.937	47	256	18	43.3	631.28	18	0.864	0.796	0.962	0.962	0.99929	0.997811	0.99598	0.961862	1.66847e+07	2.49576e+07	3.06269e+07	2.25739e+07	1.10118e+07	2.31486e+07	2.82279e+07	2.07525e+07	1.59798e+07	2.52496e+07	2.35309e+07	1.8099e+07	1.9477e+07	2.83497e+07	2.91002e+07	2.04815e+07
FALSE	High	Master Protein	A0A7I2V4J9	Laminin subunit beta-1 OS=Homo sapiens OX=9606 GN=LAMB1 PE=1 SV=1	92.919	15	215	20	186.8	524.28	20	0.997	1.039	1.124	1.029	0.971216	0.917405	0.830765	0.95315	6.5016e+06	5.35706e+06	6.90371e+06	4.80609e+06	6.21512e+06	6.26491e+06	6.33201e+06	6.52787e+06	7.19991e+06	6.85586e+06	6.66568e+06	6.5903e+06	6.89125e+06	6.65199e+06	7.27138e+06	6.39417e+06
FALSE	High	Master Protein	B7Z3R7	cDNA FLJ55466, highly similar to G-rich sequence factor 1 OS=Homo sapiens OX=9606 PE=2 SV=1	92.826	42	196	13	50.7	475.54	13	0.76	0.723	0.852	1.067	0.977605	0.970883	0.817032	0.890037	3.77689e+06	6.04478e+06	6.74787e+06	4.90572e+06	2.50674e+06	4.92196e+06	5.90173e+06	3.73051e+06	3.85875e+06	6.12278e+06	4.9303e+06	3.81138e+06	4.8291e+06	7.1557e+06	6.5048e+06	4.25686e+06
FALSE	High	Master Protein	H0Y449	Y-box-binding protein 1 (Fragment) OS=Homo sapiens OX=9606 GN=YBX1 PE=1 SV=1	92.726	40	272	2	42	853.46	9	0.864	0.835	1.421	0.996	0.986989	0.994467	0.281367	0.990656	3.58016e+06	2.39033e+06	2.18055e+06	2.09689e+06	2.11337e+06	3.11277e+06	1.45291e+06	1.8996e+06	1.77926e+06	2.67897e+06	3.35821e+06	1.29237e+06	4.24183e+06	6.77466e+06	2.41588e+06	2.02371e+06
FALSE	High	Master Protein	Q53HG7	Cortactin isoform a variant (Fragment) OS=Homo sapiens OX=9606 PE=2 SV=1	92.659	36	199	15	61.5	557.75	15	1.875	1.733	1.167	0.98	0.137351	0.356225	0.805267	0.986688	7.01556e+06	3.58965e+06	5.17526e+06	3.98624e+06	9.70923e+06	8.61011e+06	8.8058e+06	9.23391e+06	9.20463e+06	8.80296e+06	7.92227e+06	8.95973e+06	5.47078e+06	6.71469e+06	5.67387e+06	6.60988e+06
FALSE	High	Master Protein	A8K651	Complement component 1 Q subcomponent-binding protein, mitochondrial OS=Homo sapiens OX=9606 PE=2 SV=1	92.656	51	345	2	31.4	1037.44	8	0.612	0.5	0.665	0.856	0.833781	0.716922	0.152985	0.59297	2.80491e+07	7.57352e+07	6.48012e+07	4.19088e+07	9.80783e+06	4.10906e+07	7.31729e+07	2.36028e+07	2.16577e+07	3.75895e+07	2.49615e+07	2.53518e+07	3.97466e+07	1.76018e+07	4.65756e+07	3.81699e+07
FALSE	High	Master Protein	G3XAC6	RNA-binding protein 39 OS=Homo sapiens OX=9606 GN=RBM39 PE=1 SV=1	92.464	50	214	1	48	633.9	15	2.239	1.317	1.307	0.557	0.568544	0.968063	0.830765	0.00178239	252311	230953	338486	500951	671285	1.05298e+06	464763	807026	260677	332234	912007	445907	325349	448597	349366	364088
FALSE	High	Master Protein	A0A220T1R9	ANKLE2 OS=Homo sapiens OX=9606 GN=ANKLE2 PE=2 SV=1	92.444	29	154	20	97.5	379.89	20	0.718	0.677	1.207	0.989	0.960369	0.962889	0.689598	0.997873	4.86549e+06	4.45379e+06	4.45315e+06	4.52337e+06	3.47282e+06	3.46865e+06	3.43338e+06	3.25398e+06	3.30342e+06	3.81154e+06	3.19352e+06	2.97795e+06	5.91827e+06	6.49466e+06	5.56189e+06	5.15473e+06
FALSE	High	Master Protein	A8K690	cDNA FLJ76863, highly similar to Homo sapiens stress-induced-phosphoprotein 1 (Hsp70/Hsp90-organizing protein) (STIP1), mRNA OS=Homo sapiens OX=9606 PE=2 SV=1	92.407	40	169	20	62.6	405.54	20	2.856	2.788	1.047	0.956	0.00372489	0.0215997	0.952583	0.94728	4.01292e+06	2.87496e+06	4.46401e+06	3.88199e+06	1.02206e+07	1.01215e+07	1.05287e+07	1.3725e+07	1.12463e+07	1.06591e+07	9.60922e+06	1.32437e+07	3.80411e+06	3.70726e+06	3.9415e+06	4.58995e+06
FALSE	High	Master Protein	A0A067XG54	Phospholipid-transporting ATPase OS=Homo sapiens OX=9606 GN=ATP11C PE=1 SV=1	92.38	21	143	16	127.6	400.01	16	1.538	1.698	1.132	1.125	0.580025	0.445911	0.865528	0.698356	4.23958e+06	2.20848e+06	3.02226e+06	3.97806e+06	6.93026e+06	5.6577e+06	6.24365e+06	5.26523e+06	7.05531e+06	6.19724e+06	6.41916e+06	7.12779e+06	4.56137e+06	3.36537e+06	3.9729e+06	4.12937e+06
FALSE	High	Master Protein	E9PLK3	Aminopeptidase OS=Homo sapiens OX=9606 GN=NPEPPS PE=1 SV=1	92.194	26	145	19	102.9	379.65	19	2.676	2.771	0.976	1.064	0.00699133	0.0246161	0.962677	0.876848	3.32535e+06	3.22972e+06	3.46851e+06	2.97303e+06	1.51252e+07	1.06891e+07	1.08696e+07	1.25112e+07	1.73526e+07	1.44833e+07	1.24488e+07	1.20535e+07	3.13568e+06	3.25543e+06	3.35531e+06	2.98726e+06
FALSE	High	Master Protein	B4DKJ0	cDNA FLJ58539, highly similar to Keratin, type II cytoskeletal 4 OS=Homo sapiens OX=9606 PE=2 SV=1	92.081	42	85	13	55.3	214.9	19	0.904	0.799	1	0.921	0.986989	0.970883	0.99598	0.962265	651593	1.13573e+07	194600	191063	454163	405440	302206	236223	227921	322728	212791	294048	2.01358e+06	392847	342424	514404
FALSE	High	Master Protein	A8K8U1	cDNA FLJ77762, highly similar to Homo sapiens cullin-associated and neddylation-dissociated 1 (CAND1), mRNA OS=Homo sapiens OX=9606 PE=2 SV=1	92.075	24	162	22	136.2	374.51	22	2.537	2.258	1.283	0.913	0.0159434	0.0941624	0.555754	0.827056	5.07567e+06	2.5304e+06	3.89826e+06	3.67841e+06	9.26145e+06	1.2062e+07	9.10889e+06	8.8743e+06	9.61867e+06	1.0054e+07	8.13333e+06	9.09636e+06	6.56834e+06	4.78071e+06	4.54441e+06	4.63381e+06
FALSE	High	Master Protein	B2R9K8	cDNA, FLJ94440, highly similar to Homo sapiens chaperonin containing TCP1, subunit 6A (zeta 1)(CCT6A), mRNA OS=Homo sapiens OX=9606 PE=2 SV=1	92.074	39	227	15	57.9	613.48	15	2.163	2.099	1.004	0.948	0.0354651	0.134059	0.967144	0.94102	9.41704e+06	6.56866e+06	9.22364e+06	1.06601e+07	1.99395e+07	1.87008e+07	1.95224e+07	2.24773e+07	1.83107e+07	1.78859e+07	1.87799e+07	2.23374e+07	9.68532e+06	9.20326e+06	9.21226e+06	8.51543e+06
FALSE	High	Master Protein	A0A384MEE7	Epididymis secretory sperm binding protein OS=Homo sapiens OX=9606 PE=2 SV=1	92.049	50	293	16	46.9	699.23	17	0.537	0.495	1.01	0.991	0.539574	0.694377	0.952583	0.998393	4.76767e+07	2.87907e+07	4.33078e+07	5.04486e+07	2.26617e+07	2.71632e+07	2.68909e+07	2.45251e+07	2.34001e+07	2.24304e+07	2.64155e+07	2.72732e+07	4.39206e+07	4.14144e+07	3.80302e+07	6.58399e+07
FALSE	High	Master Protein	Q59FD4	Hexokinase (Fragment) OS=Homo sapiens OX=9606 PE=2 SV=1	92.029	24	192	22	105.7	495.73	22	1.08	1	1.069	0.955	0.932515	0.943931	0.88494	0.945645	8.14159e+06	9.82647e+06	1.51211e+07	1.11239e+07	1.12075e+07	1.25405e+07	1.50109e+07	1.35774e+07	1.06428e+07	1.49547e+07	1.42033e+07	1.05578e+07	1.05994e+07	1.3734e+07	1.8827e+07	1.05331e+07
FALSE	High	Master Protein	V9HW63	Epididymis secretory sperm binding protein Li 97n OS=Homo sapiens OX=9606 GN=HEL-S-97n PE=2 SV=1	91.529	58	351	10	30.5	855.13	11	0.784	0.713	0.952	1.007	0.986989	0.975393	0.981837	0.991606	5.97224e+07	7.55841e+07	8.86011e+07	8.19678e+07	4.90026e+07	7.28879e+07	7.01938e+07	6.12564e+07	5.66527e+07	6.72323e+07	6.94065e+07	6.92633e+07	7.51428e+07	8.38103e+07	7.81276e+07	8.14148e+07
FALSE	High	Master Protein	B4DUE4	Serine/threonine-protein kinase 11-interacting protein OS=Homo sapiens OX=9606 PE=2 SV=1	91.462	25	201	4	71	572.19	11	0.593	0.625	0.907	1.079	0.749421	0.925319	0.922685	0.849351	1.37149e+07	9.24339e+06	1.71971e+07	1.60181e+07	7.60816e+06	8.63111e+06	1.18997e+07	8.57476e+06	1.17693e+07	6.59965e+06	9.88954e+06	1.12433e+07	1.45391e+07	8.06478e+06	1.13827e+07	1.30732e+07
FALSE	High	Master Protein	Q5HYM2	Uncharacterized protein DKFZp686O2462 (Fragment) OS=Homo sapiens OX=9606 GN=DKFZp686O2462 PE=3 SV=1	91.462	28	219	1	72	581.29	15	1.071	1.399	0.876	1.19	0.986989	0.908212	0.845717	0.5801	949590	474603	643141	955682	826381	912422	929251	753563	1.53797e+06	828934	720472	1.19726e+06	969987	345393	475964	834513
FALSE	High	Master Protein	A0A024QZX3	Serpin peptidase inhibitor, clade B (Ovalbumin), member 6, isoform CRA_a OS=Homo sapiens OX=9606 GN=SERPINB6 PE=3 SV=1	91.433	47	222	13	42.6	627.6	13	0.77	0.895	0.839	1.128	0.980202	0.994467	0.73579	0.725206	4.98262e+06	3.88898e+06	4.86804e+06	5.37746e+06	3.85559e+06	4.18271e+06	3.80762e+06	4.06254e+06	4.81989e+06	3.95104e+06	3.6478e+06	5.66928e+06	4.54535e+06	4.01211e+06	3.53751e+06	5.75267e+06
FALSE	High	Master Protein	K7EPJ9	Keratin, type I cytoskeletal 17 (Fragment) OS=Homo sapiens OX=9606 GN=KRT17 PE=1 SV=1	91.404	57	120	2	24.9	316.06	11	0.725	0.694	0.626	0.703	0.948308	0.94015	0.152985	0.0813964	2.57545e+06	3.37451e+07	576364	766064	2.29891e+06	1.34341e+06	1.12911e+06	1.40144e+06	1.69602e+06	1.07422e+06	1.61784e+06	1.25683e+06	1.50166e+06	677117	705839	496532
FALSE	High	Master Protein	A0A024RAM4	Microtubule-associated protein 1B, isoform CRA_b OS=Homo sapiens OX=9606 GN=MAP1B PE=4 SV=1	91.187	14	91	19	270.5	243.2	19	4.603	4.769	1.152	1.023	0.016613	0.0231206	0.897083	0.962265	372503	325970	440646	429574	1.05678e+06	1.97456e+06	1.90844e+06	1.98073e+06	1.76968e+06	2.19978e+06	1.1822e+06	2.33739e+06	665540	410209	458048	496153
FALSE	High	Master Protein	B3KXW5	AP-1 complex subunit gamma OS=Homo sapiens OX=9606 PE=2 SV=1	91.037	26	196	16	94.1	445.15	16	0.763	0.821	1.004	1.078	0.971216	0.997811	0.967367	0.815347	1.09502e+07	6.27058e+06	8.91262e+06	1.04159e+07	7.95827e+06	7.54758e+06	6.34685e+06	6.79006e+06	9.47435e+06	7.19669e+06	6.35588e+06	8.6651e+06	1.18309e+07	9.32137e+06	7.4806e+06	9.94237e+06
FALSE	High	Master Protein	A0A7I2V535	Non-POU domain-containing octamer-binding protein OS=Homo sapiens OX=9606 GN=NONO PE=1 SV=1	90.539	40	205	14	57.6	456.14	16	0.944	0.716	0.928	0.709	0.986989	0.975393	0.928339	0.0252002	8.57464e+06	5.76195e+06	8.82519e+06	1.07516e+07	1.05417e+07	8.97361e+06	8.34365e+06	8.96659e+06	5.95552e+06	7.04475e+06	6.16623e+06	6.72424e+06	6.46856e+06	1.20566e+07	8.37293e+06	9.45552e+06
FALSE	High	Master Protein	A6NLN1	Polypyrimidine tract-binding protein 1 OS=Homo sapiens OX=9606 GN=PTBP1 PE=1 SV=4	90.444	49	191	13	56.5	412.15	15	0.834	0.473	0.928	0.668	0.986989	0.670869	0.944496	0.00536572	1.05067e+07	7.13022e+06	1.03757e+07	1.04645e+07	9.76341e+06	1.09318e+07	8.07796e+06	6.33979e+06	5.11179e+06	6.95516e+06	5.13329e+06	5.40917e+06	1.38246e+07	1.29374e+07	1.08078e+07	9.01161e+06
FALSE	High	Master Protein	A0A024R2L6	40S ribosomal protein SA OS=Homo sapiens OX=9606 GN=RPSA PE=3 SV=1	90.354	49	207	11	32.8	610.74	11	1.033	0.871	0.879	0.902	0.960369	0.988255	0.88494	0.782645	1.74205e+07	1.17258e+07	1.76865e+07	1.34285e+07	2.19459e+07	1.70081e+07	1.78391e+07	1.52998e+07	2.06922e+07	1.34312e+07	1.61474e+07	1.48207e+07	1.85859e+07	1.60929e+07	1.76928e+07	1.0458e+07
FALSE	High	Master Protein	Q96RY8	Chloride channel protein OS=Homo sapiens OX=9606 GN=CLCN7 PE=3 SV=1	90.05	26	284	15	89.3	626.3	15	0.586	0.589	0.874	1.039	0.724067	0.890544	0.88494	0.941443	4.17906e+07	2.36192e+07	3.51606e+07	4.25449e+07	3.33031e+07	2.41331e+07	1.95569e+07	2.96413e+07	2.50723e+07	2.14243e+07	2.69326e+07	2.49319e+07	3.43922e+07	3.77494e+07	3.75451e+07	4.25037e+07
FALSE	High	Master Protein	A0A7I2V4I6	Heterogeneous nuclear ribonucleoproteins A2/B1 OS=Homo sapiens OX=9606 GN=HNRNPA2B1 PE=1 SV=1	89.938	47	169	12	34.2	442.63	13	0.848	0.704	0.755	0.834	0.993537	0.972327	0.571557	0.474002	2.08618e+07	7.98632e+06	1.04339e+07	1.7848e+07	1.00935e+07	1.17588e+07	1.54638e+07	8.83294e+06	9.97213e+06	1.35453e+07	9.33492e+06	9.12067e+06	8.7683e+06	1.21434e+07	8.32369e+06	1.2204e+07
FALSE	High	Master Protein	B4DJB4	Isocitrate dehydrogenase [NAD] subunit, mitochondrial OS=Homo sapiens OX=9606 PE=2 SV=1	89.851	40	241	10	34.5	595.09	10	0.897	0.754	0.79	0.888	0.986989	0.994467	0.669079	0.715723	1.45487e+07	2.59324e+07	2.73174e+07	2.34301e+07	1.03624e+07	2.20729e+07	2.91819e+07	1.80578e+07	1.49517e+07	2.31389e+07	1.92263e+07	1.61905e+07	1.73838e+07	1.96626e+07	2.70319e+07	1.905e+07
FALSE	High	Master Protein	A0A024R5Z8	RAB11A, member RAS oncogene family, isoform CRA_a OS=Homo sapiens OX=9606 GN=RAB11A PE=4 SV=1	89.71	70	515	12	24.4	1269.35	12	0.895	0.747	0.981	0.922	0.986989	0.993221	0.988873	0.866546	1.8311e+08	9.88213e+07	1.36718e+08	2.1921e+08	1.92962e+08	1.12091e+08	1.04136e+08	1.48251e+08	1.30125e+08	1.05375e+08	1.22738e+08	1.3725e+08	1.86209e+08	1.57785e+08	1.40777e+08	1.69146e+08
FALSE	High	Master Protein	Q1WWL2	PTGFRN protein (Fragment) OS=Homo sapiens OX=9606 GN=PTGFRN PE=2 SV=1	89.581	24	168	17	82.6	415.82	17	2.211	2.948	1.437	1.33	0.0545959	0.0152164	0.111713	0.0930537	7.47558e+06	4.72935e+06	5.79114e+06	6.6652e+06	1.69035e+07	1.08394e+07	9.89235e+06	1.36466e+07	2.15359e+07	1.26859e+07	1.74513e+07	1.58604e+07	8.78743e+06	9.81418e+06	7.49284e+06	8.44654e+06
FALSE	High	Master Protein	A0A3B3IT15	Coatomer subunit alpha OS=Homo sapiens OX=9606 GN=COPA PE=1 SV=1	89.3	19	125	2	135.9	299.54	18	0.393	0.366	1.111	1.006	0.238484	0.349751	0.854452	0.98433	8.5521e+06	3.66179e+06	5.9012e+06	8.94683e+06	2.44062e+06	3.12923e+06	2.14926e+06	2.65053e+06	2.20432e+06	1.97725e+06	2.41401e+06	3.87194e+06	8.89097e+06	5.04977e+06	5.60695e+06	8.28451e+06
FALSE	High	Master Protein	A0A024R7W0	Inositol monophosphatase domain containing 1, isoform CRA_a OS=Homo sapiens OX=9606 GN=IMPAD1 PE=3 SV=1	89.255	55	182	14	38.7	479.19	14	0.358	0.377	0.881	1.076	0.0486978	0.351876	0.88494	0.860372	2.17062e+07	1.29551e+07	2.24229e+07	3.14546e+07	6.95925e+06	1.04348e+07	7.98421e+06	7.12213e+06	9.08716e+06	9.34514e+06	9.07935e+06	9.73619e+06	2.11274e+07	2.34619e+07	1.38465e+07	2.94643e+07
FALSE	High	Master Protein	A0A0S2Z3Y1	Galectin-3-binding protein (Fragment) OS=Homo sapiens OX=9606 GN=LGALS3BP PE=2 SV=1	89.208	29	315	14	65.3	791.6	14	0.44	0.498	0.986	1.126	0.206307	0.708662	0.980331	0.701841	1.76496e+08	1.0555e+08	1.3913e+08	1.37025e+08	1.41023e+08	8.82593e+07	9.79929e+07	8.08033e+07	1.22583e+08	1.0789e+08	1.02768e+08	9.6604e+07	1.56011e+08	1.53257e+08	1.31564e+08	1.35396e+08
FALSE	High	Master Protein	H3BMF4	Protein spinster homolog 1 OS=Homo sapiens OX=9606 GN=SPNS1 PE=1 SV=1	89.183	37	173	8	61.1	437.59	9	0.731	0.849	0.832	1.272	0.960369	0.994467	0.830765	0.190875	3.16174e+07	1.60438e+07	1.0178e+07	1.46e+07	2.45193e+07	1.09814e+07	1.61054e+07	1.04633e+07	3.64682e+07	1.40649e+07	2.79496e+07	1.09083e+07	2.26484e+07	1.64508e+07	1.05819e+07	9.89939e+06
FALSE	High	Master Protein	B7ZM99	Formyltetrahydrofolate synthetase OS=Homo sapiens OX=9606 GN=MTHFD1L PE=1 SV=1	89.109	27	152	21	105.8	349.78	22	0.848	0.767	0.929	0.95	0.993537	0.997201	0.952583	0.94102	1.02432e+07	1.01247e+07	1.28903e+07	1.11939e+07	1.06787e+07	1.44761e+07	1.53553e+07	1.42533e+07	1.29091e+07	1.49562e+07	1.53971e+07	1.42209e+07	9.70227e+06	1.39636e+07	1.40388e+07	9.44171e+06
FALSE	High	Master Protein	A8K9Q7	cDNA FLJ75474, highly similar to Homo sapiens homer homolog 2 (Drosophila) (HOMER2), transcript variant 1, mRNA OS=Homo sapiens OX=9606 PE=2 SV=1	89.085	50	205	7	39.4	531.6	16	0.725	0.936	0.862	1.284	0.955773	0.966452	0.830765	0.163842	9.92408e+06	4.18163e+06	6.54522e+06	7.99893e+06	1.13472e+07	5.76218e+06	6.05991e+06	5.87467e+06	1.02963e+07	5.31464e+06	9.53819e+06	6.87654e+06	7.76543e+06	4.92382e+06	5.57459e+06	6.80201e+06
FALSE	High	Master Protein	Q9BTT5	Similar to NADH dehydrogenase (Ubiquinone) 1 alpha subcomplex, 9 (39kD) (Fragment) OS=Homo sapiens OX=9606 PE=2 SV=1	88.869	58	170	16	38.4	363.38	16	0.818	0.665	0.877	0.852	0.986989	0.964816	0.88494	0.571925	1.14729e+07	2.07141e+07	2.21427e+07	1.44721e+07	8.06098e+06	1.65631e+07	1.83049e+07	1.54891e+07	8.59685e+06	1.63762e+07	1.47925e+07	1.11023e+07	1.38034e+07	1.46183e+07	2.29637e+07	1.5902e+07
FALSE	High	Master Protein	A0A024R3U9	Ras-related protein Rab-4 OS=Homo sapiens OX=9606 GN=RAB4A PE=3 SV=1	88.821	68	185	9	24.4	510.44	12	1.086	1.08	1.083	1.041	0.932515	0.90325	0.867064	0.94102	2.03118e+07	1.07104e+07	1.61147e+07	1.7525e+07	2.11839e+07	1.72933e+07	1.55588e+07	1.97679e+07	2.01563e+07	1.64966e+07	1.99629e+07	2.14646e+07	2.04276e+07	1.6744e+07	1.68727e+07	1.98715e+07
FALSE	High	Master Protein	A0A024R5X7	ClpX caseinolytic peptidase X homolog (E. coli), isoform CRA_a OS=Homo sapiens OX=9606 GN=CLPX PE=3 SV=1	88.819	37	182	17	69.2	456.96	17	0.835	0.767	0.912	0.959	0.986989	0.997322	0.894147	0.969638	6.65722e+06	9.97147e+06	1.25584e+07	9.19745e+06	4.72141e+06	8.21842e+06	1.14859e+07	8.04667e+06	6.10855e+06	9.54015e+06	9.17394e+06	6.72025e+06	8.24892e+06	8.64032e+06	1.27898e+07	7.29419e+06
FALSE	High	Master Protein	A0A0S2Z3H3	ADP/ATP translocase (Fragment) OS=Homo sapiens OX=9606 GN=SLC25A4 PE=2 SV=1	88.671	64	285	5	33	636.89	17	0.78	0.569	0.826	0.787	0.984806	0.862067	0.830765	0.229371	1.09698e+08	1.89266e+08	1.81076e+08	1.54319e+08	7.91108e+07	1.73281e+08	1.82863e+08	1.43644e+08	7.20571e+07	1.62227e+08	2.05393e+08	9.59947e+07	1.41096e+08	2.406e+08	2.22874e+08	1.28252e+08
FALSE	High	Master Protein	B4DU42	cDNA FLJ56153, highly similar to Homo sapiens transforming growth factor beta regulator 4 (TBRG4), transcript variant 1, mRNA OS=Homo sapiens OX=9606 PE=2 SV=1	88.57	28	174	13	71.8	442.94	13	0.932	0.781	1.023	0.991	0.986989	0.997811	0.96017	0.999739	5.21817e+06	7.25977e+06	7.82773e+06	7.1492e+06	4.43138e+06	7.32928e+06	7.9577e+06	6.02732e+06	4.61241e+06	8.00783e+06	6.86769e+06	4.71897e+06	6.36517e+06	1.03974e+07	9.9547e+06	6.08827e+06
FALSE	High	Master Protein	A0A087WZN1	Isocitrate dehydrogenase [NAD] subunit, mitochondrial OS=Homo sapiens OX=9606 GN=IDH3B PE=1 SV=1	88.478	54	255	16	42.4	568.33	16	0.862	0.81	1.024	0.968	0.999563	0.997811	0.93737	0.973026	1.42045e+07	2.20103e+07	2.53695e+07	1.98928e+07	1.20336e+07	2.03203e+07	2.39044e+07	1.67733e+07	1.45802e+07	2.44068e+07	2.089e+07	1.46641e+07	1.64905e+07	3.03211e+07	3.01131e+07	2.02686e+07
FALSE	High	Master Protein	D3DPT8	Ras-related GTP-binding protein OS=Homo sapiens OX=9606 GN=RRAGC PE=3 SV=1	88.173	47	221	1	37.9	579.41	12	0.939	0.894	0.754	1.01	0.999447	0.994467	0.769657	0.989764	2.42016e+06	267710	504512	209801	1.60286e+06	357345	406231	1.50328e+06	2.19012e+06	345553	325974	199232	343259	117576	304937	211655
FALSE	High	Master Protein	A0A0S2Z3X8	Rab GDP dissociation inhibitor (Fragment) OS=Homo sapiens OX=9606 GN=GDI1 PE=2 SV=1	88.168	46	158	7	50.6	356.86	15	4.479	4.935	0.987	0.97	0.035185	0.058084	0.99598	0.984675	437407	146652	343890	300164	907168	1.48677e+06	1.57032e+06	1.41679e+06	1.51453e+06	1.3568e+06	1.08459e+06	1.91782e+06	400751	218779	237162	313346
FALSE	High	Master Protein	Q6LEU0	STX12 protein (Fragment) OS=Homo sapiens OX=9606 GN=STX12 PE=2 SV=1	88.081	49	187	3	30.9	484.45	9	0.962	1.054	0.696	1.13	0.977939	0.909062	0.272123	0.693774	2.80008e+07	2.21386e+07	1.89998e+07	3.26603e+07	3.56243e+07	2.53461e+07	2.46024e+07	2.92382e+07	3.53002e+07	2.89035e+07	3.54749e+07	2.8115e+07	2.04375e+07	1.8147e+07	1.67375e+07	2.7115e+07
FALSE	High	Master Protein	A0A140VK93	Adenylate kinase 2, mitochondrial OS=Homo sapiens OX=9606 GN=AK2 PE=2 SV=1	88.057	60	230	12	26.5	547.13	12	0.975	0.926	0.785	0.926	0.971216	0.970883	0.64638	0.876848	1.33621e+07	2.40658e+07	2.54118e+07	2.33465e+07	1.33707e+07	2.32333e+07	3.02632e+07	2.53052e+07	1.49301e+07	2.70758e+07	2.3349e+07	1.80512e+07	1.51679e+07	2.36233e+07	2.66609e+07	1.80412e+07
FALSE	High	Master Protein	A0A3B3IS84	Coatomer subunit alpha OS=Homo sapiens OX=9606 GN=COPA PE=1 SV=1	88.031	18	122	1	136	296.3	17	0.467	0.315	0.881	0.631	0.684666	0.402256	0.88494	0.167234	371269	249423	410923	517467	223887	188142	176523	141721	123103	92951.7	86170.2	211309	468680	132069	258282	443426
FALSE	High	Master Protein	Q53H08	Glyceronephosphate O-acyltransferase variant (Fragment) OS=Homo sapiens OX=9606 PE=2 SV=1	87.977	36	215	18	77.1	492.32	18	0.901	0.886	1.191	0.947	0.987524	0.989419	0.716435	0.94102	4.94997e+06	5.57114e+06	6.51362e+06	5.55445e+06	6.25284e+06	5.04762e+06	5.66947e+06	6.35711e+06	6.1185e+06	6.00045e+06	5.46729e+06	4.92198e+06	6.47827e+06	8.09796e+06	8.13158e+06	6.73055e+06
FALSE	High	Master Protein	Q6FGX3	RAB6A protein OS=Homo sapiens OX=9606 GN=RAB6A PE=2 SV=1	87.928	64	387	1	23.5	1080.74	12	0.64	0.652	0.88	0.896	0.932093	0.934005	0.846491	0.895986	697760	558840	681905	1.03958e+06	368184	508851	646314	412307	462190	449664	307447	510491	798923	476698	553570	943996
FALSE	High	Master Protein	Q5HYM3	Oxysterol-binding protein OS=Homo sapiens OX=9606 GN=DKFZp686C0249 PE=2 SV=1	87.41	24	182	17	101.2	484.41	17	0.7	0.7	1.018	1.019	0.93717	0.966645	0.970175	0.973398	5.97089e+06	6.1983e+06	6.46436e+06	6.06348e+06	3.32507e+06	4.49339e+06	5.59338e+06	4.04263e+06	4.50876e+06	4.59034e+06	3.99064e+06	5.08895e+06	7.81009e+06	4.64919e+06	6.2675e+06	6.41649e+06
FALSE	High	Master Protein	B4DJN0	cDNA FLJ51641, highly similar to Nicastrin OS=Homo sapiens OX=9606 PE=2 SV=1	87.038	42	283	4	50.3	565.09	14	0.732	0.748	0.922	1.018	0.960369	0.994053	0.943858	0.973026	7.26587e+07	4.29836e+07	6.62272e+07	8.12251e+07	5.53465e+07	4.83414e+07	4.19399e+07	5.63987e+07	5.67902e+07	4.54064e+07	5.73091e+07	6.01872e+07	6.37953e+07	6.34467e+07	5.94431e+07	7.62414e+07
FALSE	High	Master Protein	A0A024R1U0	Ran GTPase activating protein 1, isoform CRA_d OS=Homo sapiens OX=9606 GN=RANGAP1 PE=4 SV=1	86.744	35	155	16	63.5	438.36	16	1.64	1.593	1.309	0.995	0.247896	0.445736	0.359486	0.999739	1.98805e+07	1.36178e+07	1.68589e+07	1.3229e+07	3.40432e+07	2.65825e+07	1.96174e+07	2.91924e+07	2.64003e+07	2.44562e+07	2.28343e+07	2.57483e+07	2.2751e+07	3.64955e+07	2.35551e+07	2.25806e+07
FALSE	High	Master Protein	A0A2S1PH20	Methylmalonyl-CoA isomerase OS=Homo sapiens OX=9606 GN=MUT PE=2 SV=1	86.743	26	153	16	83.1	382.57	16	0.917	0.86	0.971	0.974	0.986989	0.994467	0.972293	0.989947	5.00633e+06	6.96151e+06	8.72715e+06	6.89915e+06	3.99563e+06	8.93313e+06	9.44371e+06	7.48259e+06	6.19397e+06	8.37778e+06	8.15093e+06	7.71817e+06	6.06384e+06	6.11022e+06	9.43059e+06	6.41289e+06
FALSE	High	Master Protein	A0A384MDZ8	Aldehyde dehydrogenase (NAD(+)) OS=Homo sapiens OX=9606 PE=2 SV=1	86.651	40	198	1	55.3	542.64	16	0.477	0.505	0.275	0.858	0.807576	0.821777	0.000285114	0.94102	91505.6	119229	130968	190558	24196.1	8452.57	159577	77091.5	47025.1	80276.2	42842.8	84018.6	35136.8	44702.2	80902.5	29546.4
FALSE	High	Master Protein	A0A1B0GTG2	Alpha-aminoadipic semialdehyde dehydrogenase OS=Homo sapiens OX=9606 GN=ALDH7A1 PE=1 SV=1	86.161	38	196	1	58.1	539.48	16	1.179	1.139	1.005	0.966	0.871345	0.855213	0.95623	0.967884	9.41497e+06	1.22285e+07	1.44556e+07	1.37053e+07	1.00143e+07	1.48057e+07	1.74757e+07	1.51294e+07	1.18192e+07	1.57476e+07	1.48265e+07	1.42849e+07	1.12627e+07	1.4973e+07	1.63907e+07	1.25269e+07
FALSE	High	Master Protein	Q53HP2	Tripeptidyl aminopeptidase (Fragment) OS=Homo sapiens OX=9606 PE=2 SV=1	85.758	22	240	7	61.2	631.67	7	0.449	0.44	0.69	1.159	0.23388	0.569609	0.237398	0.591202	6.6485e+07	4.26869e+07	5.94512e+07	5.87434e+07	2.90925e+07	2.60973e+07	3.07754e+07	2.48773e+07	4.03877e+07	2.51044e+07	2.63622e+07	3.75182e+07	5.52855e+07	1.48355e+07	3.31725e+07	5.53714e+07
FALSE	High	Master Protein	D6REB0	Calcium-binding and coiled-coil domain-containing protein 2 (Fragment) OS=Homo sapiens OX=9606 GN=CALCOCO2 PE=1 SV=1	85.651	50	140	1	30.8	365.22	11	9.874	10.238	0.942	1.201	2.65841e-05	0.000107544	0.962157	0.429791	283238	206985	296011	31933.4	1.17496e+06	2.05908e+06	2.9567e+06	2.02854e+06	2.78234e+06	1.9243e+06	1.73857e+06	3.15851e+06	262478	119931	194081	280159
FALSE	High	Master Protein	B4DQG4	Ras-related GTP-binding protein OS=Homo sapiens OX=9606 PE=2 SV=1	85.613	47	230	2	40.2	523.23	13	0.812	0.765	0.939	0.996	0.986989	0.995458	0.966918	0.999668	2.19702e+07	1.23617e+07	2.34618e+07	2.65488e+07	2.12085e+07	1.47912e+07	1.46359e+07	1.83917e+07	2.19151e+07	1.45954e+07	1.72347e+07	2.05473e+07	2.20884e+07	1.65554e+07	2.14618e+07	2.5368e+07
FALSE	High	Master Protein	A0A7P0T871	Complex I assembly factor ACAD9, mitochondrial OS=Homo sapiens OX=9606 GN=ACAD9 PE=4 SV=1	85.591	31	133	2	72.5	361.02	16	0.91	0.788	1.058	0.897	0.986989	0.997811	0.88494	0.778771	5.86728e+06	7.96978e+06	1.00234e+07	7.99209e+06	4.18518e+06	7.18144e+06	9.57174e+06	7.38311e+06	4.45795e+06	7.4404e+06	7.34128e+06	5.89049e+06	7.23671e+06	9.99535e+06	1.15027e+07	8.86328e+06
FALSE	High	Master Protein	A0A024R7I3	RAB8A, member RAS oncogene family, isoform CRA_a OS=Homo sapiens OX=9606 GN=RAB8A PE=4 SV=1	85.389	65	258	7	23.7	606.26	13	1.444	0.842	1.033	0.577	0.446965	0.995831	0.921308	1.2274e-05	9.7415e+07	5.86286e+07	1.01699e+08	1.06179e+08	1.31516e+08	1.36078e+08	1.364e+08	1.87257e+08	8.35979e+07	8.41059e+07	7.55698e+07	1.05342e+08	9.05641e+07	9.17937e+07	7.83592e+07	1.14396e+08
FALSE	High	Master Protein	Q53XM7	VAMP (Vesicle-associated membrane protein)-associated protein B and C OS=Homo sapiens OX=9606 GN=VAPB PE=1 SV=1	85.332	47	323	10	27.2	823.84	11	0.731	0.76	0.988	1.035	0.960369	0.994467	0.977305	0.947812	5.56458e+07	8.83696e+07	6.10714e+07	6.33662e+07	4.93208e+07	4.0876e+07	3.37884e+07	5.4924e+07	4.20972e+07	4.34069e+07	4.77098e+07	4.33761e+07	5.58644e+07	4.37741e+07	6.63702e+07	6.59374e+07
FALSE	High	Master Protein	A0A024R5J5	H.sapiens ras-related Hrab6 protein OS=Homo sapiens OX=9606 GN=RAB6A PE=2 SV=1	85.074	64	375	1	23.6	1036.54	12	0.638	0.683	0.997	1.064	0.877087	0.964816	0.967367	0.876848	4.89003e+07	3.33855e+07	4.79229e+07	6.43533e+07	3.13902e+07	3.14409e+07	2.69105e+07	3.24234e+07	3.25563e+07	2.65354e+07	2.79611e+07	3.85413e+07	4.98437e+07	4.68185e+07	3.70252e+07	6.59186e+07
FALSE	High	Master Protein	A0A024RB09	RAB5B, member RAS oncogene family, isoform CRA_a OS=Homo sapiens OX=9606 GN=RAB5B PE=4 SV=1	84.882	67	302	6	23.7	762.31	9	1.087	1.026	0.797	1.07	0.941058	0.934745	0.587447	0.847796	8.24244e+06	4.99743e+06	6.11158e+06	7.06058e+06	4.85363e+06	8.03759e+06	7.5482e+06	6.70647e+06	6.87151e+06	7.01943e+06	7.50314e+06	7.21304e+06	5.40282e+06	4.19214e+06	3.55992e+06	6.30229e+06
FALSE	High	Master Protein	A1A4E9	Keratin 13 OS=Homo sapiens OX=9606 GN=KRT13 PE=2 SV=1	84.839	37	139	2	49.6	372.78	17	0.609	0.558	0.924	1.071	0.839156	0.842079	0.930338	0.875034	1.2819e+07	1.17353e+08	6.74653e+06	7.16071e+06	1.3567e+07	8.48283e+06	7.2157e+06	7.08653e+06	7.64194e+06	7.79969e+06	8.73398e+06	6.87954e+06	1.44928e+07	6.56073e+06	8.61634e+06	6.03681e+06
FALSE	High	Master Protein	A0A7I2V466	Cathepsin C OS=Homo sapiens OX=9606 GN=CTSC PE=1 SV=1	84.806	39	301	12	50.3	744.3	12	0.418	0.445	0.868	1.079	0.150521	0.58893	0.872878	0.847796	7.53662e+07	3.4835e+07	5.34909e+07	5.47109e+07	3.53555e+07	2.51214e+07	1.96549e+07	2.16362e+07	3.80524e+07	2.46848e+07	2.82034e+07	3.05839e+07	5.29397e+07	3.25941e+07	3.35419e+07	4.87738e+07
FALSE	High	Master Protein	A0A024R061	Synaptobrevin-like 1, isoform CRA_e OS=Homo sapiens OX=9606 GN=SYBL1 PE=3 SV=1	84.632	43	308	5	24.9	807.19	10	0.834	0.888	0.913	1.118	0.986989	0.982817	0.933049	0.70908	3.99592e+07	2.89035e+07	3.80046e+07	4.85525e+07	4.12937e+07	3.70446e+07	4.00552e+07	4.30435e+07	4.62387e+07	3.86311e+07	3.74116e+07	4.38793e+07	4.27693e+07	3.79881e+07	3.81394e+07	4.35324e+07
FALSE	High	Master Protein	A0A024QZK8	Heterogeneous nuclear ribonucleoprotein H3 (2H9), isoform CRA_a OS=Homo sapiens OX=9606 GN=HNRPH3 PE=4 SV=1	84.478	46	125	9	36.9	310.63	9	10.607	9.724	1.028	0.928	1.12237e-12	4.36148e-08	0.994693	0.876848	1.2015e+06	1.05759e+06	1.17205e+06	1.35224e+06	1.36625e+07	1.30372e+07	1.60048e+07	1.61473e+07	1.41732e+07	1.13589e+07	1.4755e+07	1.24305e+07	787986	1.78607e+06	1.18391e+06	1.63038e+06
FALSE	High	Master Protein	I3L3B0	Complement component 1 Q subcomponent-binding protein, mitochondrial OS=Homo sapiens OX=9606 GN=C1QBP PE=1 SV=1	84.384	88	350	1	20.1	991.09	7	0.642	0.478	0.76	0.973	0.877087	0.673277	0.493005	0.990616	1.19992e+06	2.22077e+06	2.86051e+06	2.62869e+06	410830	1.75974e+06	2.75715e+06	904382	898422	1.81908e+06	861332	1.15604e+06	2.04601e+06	343125	2.01402e+06	1.98036e+06
FALSE	High	Master Protein	B7Z5C0	cDNA FLJ52352, highly similar to DnaJ homolog subfamily A member 1 OS=Homo sapiens OX=9606 PE=2 SV=1	84.145	45	189	8	27.5	457.86	8	1.621	1.331	0.915	0.833	0.351587	0.691497	0.88494	0.47103	6.87609e+06	5.07564e+06	6.20218e+06	7.32909e+06	1.70009e+07	1.15694e+07	1.20882e+07	8.00316e+06	1.34759e+07	9.23744e+06	1.39379e+07	7.91095e+06	7.14384e+06	6.70943e+06	6.11644e+06	5.0026e+06
FALSE	High	Master Protein	A4ZU86	Nucleophosmin OS=Homo sapiens OX=9606 GN=NPM1 PE=2 SV=1	84.127	42	169	8	30	469.58	8	0.894	0.52	0.805	0.608	0.986989	0.764806	0.74396	9.65273e-05	1.26089e+07	8.62627e+06	1.21095e+07	1.44567e+07	1.33756e+07	9.70616e+06	1.07071e+07	1.06253e+07	5.88722e+06	7.62593e+06	8.14533e+06	6.14064e+06	1.00213e+07	1.35115e+07	1.3871e+07	1.06283e+07
FALSE	High	Master Protein	C9JIZ6	Prosaposin OS=Homo sapiens OX=9606 GN=PSAP PE=1 SV=2	84.117	30	317	15	58.4	656.6	15	0.681	0.781	0.876	1.111	0.932093	0.997811	0.88494	0.732805	9.68022e+07	5.21383e+07	7.75195e+07	9.08709e+07	6.86765e+07	5.45282e+07	4.34131e+07	6.7585e+07	6.84381e+07	4.76451e+07	5.53684e+07	6.84184e+07	8.26858e+07	7.25544e+07	7.49134e+07	9.35252e+07
FALSE	High	Master Protein	A8K2G0	Secretory carrier-associated membrane protein OS=Homo sapiens OX=9606 PE=2 SV=1	84.039	35	265	3	37.8	720.05	7	1.065	1.155	0.868	1.136	0.932515	0.841118	0.872827	0.660137	2.09639e+07	1.1929e+07	1.32179e+07	2.81997e+07	2.82782e+07	2.27678e+07	2.30129e+07	2.65047e+07	3.5115e+07	2.40841e+07	2.57452e+07	2.61271e+07	2.20517e+07	1.49876e+07	1.48206e+07	1.86273e+07
FALSE	High	Master Protein	B4DZF6	cDNA FLJ54206, highly similar to Ubiquilin-4 OS=Homo sapiens OX=9606 PE=2 SV=1	83.92	44	93	10	62.1	254.97	13	4.216	3.231	1.088	0.864	0.00125008	0.037267	0.937104	0.659504	1.14477e+06	997325	1.44507e+06	2.32786e+06	4.13612e+06	5.84875e+06	5.97707e+06	5.63288e+06	4.81164e+06	4.98006e+06	2.54928e+06	4.71027e+06	1.34699e+06	722175	1.31037e+06	1.77871e+06
FALSE	High	Master Protein	V9HW95	Epididymis secretory protein Li 84 OS=Homo sapiens OX=9606 GN=HEL-S-84 PE=2 SV=1	83.841	55	287	13	38.9	818.97	13	0.472	0.45	1.004	1.037	0.301511	0.604329	0.957829	0.946812	2.73648e+07	2.84559e+07	2.69518e+07	2.93962e+07	1.35496e+07	1.51332e+07	1.51472e+07	1.2354e+07	1.3094e+07	1.51687e+07	1.44906e+07	1.26547e+07	2.89018e+07	3.43496e+07	3.04446e+07	3.18736e+07
FALSE	High	Master Protein	V9HWC6	Peptidyl-prolyl cis-trans isomerase OS=Homo sapiens OX=9606 GN=HEL-S-39 PE=2 SV=1	83.697	52	467	12	22.7	1162.38	12	0.78	0.781	1.008	0.989	0.983798	0.997811	0.952583	0.998393	9.40668e+07	8.65114e+07	9.90498e+07	1.03636e+08	8.39226e+07	9.57264e+07	7.90321e+07	7.98581e+07	8.20917e+07	8.71347e+07	8.21522e+07	6.9019e+07	1.03083e+08	1.18314e+08	9.8284e+07	1.02821e+08
FALSE	High	Master Protein	A0A5F9ZHJ0	Acetyl-CoA acetyltransferase, mitochondrial OS=Homo sapiens OX=9606 GN=ACAT1 PE=1 SV=1	83.436	52	241	1	35.5	665.33	12	1.041	1.134	1.604	0.763	0.987524	0.997811	0.719128	0.83335	36689.4	45032.9	34226.6	7750.47	29223.5	34195.5	36874.8	56644.5	23759.9	55980	40188.6	20943.3	31929	90832.3	56845.6	22202.5
FALSE	High	Master Protein	B4DHY8	Elongation factor Ts, mitochondrial OS=Homo sapiens OX=9606 GN=TSFM PE=2 SV=1	83.268	54	205	11	31	558.92	11	0.871	0.813	0.843	0.944	0.996422	0.997811	0.830765	0.931441	6.51932e+06	1.26809e+07	1.32387e+07	1.00438e+07	4.3804e+06	1.03671e+07	1.34914e+07	9.14128e+06	6.79966e+06	1.22081e+07	9.72356e+06	8.3187e+06	8.15479e+06	1.05827e+07	1.32228e+07	8.55728e+06
FALSE	High	Master Protein	A8K5H7	cDNA FLJ77542, highly similar to Homo sapiens YME1-like 1 (S. cerevisiae) (YME1L1), transcript variant 3, mRNA OS=Homo sapiens OX=9606 PE=2 SV=1	83.172	29	179	15	79.8	520.5	15	0.857	0.786	1.059	0.976	0.992919	0.997454	0.924521	0.985575	4.15266e+06	5.54681e+06	6.59564e+06	4.72798e+06	5.14149e+06	6.47148e+06	7.17437e+06	6.06056e+06	5.84139e+06	6.92192e+06	6.18438e+06	5.86953e+06	5.27276e+06	5.98696e+06	6.79714e+06	5.15282e+06
FALSE	High	Master Protein	A0A0S2Z487	Junction plakoglobin (Fragment) OS=Homo sapiens OX=9606 GN=JUP PE=2 SV=1	83.168	28	87	9	81.7	189.03	17	0.819	0.95	0.674	0.995	0.986989	0.994053	0.136263	0.998393	2.77496e+06	8.2304e+06	2.2176e+06	2.53436e+06	3.60694e+06	3.25762e+06	2.1525e+06	2.31371e+06	2.98088e+06	2.6034e+06	2.41899e+06	2.97475e+06	2.56102e+06	2.05878e+06	2.47363e+06	2.1919e+06
FALSE	High	Master Protein	K7ERE3	Keratin, type I cytoskeletal 13 OS=Homo sapiens OX=9606 GN=KRT13 PE=1 SV=1	83.054	38	159	1	45.2	410.96	17	0.548	0.786	0.937	1.379	0.841116	0.964816	0.959239		21465.6	288470	22234.1	18675.8	11975.3	24729.9	16062.8	2864.03	16967.5	16341.2	17380.8	22385.7	23298.1	20478.9	13805.2	22087.9
FALSE	High	Master Protein	A0A024RAY2	Keratin 18, isoform CRA_a OS=Homo sapiens OX=9606 GN=KRT18 PE=3 SV=1	83.028	41	209	12	48	566.88	14	1.005	0.885	1.062	0.877	0.960369	0.986437	0.88494	0.694537	1.13871e+07	8.60192e+06	1.12307e+07	1.34828e+07	1.22979e+07	1.17953e+07	1.04075e+07	1.07074e+07	9.30187e+06	1.37159e+07	9.50109e+06	8.31291e+06	1.16458e+07	1.74663e+07	1.33593e+07	1.15836e+07
FALSE	High	Master Protein	B4DP27	cDNA FLJ52153, highly similar to Transmembrane emp24 domain-containing protein 2 OS=Homo sapiens OX=9606 PE=2 SV=1	82.758	41	258	7	19.2	740.78	7	0.511	0.429	0.867	0.908	0.428201	0.532539	0.871188	0.81253	4.06127e+07	2.10797e+07	2.51126e+07	3.49279e+07	1.71028e+07	1.83697e+07	1.33933e+07	1.84184e+07	1.20811e+07	1.3068e+07	1.45228e+07	1.73568e+07	3.16519e+07	4.30875e+07	2.64511e+07	4.81704e+07
FALSE	High	Master Protein	A0A384MDU9	Dynactin 2 (P50), isoform CRA_c OS=Homo sapiens OX=9606 GN=DCTN2 PE=2 SV=1	82.499	34	152	10	44.2	464.34	10	1.866	0.869	0.821	0.544	0.220701	0.997811	0.639937	1.88174e-06	4.59141e+06	3.08134e+06	3.50616e+06	3.68042e+06	5.34609e+06	7.89766e+06	9.11309e+06	6.76281e+06	4.14099e+06	3.11103e+06	3.32718e+06	4.05078e+06	3.71378e+06	2.62799e+06	2.59326e+06	3.35617e+06
FALSE	High	Master Protein	A0A2U3TZU2	Glucose-6-phosphate isomerase OS=Homo sapiens OX=9606 GN=GPI PE=1 SV=1	82.485	34	206	17	67.2	512.94	17	5.78	5.542	1.026	0.996	8.52121e-08	3.68342e-05	0.977305	0.999547	4.7912e+06	3.0067e+06	2.70429e+06	3.31267e+06	3.11286e+07	2.45918e+07	1.86359e+07	3.06575e+07	2.54621e+07	2.39414e+07	2.29797e+07	2.5943e+07	3.6757e+06	5.21076e+06	4.10157e+06	3.89009e+06
FALSE	High	Master Protein	V9HWE0	Annexin OS=Homo sapiens OX=9606 GN=HEL-S-7 PE=2 SV=1	82.458	63	156	15	35.9	371.59	16	3.977	3.21	0.908	0.821	0.000121577	0.011539	0.88494	0.41853	2.53711e+06	2.8656e+06	3.01505e+06	2.63941e+06	1.02069e+07	1.10512e+07	1.08238e+07	1.23063e+07	8.81428e+06	9.02786e+06	7.67821e+06	1.02106e+07	2.33225e+06	2.52262e+06	2.26165e+06	2.92944e+06
FALSE	High	Master Protein	A0A024R1T9	ATP-citrate synthase OS=Homo sapiens OX=9606 GN=ACLY PE=3 SV=1	82.416	22	134	18	120.8	331.6	18	3.916	3.926	1.197	1.005	0.000980346	0.00932128	0.830765	0.989947	1.84011e+06	1.44516e+06	1.54963e+06	1.38157e+06	7.42901e+06	6.16691e+06	5.2087e+06	7.18533e+06	6.04339e+06	6.20548e+06	6.08755e+06	8.0018e+06	1.86152e+06	1.77623e+06	1.78093e+06	1.78094e+06
FALSE	High	Master Protein	A0A140VJW5	Aspartate--tRNA ligase, cytoplasmic OS=Homo sapiens OX=9606 PE=2 SV=1	82.233	36	169	15	57.1	440.76	15	1.355	1.291	1.282	0.959	0.586432	0.709915	0.444437	0.951423	1.1719e+07	8.39634e+06	1.02366e+07	8.54909e+06	1.34177e+07	1.35482e+07	1.03156e+07	1.3374e+07	1.16369e+07	1.26677e+07	1.06054e+07	1.50249e+07	1.29634e+07	1.86515e+07	1.35058e+07	1.56023e+07
FALSE	High	Master Protein	B2R5M9	Procollagen-lysine 5-dioxygenase OS=Homo sapiens OX=9606 PE=2 SV=1	82.063	26	165	1	83.5	402.91	14	0.733	0.818	1.002	1.039	0.960369	0.997811	0.969321	0.94102	8.95387e+06	8.33312e+06	1.12684e+07	1.00265e+07	6.21277e+06	8.184e+06	7.89117e+06	7.3261e+06	7.53077e+06	8.15435e+06	8.46374e+06	8.7042e+06	9.30015e+06	1.13125e+07	1.03885e+07	1.11209e+07
FALSE	High	Master Protein	B4DGN8	Procollagen-lysine 5-dioxygenase OS=Homo sapiens OX=9606 PE=2 SV=1	81.981	27	163	1	79.3	382.45	14	1.007	0.88	1.28	0.777	0.987524	0.997811	0.786403	0.401051	1.17786e+06	1.03366e+06	990568	1.31303e+06	1.28009e+06	1.17659e+06	863045	1.19612e+06	908441	873204	1.31101e+06	920095	1.4902e+06	2.20263e+06	1.33828e+06	1.17138e+06
FALSE	High	Master Protein	B7ZLR2	P-type Cu(+) transporter OS=Homo sapiens OX=9606 GN=ATP7B PE=2 SV=1	81.642	19	135	18	150.4	305	18	0.675	0.794	1.113	1.134	0.932515	0.996304	0.865832	0.704192	5.7618e+06	3.63887e+06	5.51163e+06	6.54846e+06	4.44456e+06	3.79487e+06	3.46526e+06	3.92466e+06	4.79795e+06	3.79671e+06	4.34944e+06	4.39423e+06	6.23377e+06	6.26037e+06	4.61463e+06	6.72541e+06
FALSE	High	Master Protein	V9HWD6	Epididymis secretory protein Li 1 OS=Homo sapiens OX=9606 GN=HEL-S-1 PE=2 SV=1	81.382	61	316	7	28.1	796.1	11	2.415	2.287	1.018	0.962	0.0136176	0.0836526	0.962677	0.96003	8.66138e+06	5.11618e+06	5.5889e+06	6.87174e+06	2.32551e+07	1.5369e+07	1.28258e+07	1.85293e+07	1.7344e+07	1.5034e+07	1.55196e+07	1.57334e+07	8.39909e+06	9.85185e+06	7.49701e+06	6.97698e+06
FALSE	High	Master Protein	V9HW29	Kinesin-like protein OS=Homo sapiens OX=9606 GN=HEL-S-61 PE=1 SV=1	81.242	27	107	15	109.6	307.99	20	2.004	2.056	1.067	1.006	0.255123	0.351876	0.943387	0.992682	2.74165e+06	1.25735e+06	1.98554e+06	1.64445e+06	4.93122e+06	3.50037e+06	4.13069e+06	6.08537e+06	4.5226e+06	3.79478e+06	4.66828e+06	4.48375e+06	2.86628e+06	1.95246e+06	1.95916e+06	2.09356e+06
FALSE	High	Master Protein	A0A6I8PRA0	Treacle protein (Fragment) OS=Homo sapiens OX=9606 GN=TCOF1 PE=1 SV=1	81.233	19	99	2	125.2	213.03	19	0.26	0.181	0.774	0.595	0.084523	0.0386305	0.589797	0.0247424	1.1682e+06	487631	670495	1.14958e+06	420466	261850	239131	244734	268273	131815	215121	100292	547896	433361	650041	917620
FALSE	High	Master Protein	A0A024R136	Rac GTPase activating protein 1, isoform CRA_a OS=Homo sapiens OX=9606 GN=RACGAP1 PE=4 SV=1	81.189	37	186	18	71	438.88	18	0.524	0.547	1.024	1.086	0.478827	0.815402	0.936784	0.822985	1.73806e+07	1.16384e+07	1.47388e+07	1.73567e+07	1.28794e+07	1.2584e+07	12078773	1.47174e+07	1.57278e+07	1.15044e+07	1.32549e+07	1.59725e+07	1.74876e+07	1.42433e+07	1.42882e+07	1.75697e+07
FALSE	High	Master Protein	Q3LIA3	Protein CASP OS=Homo sapiens OX=9606 GN=Nbla10317 PE=2 SV=1	81.062	46	155	6	54.5	403.63	17	0.4	0.371	0.993	1.038	0.268631	0.279136	0.979022	0.94102	3.14412e+06	1.8034e+06	2.32041e+06	3.23088e+06	1.07805e+06	1.13377e+06	936641	927540	1.06498e+06	945176	1.06769e+06	1.1131e+06	2.87593e+06	3.11499e+06	1.5732e+06	3.26771e+06
FALSE	High	Master Protein	B7ZKQ9	SCARB1 protein OS=Homo sapiens OX=9606 GN=SCARB1 PE=1 SV=1	81.008	29	247	13	53.8	646.13	13	0.743	0.695	0.899	1.056	0.960369	0.970883	0.90333	0.906321	7.68411e+07	4.3257e+07	6.8606e+07	7.97338e+07	5.68383e+07	4.11522e+07	3.94991e+07	5.40233e+07	5.28112e+07	3.94182e+07	4.20132e+07	5.38808e+07	7.05635e+07	6.27292e+07	5.03136e+07	7.11813e+07
FALSE	High	Master Protein	Q6NVC0	ADP/ATP translocase (Fragment) OS=Homo sapiens OX=9606 GN=SLC25A5 PE=2 SV=1	80.94	47	432	5	35.3	1043.64	16	0.791	0.568	0.804	0.821	0.986989	0.861835	0.73844	0.407763	4.01858e+07	7.47058e+07	8.69479e+07	6.265e+07	1.67715e+07	6.11553e+07	7.02269e+07	4.16051e+07	2.59284e+07	5.76726e+07	4.565e+07	4.36511e+07	5.11521e+07	4.50342e+07	7.22021e+07	5.43386e+07
FALSE	High	Master Protein	A0A024R4E5	High density lipoprotein binding protein (Vigilin), isoform CRA_a OS=Homo sapiens OX=9606 GN=HDLBP PE=1 SV=1	80.338	19	146	17	141.4	388.84	17	0.889	0.876	1.116	0.954	0.998639	0.997811	0.867473	0.946812	5.72117e+06	2.80909e+06	3.35649e+06	3.4496e+06	4.81247e+06	3.66331e+06	3.14445e+06	2.95074e+06	4.40102e+06	3.0401e+06	2.57194e+06	3.03468e+06	6.25009e+06	4.39656e+06	4.1642e+06	3.34847e+06
FALSE	High	Master Protein	Q53F37	SAR1a gene homolog 2 variant (Fragment) OS=Homo sapiens OX=9606 PE=2 SV=1	80.293	42	416	5	22.4	960.8	10	0.974	0.872	0.979	0.952	0.971216	0.988255	0.993638	0.94102	1.87975e+07	9.921e+06	1.50799e+07	2.0837e+07	2.4742e+07	2.2831e+07	1.55078e+07	2.51449e+07	1.72525e+07	1.76861e+07	1.67469e+07	2.03869e+07	1.74513e+07	2.07388e+07	1.73252e+07	1.72354e+07
FALSE	High	Master Protein	A0A7I2V2S3	Exportin-1 OS=Homo sapiens OX=9606 GN=XPO1 PE=1 SV=1	80.27	27	139	18	109.3	305.34	18	1.761	1.617	1.085	0.958	0.213159	0.477788	0.885628	0.94975	3.9631e+06	3.17732e+06	4.28737e+06	3.36187e+06	8.30026e+06	8.4411e+06	7.93067e+06	8.42444e+06	8.79392e+06	6.88016e+06	7.07459e+06	9.21332e+06	5.05609e+06	2.6966e+06	3.73203e+06	4.43419e+06
FALSE	High	Master Protein	A0A7D5Q2L7	NAD(P) dependent steroid dehydrogenase-like protein transcript variant OS=Homo sapiens OX=9606 PE=3 SV=1	80.06	59	209	15	41.9	480.92	15	0.767	0.733	0.978	1.006	0.971216	0.988255	0.995756	0.992534	1.36668e+07	1.18116e+07	1.27072e+07	1.49324e+07	1.179e+07	1.41907e+07	1.0645e+07	1.18481e+07	1.29872e+07	1.47897e+07	1.48206e+07	1.31473e+07	1.54916e+07	1.63558e+07	1.32836e+07	1.57175e+07
FALSE	High	Master Protein	Q59G13	Syntaxin 16 isoform a variant (Fragment) OS=Homo sapiens OX=9606 PE=2 SV=1	80.018	54	130	5	43.3	372.28	13	0.584	0.67	0.744	1.194	0.727083	0.964816	0.315365	0.490403	6.99244e+06	5.80703e+06	6.15284e+06	9.97277e+06	3.60477e+06	5.84131e+06	3.8332e+06	4.23802e+06	5.58113e+06	5.37861e+06	5.11855e+06	4.36122e+06	6.5636e+06	6.40833e+06	4.28984e+06	5.91949e+06
FALSE	High	Master Protein	B4DWS6	cDNA FLJ61181, highly similar to Homo sapiens hydroxysteroid (17-beta) dehydrogenase 12 (HSD17B12), mRNA OS=Homo sapiens OX=9606 PE=2 SV=1	79.981	39	171	11	33.5	460.59	11	0.865	0.841	1.066	1.03	0.99867	0.996594	0.88494	0.961636	1.8988e+07	1.6781e+07	1.8378e+07	2.00414e+07	1.67385e+07	1.82142e+07	1.49198e+07	1.95626e+07	1.63041e+07	1.92693e+07	1.78403e+07	1.71257e+07	2.42109e+07	2.49033e+07	2.09638e+07	2.29392e+07
FALSE	High	Master Protein	B3KN15	cDNA FLJ13198 fis, clone NT2RP3004454, highly similar to Heparan sulfate 2-O-sulfotransferase 1 OS=Homo sapiens OX=9606 PE=2 SV=1	79.768	42	219	12	41.8	556.62	12	0.403	0.303	0.885	0.993	0.132499	0.120166	0.88494	0.999547	1.09734e+07	6.68762e+06	9.67035e+06	1.37141e+07	3.70357e+06	4.19286e+06	4.95034e+06	4.01381e+06	4.31001e+06	3.37469e+06	5.74102e+06	4.41497e+06	9.20455e+06	8.00471e+06	6.89149e+06	1.33305e+07
FALSE	High	Master Protein	E0WN91	MHC class I antigen (Fragment) OS=Homo sapiens OX=9606 GN=HLA-A PE=3 SV=1	79.533	28	131	0	31.5	384.86	6	1.199	1.168	0.994	0.983	0.927595	0.895316	0.985746	0.990525	3.32166e+06	3.03127e+06	3.93586e+06	4.1955e+06	3.64602e+06	4.63494e+06	4.75501e+06	5.16409e+06	5.16485e+06	4.88921e+06	3.93007e+06	4.53479e+06	4.36089e+06	3.65332e+06	3.64161e+06	3.83317e+06
FALSE	High	Master Protein	A0A384MTR2	Epididymis secretory sperm binding protein OS=Homo sapiens OX=9606 GN=PRDX3 PE=2 SV=1	79.311	52	290	8	27.7	591.83	8	0.814	0.669	0.789	0.934	0.986989	0.964816	0.667162	0.885739	4.47425e+07	6.99991e+07	7.78165e+07	5.82014e+07	3.30405e+07	6.6168e+07	7.64467e+07	4.50478e+07	3.84012e+07	6.71269e+07	5.32476e+07	4.12282e+07	5.49317e+07	4.49756e+07	7.11593e+07	4.96346e+07
FALSE	High	Master Protein	B4DP54	Tubulin beta chain OS=Homo sapiens OX=9606 PE=2 SV=1	79.242	29	296	2	46.7	746.14	12	1.616	1.184	1.14	0.806	0.86741	0.966579	0.898853	0.561461	437868	511595	628365	600953	457475	706341	971238	638110	543215	523819	399535	701664	565214	316008	350849	778397
FALSE	High	Master Protein	A0A3B3ITT1	Ras-related protein Rab-12 OS=Homo sapiens OX=9606 GN=RAB12 PE=1 SV=1	79.204	51	277	17	36.3	704.04	18	2.863	1.69	0.871	0.623	0.00233244	0.357898	0.880415	0.000360975	4.25728e+07	2.77695e+07	4.81962e+07	5.2356e+07	7.03009e+07	6.69312e+07	7.93283e+07	9.44471e+07	5.52694e+07	4.1285e+07	4.43272e+07	5.55221e+07	3.32988e+07	2.78575e+07	3.52414e+07	3.81811e+07
FALSE	High	Master Protein	A0A140VK13	Testicular secretory protein Li 13 OS=Homo sapiens OX=9606 PE=2 SV=1	79.005	36	156	18	73.7	349.86	18	0.968	0.859	1.06	0.93	0.977605	0.994467	0.88494	0.876848	6.91806e+06	8.43621e+06	1.00178e+07	1.35053e+07	6.56098e+06	9.93553e+06	1.23603e+07	9.17887e+06	6.83277e+06	1.17723e+07	1.11146e+07	7.47129e+06	8.25705e+06	1.26889e+07	1.35914e+07	7.39882e+06
FALSE	High	Master Protein	A8K6M4	cDNA FLJ75725, highly similar to Homo sapiens vesicle transport through interaction with t-SNAREs homolog 1B (yeast) (VTI1B), mRNA OS=Homo sapiens OX=9606 PE=2 SV=1	78.976	62	267	10	26.7	723.02	10	0.951	0.988	1.04	1.087	0.986989	0.95396	0.909645	0.820006	2.21177e+07	1.28635e+07	1.5111e+07	2.34054e+07	2.83087e+07	1.66332e+07	1.28616e+07	2.21767e+07	2.66752e+07	1.78639e+07	1.97143e+07	1.69873e+07	2.01126e+07	2.40399e+07	1.99191e+07	2.03472e+07
FALSE	High	Master Protein	C9JVW8	V-type proton ATPase catalytic subunit A (Fragment) OS=Homo sapiens OX=9606 GN=ATP6V1A PE=1 SV=1	78.973	84	285	9	24.2	634.16	9	1.323	1.304	0.98	1.033	0.638023	0.694377	0.991089	0.952202	4.21394e+07	2.20049e+07	4.79953e+07	3.61042e+07	5.61083e+07	5.52136e+07	6.35794e+07	5.07549e+07	7.62903e+07	4.77008e+07	5.70335e+07	5.78891e+07	3.79472e+07	1.63908e+07	3.44645e+07	5.093e+07
FALSE	High	Master Protein	Q53T09	Uncharacterized protein XRCC5 (Fragment) OS=Homo sapiens OX=9606 GN=XRCC5 PE=3 SV=1	78.862	36	101	12	64.2	226.07	12	0.753	0.63	1.036	0.792	0.971216	0.912471	0.952583	0.336611	5.32353e+06	3.82948e+06	5.28321e+06	7.33958e+06	5.15827e+06	5.099e+06	5.33241e+06	4.70685e+06	3.28218e+06	3.72894e+06	3.68692e+06	5.45512e+06	5.78133e+06	4.38337e+06	5.44955e+06	7.10597e+06
FALSE	High	Master Protein	B4DZF2	cDNA FLJ59571, highly similar to Eukaryotic translation initiation factor 4gamma 2 OS=Homo sapiens OX=9606 PE=2 SV=1	78.817	27	154	20	110.2	337.94	20	1.366	1.17	1.208	0.858	0.638023	0.859181	0.655825	0.619675	5.43692e+06	4.40617e+06	9.48482e+06	4.00665e+06	6.79545e+06	8.03288e+06	9.69751e+06	7.49989e+06	6.27542e+06	7.1987e+06	6.593e+06	7.34733e+06	4.94971e+06	5.91279e+06	8.78138e+06	8.22525e+06
FALSE	High	Master Protein	A0A494C1F2	Nuclear pore complex protein Nup214 OS=Homo sapiens OX=9606 GN=NUP214 PE=1 SV=1	78.483	18	127	20	212.4	252.55	20	2.095	2.419	1.212	1.097	0.141401	0.175012	0.830765	0.81253	1.76593e+06	1.15073e+06	1.93204e+06	1.65058e+06	2.91904e+06	3.25639e+06	4.25595e+06	4.01804e+06	3.21859e+06	4.19097e+06	3.91536e+06	5.69082e+06	1.8651e+06	1.76991e+06	2.36755e+06	2.40533e+06
FALSE	High	Master Protein	A0A0S4XRL3	MHC Class I Antigen OS=Homo sapiens OX=9606 GN=HLA-A PE=3 SV=1	78.26	19	130	0	40.7	373.71	6	1.117	1.317	0.81	1.155	0.932093	0.694377	0.609651	0.58997	5.16285e+06	3.9519e+06	7.67038e+06	5.98955e+06	5.58316e+06	6.97741e+06	8.84109e+06	7.14946e+06	1.04154e+07	7.05348e+06	7.14279e+06	9.48767e+06	4.63518e+06	2.82572e+06	4.76574e+06	7.06954e+06
FALSE	High	Master Protein	G5E9W7	28S ribosomal protein S22, mitochondrial OS=Homo sapiens OX=9606 GN=MRPS22 PE=1 SV=1	77.793	51	144	14	36.8	373.26	14	0.882	0.863	0.968	1.022	0.993214	0.992038	0.99598	0.973026	7.31312e+06	1.0427e+07	1.23222e+07	1.02875e+07	5.96802e+06	9.17029e+06	1.14642e+07	9.5238e+06	7.07182e+06	1.07349e+07	1.01108e+07	7.75841e+06	9.06722e+06	1.25319e+07	1.51123e+07	9.42765e+06
FALSE	High	Master Protein	J9R021	Eukaryotic translation initiation factor 3 subunit A OS=Homo sapiens OX=9606 GN=eIF3a PE=2 SV=1	77.777	18	154	17	166.4	362.68	17	1.153	1.119	1.049	0.989	0.928729	0.907622	0.943387	0.998393	4.76757e+06	2.80377e+06	7.48584e+06	7.4411e+06	5.68075e+06	7.26849e+06	6.21865e+06	6.5813e+06	5.95691e+06	6.51061e+06	6.25064e+06	5.87958e+06	6.51266e+06	9.52425e+06	5.36046e+06	6.75135e+06
FALSE	High	Master Protein	Q6IBP2	Heme oxygenase OS=Homo sapiens OX=9606 GN=HMOX2 PE=2 SV=1	77.774	50	162	1	36	435.14	10	0.872	0.727	0.958	0.784	0.986989	0.964816	0.972293	0.708177	143970	194324	213456	131037	40769.8	112705	191486	86261.8	115848	149123	97428.3	120866	127793	37809.6	122674	214059
FALSE	High	Master Protein	A0A024RBS2	60S acidic ribosomal protein P0 OS=Homo sapiens OX=9606 GN=RPLP0 PE=3 SV=1	77.456	48	215	12	34.3	582.75	12	0.899	0.718	0.953	0.883	0.986989	0.977335	0.985746	0.701841	2.62637e+07	2.75224e+07	3.01614e+07	2.39822e+07	2.7976e+07	3.79036e+07	36681517	3.27469e+07	3.43424e+07	3.59353e+07	2.67142e+07	2.78244e+07	3.12999e+07	2.50993e+07	2.59733e+07	2.51985e+07
FALSE	High	Master Protein	Q6I9V5	ADP/ATP translocase OS=Homo sapiens OX=9606 GN=SLC25A6 PE=2 SV=1	77.441	57	388	4	32.8	916.28	16	0.482	0.514	0.9	1.004	0.340239	0.755301	0.906436	0.996179	1.06489e+07	2.11014e+07	2.08362e+07	1.72396e+07	4.63255e+06	1.59428e+07	1.68405e+07	9.09457e+06	7.13767e+06	1.50997e+07	1.00948e+07	9.09326e+06	1.50701e+07	1.58036e+07	1.72903e+07	1.48843e+07
FALSE	High	Master Protein	A4D0W4	Lysine ketoglutarate reductase OS=Homo sapiens OX=9606 GN=AASS PE=3 SV=1	77.364	23	123	14	102.1	303.47	14	0.896	0.776	0.914	0.951	0.994089	0.990526	0.88494	0.945884	2.96441e+06	4.33222e+06	5.00081e+06	3.9669e+06	2.598e+06	4.29399e+06	4.7682e+06	4.12678e+06	2.37915e+06	4.8182e+06	3.43381e+06	3.39714e+06	3.39283e+06	5.58444e+06	6.17464e+06	4.62025e+06
FALSE	High	Master Protein	Q59ES2	Inositol 1,4,5-trisphosphate receptor type 3 variant (Fragment) OS=Homo sapiens OX=9606 PE=2 SV=1	76.975	10	169	9	266.9	396.65	17	0.954	0.905	1.194	1.001	0.986989	0.995431	0.779903	0.998393	2.77409e+06	3.82943e+06	3.92195e+06	3.25282e+06	1.90456e+06	3.91112e+06	4.33373e+06	3.45534e+06	2.29404e+06	4.46365e+06	2.92813e+06	4.08269e+06	5.18492e+06	3.45131e+06	4.04632e+06	3.72039e+06
FALSE	High	Master Protein	Q59H65	Aldehyde dehydrogenase 3A2 variant (Fragment) OS=Homo sapiens OX=9606 PE=2 SV=1	76.491	26	221	11	51.9	567.67	11	0.744	0.733	1.005	1.027	0.960369	0.988255	0.95596	0.962265	1.29551e+07	1.20717e+07	1.54441e+07	1.30154e+07	8.91356e+06	9.95775e+06	9.6781e+06	1.21491e+07	1.00023e+07	9.87691e+06	1.01372e+07	1.18072e+07	1.5481e+07	1.19484e+07	1.45554e+07	1.6546e+07
FALSE	High	Master Protein	A0A024RBV5	RAB9A, member RAS oncogene family, isoform CRA_a OS=Homo sapiens OX=9606 GN=RAB9A PE=3 SV=1	76.427	65	193	11	22.8	460.71	11	0.891	0.856	0.809	1.004	0.986989	0.994467	0.761157	0.996179	2.74596e+07	1.56855e+07	2.24726e+07	2.84234e+07	2.37793e+07	2.1993e+07	2.17757e+07	2.15953e+07	2.25832e+07	1.95434e+07	2.48017e+07	2.35233e+07	2.21087e+07	2.64747e+07	1.6571e+07	1.92712e+07
FALSE	High	Master Protein	A4D0Z3	ADP-ribosylation factor 5 OS=Homo sapiens OX=9606 GN=ARF5 PE=2 SV=1	76.102	57	387	5	20.5	954.71	10	1.557	1.302	1.001	0.901	0.325862	0.694377	0.962506	0.780245	3.46206e+07	1.87559e+07	3.0427e+07	3.47272e+07	5.48874e+07	5.85419e+07	5.05131e+07	6.40901e+07	5.59441e+07	4.92918e+07	3.66587e+07	5.93871e+07	3.25577e+07	3.02815e+07	2.9219e+07	3.23792e+07
FALSE	High	Master Protein	A0A140VK76	Testis secretory sperm-binding protein Li 203a OS=Homo sapiens OX=9606 PE=2 SV=1	75.886	58	244	13	34.3	558.22	13	0.85	0.823	0.882	1.003	0.994928	0.997811	0.88494	0.998084	1.10716e+07	1.7087e+07	1.84996e+07	1.39957e+07	8.51521e+06	1.49418e+07	1.92518e+07	1.25451e+07	9.24425e+06	1.9166e+07	1.51587e+07	1.15924e+07	1.40801e+07	2.39886e+07	2.0608e+07	1.10593e+07
FALSE	High	Master Protein	Q8NBL9	cDNA PSEC0119 fis, clone PLACE1002376, highly similar to GPI transamidase component PIG-S OS=Homo sapiens OX=9606 PE=2 SV=1	75.861	37	106	13	61.6	277.74	13	0.759	0.749	0.983	0.952	0.96465	0.977335	0.97814	0.945609	3.39229e+06	4.07315e+06	4.00083e+06	4.83197e+06	2.92509e+06	3.83176e+06	3.15756e+06	3.10083e+06	3.13175e+06	3.41241e+06	2.66716e+06	3.38284e+06	5.11456e+06	4.97484e+06	3.96048e+06	4.95812e+06
FALSE	High	Master Protein	Q86UY0	TXNDC5 protein OS=Homo sapiens OX=9606 GN=TXNDC5 PE=1 SV=1	75.784	64	185	17	40.3	370.66	17	0.844	0.764	1.061	0.913	0.989612	0.995285	0.88494	0.823889	1.92142e+07	1.86766e+07	2.35071e+07	2.42333e+07	1.58915e+07	1.94316e+07	1.89231e+07	1.7076e+07	1.49221e+07	1.95446e+07	1.71933e+07	1.82881e+07	2.2523e+07	3.16805e+07	2.67641e+07	2.39635e+07
FALSE	High	Master Protein	Q4JIW2	Rab11-family interacting protein 1D OS=Homo sapiens OX=9606 PE=2 SV=1	75.67	49	170	14	54.8	441.92	15	0.55	0.547	0.937	1.048	0.615913	0.811735	0.944496	0.933556	1.04796e+07	4.58375e+06	6.65662e+06	1.444e+07	9.23493e+06	3.66949e+06	4.06222e+06	4.29839e+06	5.67848e+06	3.45845e+06	6.30159e+06	4.69015e+06	1.13701e+07	7.25403e+06	7.16443e+06	8.92321e+06
FALSE	High	Master Protein	B4DY96	cDNA FLJ55769, highly similar to Trifunctional enzyme subunit beta, mitochondrial OS=Homo sapiens OX=9606 PE=2 SV=1	75.575	37	181	3	50.6	429.67	15	1.003	0.886	1.045	0.956	0.960369	0.985563	0.896297	0.946812	1.61869e+07	2.34015e+07	2.18408e+07	1.70333e+07	1.8454e+07	2.73034e+07	2.80749e+07	1.83014e+07	1.94646e+07	2.46769e+07	3.57471e+07	1.36202e+07	1.85317e+07	2.98216e+07	2.93751e+07	1.49541e+07
FALSE	High	Master Protein	A0A024RBE8	Phosphate carrier protein, mitochondrial OS=Homo sapiens OX=9606 GN=SLC25A3 PE=2 SV=1	75.452	40	259	14	39.9	643.06	14	0.743	0.673	0.999	0.986	0.960369	0.964816	0.965422	0.993588	4.81222e+07	5.94685e+07	7.01588e+07	5.60947e+07	2.5183e+07	4.88989e+07	5.96972e+07	4.10447e+07	2.53401e+07	5.50908e+07	5.39983e+07	3.68919e+07	5.28735e+07	8.25687e+07	9.57779e+07	5.36838e+07
FALSE	High	Master Protein	B2R5T5	Epididymis secretory sperm binding protein OS=Homo sapiens OX=9606 GN=PRKAR1A PE=2 SV=1	75.298	38	135	11	43	398.53	12	4.282	4	1.239	0.959	2.7448e-05	0.00118711	0.734072	0.951423	2.48422e+06	1.85502e+06	2.38387e+06	2.18979e+06	1.09904e+07	9.94753e+06	9.30724e+06	1.19734e+07	1.15259e+07	8.91348e+06	1.06623e+07	1.198e+07	3.2036e+06	3.23749e+06	2.70056e+06	2.41337e+06
FALSE	High	Master Protein	Q08ET0	ATP synthase subunit b OS=Homo sapiens OX=9606 GN=hCG_39985 PE=2 SV=1	75.203	52	203	12	28.9	497.03	12	1.044	0.926	0.981	0.895	0.950268	0.970883	0.989393	0.750516	1.52374e+07	2.37104e+07	2.83273e+07	2.36962e+07	1.67414e+07	2.64035e+07	2.78122e+07	2.67875e+07	1.76366e+07	2.76365e+07	2.83047e+07	1.78326e+07	1.93758e+07	3.38708e+07	3.53856e+07	2.10127e+07
FALSE	High	Master Protein	Q8TBW1	Uncharacterized protein (Fragment) OS=Homo sapiens OX=9606 PE=2 SV=1	75.038	36	137	1	42.7	332.95	12	0.749	0.649	1.39	0.866	0.960369	0.900544	0.367632	0.732866	2.61756e+06	1.5842e+06	2.06323e+06	1.93558e+06	1.77544e+06	1.45631e+06	1.27402e+06	1.53741e+06	1.10404e+06	1.26422e+06	1.33112e+06	1.44086e+06	2.97543e+06	3.31919e+06	2.75572e+06	2.15069e+06
FALSE	High	Master Protein	A0A024R610	Neogenin homolog 1 (Chicken), isoform CRA_a OS=Homo sapiens OX=9606 GN=NEO1 PE=3 SV=1	75.032	18	148	16	137.6	355.06	16	0.997	1.256	1.136	1.186	0.960369	0.748913	0.828575	0.488938	1.45412e+07	1.01501e+07	1.72349e+07	2.10236e+07	8.04241e+06	9.34435e+06	9.01688e+06	9.91275e+06	9.97673e+06	8.72687e+06	9.53632e+06	1.15058e+07	1.34312e+07	1.48292e+07	1.25261e+07	2.42825e+07
FALSE	High	Master Protein	Q96DP0	Complex I-9kD OS=Homo sapiens OX=9606 PE=2 SV=1	74.843	38	156	11	49.2	421.1	11	0.936	0.819	1.03	0.904	0.986989	0.999726	0.957829	0.807443	4.56393e+06	7.25312e+06	6.79825e+06	6.76534e+06	4.24117e+06	6.9405e+06	6.58912e+06	6.42402e+06	4.43726e+06	6.968e+06	6.29982e+06	4.19442e+06	5.71326e+06	6.91216e+06	8.43894e+06	5.59083e+06
FALSE	High	Master Protein	F5H3Y3	Late endosomal/lysosomal adaptor and MAPK and MTOR activator 1 OS=Homo sapiens OX=9606 GN=LAMTOR1 PE=1 SV=1	74.843	48	308	5	17.5	719.38	6	0.607	0.712	0.77	1.109	0.808965	0.975393	0.593314	0.742084	5.80424e+07	2.73493e+07	4.77733e+07	4.75018e+07	3.23661e+07	2.36181e+07	2.81586e+07	2.68184e+07	3.52614e+07	2.32562e+07	3.32227e+07	3.29701e+07	4.43321e+07	3.05134e+07	3.71009e+07	4.28866e+07
FALSE	High	Master Protein	Q6FGG2	VAMP3 protein OS=Homo sapiens OX=9606 GN=VAMP3 PE=2 SV=1	74.742	54	175	3	11.3	626.54	6	1.164	1.354	0.976	1.19	0.877087	0.67523	0.99598	0.466394	1.85562e+07	1.37304e+07	1.72778e+07	1.78088e+07	2.16943e+07	2.1029e+07	1.85709e+07	2.42162e+07	2.54879e+07	2.23529e+07	2.38066e+07	2.6486e+07	1.95826e+07	2.0962e+07	1.55505e+07	1.81167e+07
FALSE	High	Master Protein	Q53G34	Mitochondrial carrier homolog 2 variant (Fragment) OS=Homo sapiens OX=9606 PE=2 SV=1	74.555	42	153	2	33.3	378.26	9	0.812	0.704	0.909	0.943	0.986989	0.974874	0.88588	0.940855	6.27198e+06	1.06474e+07	1.16482e+07	7.20228e+06	3.38477e+06	8.25072e+06	1.14291e+07	6.56251e+06	5.02147e+06	7.74444e+06	6.796e+06	5.8719e+06	7.94194e+06	7.53386e+06	1.04393e+07	7.27347e+06
FALSE	High	Master Protein	A0A7P0TBE2	Dihydrolipoyllysine-residue acetyltransferase component of pyruvate dehydrogenase complex, mitochondrial OS=Homo sapiens OX=9606 GN=DLAT PE=4 SV=1	74.547	32	222	14	68.8	456.42	14	0.843	0.691	0.839	0.948	0.988799	0.970883	0.830765	0.94102	1.04437e+07	1.62731e+07	1.64316e+07	1.52599e+07	7.58733e+06	1.16756e+07	1.79534e+07	1.16709e+07	9.05633e+06	1.52774e+07	1.30972e+07	9.73711e+06	1.15087e+07	1.69052e+07	1.80711e+07	1.26408e+07
FALSE	High	Master Protein	A0A0S2Z3H2	Cleft lip and palate associated transmembrane protein 1 isoform 2 OS=Homo sapiens OX=9606 GN=CLPTM1 PE=2 SV=1	74.517	25	135	10	76	355.73	10	0.808	0.793	1.092	0.987	0.986989	0.994598	0.88494	0.998126	5.67589e+06	4.83152e+06	5.10484e+06	4.75942e+06	4.27245e+06	4.8171e+06	3.56392e+06	3.82898e+06	4.04838e+06	4.9643e+06	4.04176e+06	3.88215e+06	6.44351e+06	7.92167e+06	6.442e+06	4.97892e+06
FALSE	High	Master Protein	A0A024RBC7	Calcium-transporting ATPase OS=Homo sapiens OX=9606 GN=ATP2B1 PE=3 SV=1	74.329	20	123	7	134.6	316.44	15	1.086	1	1.148	0.981	0.960783	0.976849	0.865832	0.998393	2.84624e+06	1.95635e+06	2.1209e+06	1.76498e+06	2.64792e+06	2.56372e+06	2.34161e+06	2.96634e+06	2.51521e+06	2.7274e+06	2.50739e+06	2.50072e+06	2.86575e+06	3.29618e+06	2.59758e+06	3.02579e+06
FALSE	High	Master Protein	A0A024R3H2	Low-density lipoprotein receptor relative with 11 ligand-binding repeats OS=Homo sapiens OX=9606 GN=SORL1 PE=3 SV=1	74.267	8	115	16	248.3	301.36	16	1.051	1.185	1.112	1.121	0.960369	0.899548	0.873157	0.726544	4.76267e+06	2.48719e+06	4.14573e+06	4.85364e+06	4.88741e+06	3.53195e+06	4.24648e+06	4.82034e+06	5.26001e+06	3.83632e+06	4.41449e+06	5.58042e+06	5.51135e+06	2.93432e+06	4.03941e+06	5.26995e+06
FALSE	High	Master Protein	A0A2Z6ATB6	Drebrin A OS=Homo sapiens OX=9606 GN=DBN1 PE=2 SV=1	74.253	27	111	12	76.3	277.17	12	3.948	4.15	1.227	1.092	0.00260342	0.0031746	0.830765	0.795108	1.57174e+06	1.13377e+06	1.64213e+06	1.39249e+06	5.76512e+06	5.04494e+06	5.58489e+06	5.91481e+06	6.36496e+06	5.33683e+06	5.972e+06	6.73093e+06	1.77012e+06	1.76227e+06	1.97805e+06	1.78193e+06
FALSE	High	Master Protein	Q9HC06	Cd002 protein OS=Homo sapiens OX=9606 PE=2 SV=1	74.203	43	147	11	43.5	334.12	11	0.463	0.473	1.151	1.068	0.287632	0.67523	0.786403	0.876848	1.07275e+07	7.99929e+06	1.22036e+07	1.01912e+07	5.13092e+06	5.04429e+06	5.33003e+06	4.47807e+06	5.07319e+06	4.64353e+06	5.31869e+06	5.78647e+06	1.09997e+07	1.0715e+07	9.27894e+06	1.79265e+07
FALSE	High	Master Protein	A8KAQ3	cDNA FLJ76489, highly similar to Homo sapiens sortilin 1 (SORT1), mRNA OS=Homo sapiens OX=9606 PE=2 SV=1	74.198	21	198	13	92	502.77	13	1.088	1.269	1.139	1.186	0.932515	0.737744	0.828575	0.485484	1.1302e+07	5.70456e+06	8.84396e+06	8.62688e+06	1.55384e+07	9.74767e+06	9.29118e+06	1.13484e+07	1.52968e+07	1.11411e+07	1.17221e+07	1.30847e+07	1.32066e+07	9.92921e+06	8.74878e+06	1.09712e+07
FALSE	High	Master Protein	A0A0S2Z3S5	GNAS complex locus isoform 2 (Fragment) OS=Homo sapiens OX=9606 GN=GNAS PE=2 SV=1	74.198	47	296	11	44.2	670.11	13	1.023	1.157	0.954	1.139	0.960369	0.839059	0.986401	0.656233	3.6837e+07	2.22175e+07	4.10169e+07	3.48809e+07	4.3741e+07	3.54302e+07	3.70334e+07	4.38929e+07	5.15533e+07	3.27517e+07	4.79831e+07	5.62864e+07	3.61983e+07	3.05697e+07	4.1344e+07	5.00756e+07
FALSE	High	Master Protein	A8K132	Glutaminase OS=Homo sapiens OX=9606 PE=2 SV=1	73.956	23	128	8	73.5	364.94	11	0.824	0.75	0.924	0.978	0.986989	0.994467	0.944496	0.98423	1.24313e+07	1.11347e+07	1.22345e+07	1.14829e+07	6.54364e+06	8.62387e+06	9.62337e+06	6.07747e+06	9.80054e+06	9.38016e+06	9.14473e+06	8.22298e+06	1.23674e+07	9.70954e+06	8.98354e+06	1.10744e+07
FALSE	High	Master Protein	H3BND4	Pyridoxal-dependent decarboxylase domain-containing protein 1 OS=Homo sapiens OX=9606 GN=PDXDC1 PE=1 SV=1	73.928	30	81	16	88.7	193.97	16	4.532	3.643	0.944	0.793	0.00012783	0.0162583	0.943387	0.355091	1.0206e+06	689003	1.47731e+06	2.43469e+06	5.33095e+06	4.77748e+06	5.41814e+06	5.07545e+06	4.2414e+06	3.69833e+06	3.4611e+06	4.2763e+06	954278	895501	1.09715e+06	1.32557e+06
FALSE	High	Master Protein	Q5HYH0	Uncharacterized protein DKFZp686K18126 OS=Homo sapiens OX=9606 GN=DKFZp686K18126 PE=2 SV=1	73.914	34	144	13	66.9	423.35	13	0.68	0.68	1.076	1.012	0.932093	0.951739	0.900354	0.973026	3.7233e+06	2.83465e+06	3.9144e+06	5.4876e+06	3.0539e+06	2.59647e+06	2.84667e+06	2.90104e+06	2.76197e+06	2.81632e+06	2.73675e+06	2.6798e+06	5.33302e+06	3.31262e+06	4.07002e+06	4.43944e+06
FALSE	High	Master Protein	A0A2U3TZH3	Elongation factor 1-alpha OS=Homo sapiens OX=9606 GN=EEF1A2 PE=1 SV=1	73.878	30	527	1	54.3	1436.86	10	4.31	3.592	0.564	0.692	0.454481	0.673277	0.649169	0.570835	21239.6	2614.34	23587.6	13076.9	35074.5	81410.5	96476.9	76783.2	54721.5	50853.4	25902.3	80399	2943.37	3183.59	9392.88	24317.1
FALSE	High	Master Protein	Q9H9W4	Acyl-Coenzyme A dehydrogenase family, member 9, isoform CRA_b OS=Homo sapiens OX=9606 GN=ACAD9 PE=2 SV=1	73.769	37	129	1	55	339.97	15	1.049	0.954	1.151	0.952	0.994928	0.994524	0.89042	0.986127	307030	465678	370244	338275	341204	376289	406394	366301	318728	394484	450111	230268	407343	486245	496473	312966
FALSE	High	Master Protein	A0A024RD21	ATP-binding cassette, sub-family C (CFTR/MRP), member 10, isoform CRA_b OS=Homo sapiens OX=9606 GN=ABCC10 PE=4 SV=1	73.769	14	117	16	161.5	286.22	16	0.647	0.678	0.874	1.042	0.890088	0.943761	0.830765	0.933873	3.9309e+06	2.62629e+06	3.5911e+06	4.16031e+06	2.73997e+06	2.5888e+06	2.48917e+06	2.85711e+06	2.66233e+06	2.4605e+06	2.75342e+06	2.8292e+06	3.38548e+06	3.22144e+06	3.07964e+06	3.73733e+06
FALSE	High	Master Protein	A0A024R918	Family with sequence similarity 20, member B, isoform CRA_a OS=Homo sapiens OX=9606 GN=FAM20B PE=3 SV=1	73.653	40	139	11	46.4	345.19	11	0.373	0.362	0.917	0.98	0.0681052	0.304885	0.941069	0.991047	1.59799e+07	1.04953e+07	1.68785e+07	1.99968e+07	4.82745e+06	6.26407e+06	6.4277e+06	5.96903e+06	5.82178e+06	4.99177e+06	6.12006e+06	7.43628e+06	1.38515e+07	1.33335e+07	1.19441e+07	2.2694e+07
FALSE	High	Master Protein	G3V0I5	NADH dehydrogenase [ubiquinone] flavoprotein 1, mitochondrial OS=Homo sapiens OX=9606 GN=NDUFV1 PE=1 SV=1	73.609	51	156	17	50	382.8	17	0.795	0.738	0.874	0.914	0.986989	0.988255	0.88494	0.829678	9.69189e+06	1.42754e+07	1.64288e+07	1.21241e+07	7.08403e+06	1.35922e+07	1.39557e+07	1.04555e+07	8.15198e+06	1.33049e+07	1.27698e+07	8.82886e+06	1.1612e+07	1.38139e+07	1.68951e+07	1.10105e+07
FALSE	High	Master Protein	A0A024RAQ1	Cold shock domain protein A, isoform CRA_a OS=Homo sapiens OX=9606 GN=CSDA PE=4 SV=1	73.437	54	187	3	40.1	560.99	11	0.784	0.762	1.041	1	0.986989	0.994467	0.903691	0.998393	1.24325e+07	7.53935e+06	1.00999e+07	9.77135e+06	9.9336e+06	9.07992e+06	8.33009e+06	7.69879e+06	9.77035e+06	8.9707e+06	8.95783e+06	6.90106e+06	1.41678e+07	1.10128e+07	1.19001e+07	9.12938e+06
FALSE	High	Master Protein	F5GYQ1	V-type proton ATPase subunit OS=Homo sapiens OX=9606 GN=ATP6V0D1 PE=1 SV=1	73.337	36	284	11	44.6	757.84	11	1.108	1.102	0.971	1.11	0.926275	0.883852	0.99598	0.739237	5.70213e+07	2.99356e+07	4.79811e+07	4.23883e+07	5.87248e+07	4.90492e+07	4.99938e+07	4.78893e+07	6.48503e+07	4.87789e+07	5.54857e+07	5.18092e+07	5.21117e+07	3.55489e+07	4.00299e+07	4.79399e+07
FALSE	High	Master Protein	A0A087WXB0	Secretory carrier-associated membrane protein OS=Homo sapiens OX=9606 GN=SCAMP1 PE=1 SV=1	73.246	27	207	1	35	599.08	5	0.224	0.433	0.188	1.097	0.249354	0.694377	0.000349398	0.876848	354083	32662.7	106888	107328	36342.5	13839.9	27788.1	40879.1	28318.4	36397	210996	22760.7	24180	18525.1	16483	16122.7
FALSE	High	Master Protein	B4DLN1	cDNA FLJ60124, highly similar to Mitochondrial dicarboxylate carrier OS=Homo sapiens OX=9606 PE=2 SV=1	73.181	44	185	2	48.1	436.3	15	0.816	0.746	0.89	0.87	0.986989	0.991467	0.88494	0.65881	9.84556e+06	1.73588e+07	1.60221e+07	1.17805e+07	6.14374e+06	1.40998e+07	1.36151e+07	9.40845e+06	6.50508e+06	1.59825e+07	1.17605e+07	9.35358e+06	9.95514e+06	1.49045e+07	1.65098e+07	1.11309e+07
FALSE	High	Master Protein	A0A024R8U8	Calcium activated nucleotidase 1, isoform CRA_b OS=Homo sapiens OX=9606 GN=CANT1 PE=4 SV=1	73.123	52	77	14	44.8	209.42	14	0.357	0.338	0.735	0.991	0.16148	0.234454	0.276223	0.998393	7.42787e+06	4.38129e+06	7.69187e+06	9.71287e+06	2.21021e+06	2.96086e+06	3.67003e+06	3.26527e+06	3.20737e+06	2.24106e+06	3.29556e+06	3.73522e+06	6.97713e+06	4.87661e+06	5.44002e+06	1.05119e+07
FALSE	High	Master Protein	B4DUD4	cDNA FLJ59988, highly similar to Ras-related protein Rab-2B OS=Homo sapiens OX=9606 PE=2 SV=1	73.005	64	252	4	19	760.37	8	0.773	0.704	0.794	0.914	0.960369	0.939764	0.593314	0.876848	2.16817e+06	2.25125e+06	2.09192e+06	3.09341e+06	1.99183e+06	1.83464e+06	1.49921e+06	1.80543e+06	2.01832e+06	1.61694e+06	1.5085e+06	1.79793e+06	2.12122e+06	2.29269e+06	1.71574e+06	2.61579e+06
FALSE	High	Master Protein	B5BU99	High glucose-regulated protein 8 OS=Homo sapiens OX=9606 GN=YTHDF2 PE=2 SV=1	72.956	27	183	8	61.3	522.39	12	1.198	1.267	1.177	1.11	0.863981	0.741119	0.70049	0.736675	2.46853e+07	7.85093e+06	1.26858e+07	1.77733e+07	2.59276e+07	1.78308e+07	1.5458e+07	1.59231e+07	2.44739e+07	1.91696e+07	1.90441e+07	1.77915e+07	2.15969e+07	2.31973e+07	1.35953e+07	1.60535e+07
FALSE	High	Master Protein	A0A024R509	Arylsulfatase A, isoform CRA_a OS=Homo sapiens OX=9606 GN=ARSA PE=3 SV=1	72.868	23	185	8	53.8	494.1	8	0.477	0.586	0.929	1.239	0.342474	0.884011	0.952583	0.241546	1.46966e+07	7.56505e+06	1.28546e+07	1.77237e+07	8.5373e+06	6.19992e+06	6.39542e+06	6.79136e+06	1.03701e+07	7.44997e+06	6.31396e+06	1.02336e+07	1.41243e+07	1.0599e+07	9.11727e+06	1.44335e+07
FALSE	High	Master Protein	B4DKR0	Syntaxin 5A, isoform CRA_c OS=Homo sapiens OX=9606 GN=STX5A PE=2 SV=1	72.679	58	160	5	29.2	438.31	11	0.484	0.463	1.047	0.952	0.372963	0.645702	0.90333	0.947812	9.63864e+06	6.79255e+06	9.76432e+06	1.51957e+07	3.8557e+06	5.35145e+06	5.75582e+06	4.94335e+06	4.99418e+06	3.89692e+06	4.66974e+06	5.64315e+06	9.49161e+06	9.86411e+06	7.98777e+06	1.41845e+07
FALSE	High	Master Protein	Q96QL0	Ribosomal protein L3 OS=Homo sapiens OX=9606 GN=RPL3 PE=2 SV=1	72.653	33	137	1	46.1	322.32	12	0.735	0.64	1.022	0.942	0.960369	0.939764	0.941069	0.918499	1.31355e+07	1.15426e+07	1.78917e+07	1.31593e+07	9.47901e+06	1.16313e+07	1.14029e+07	9.45407e+06	1.10461e+07	9.07693e+06	1.26138e+07	9.72054e+06	1.69339e+07	1.27797e+07	1.54646e+07	1.36897e+07
FALSE	High	Master Protein	B4E324	cDNA FLJ60397, highly similar to Lysosomal protective protein OS=Homo sapiens OX=9606 PE=2 SV=1	72.593	20	264	9	54.2	708.62	9	0.382	0.426	0.659	1.134	0.0816441	0.520791	0.152985	0.673751	7.50017e+07	4.41668e+07	6.33432e+07	7.44474e+07	2.84233e+07	2.74532e+07	2.4017e+07	2.33164e+07	3.71108e+07	2.66174e+07	2.47314e+07	3.14225e+07	6.23683e+07	4.20916e+07	3.87647e+07	5.27342e+07
FALSE	High	Master Protein	A0A0C4DGQ5	Calcium-activated neutral proteinase small subunit OS=Homo sapiens OX=9606 GN=CAPNS1 PE=1 SV=1	72.567	52	138	9	33.8	390.23	9	0.626	0.583	0.927	0.916	0.861917	0.874868	0.917421	0.851817	9.44994e+06	5.82757e+06	7.96934e+06	7.50676e+06	4.59696e+06	5.55299e+06	5.67516e+06	5.10524e+06	5.05682e+06	5.04504e+06	4.60731e+06	5.10247e+06	1.01423e+07	6.14541e+06	6.63056e+06	6.80253e+06
FALSE	High	Master Protein	B1AJQ6	Syntaxin-12 (Fragment) OS=Homo sapiens OX=9606 GN=STX12 PE=1 SV=2	72.54	43	172	1	24.6	440.38	7	1.125	1.209	0.736	1.09	0.971917	0.962298	0.593333	0.868138	546115	562105	516587	799539	348967	835478	654290	623188	722929	669826	481631	833938	706049	317057	280308	828977
FALSE	High	Master Protein	D0PNI1	Epididymis luminal protein 4 OS=Homo sapiens OX=9606 GN=YWHAZ PE=2 SV=1	72.51	63	312	9	27.7	822.26	12	2.39	2.386	0.979	1.022	0.0197509	0.0651879	0.980569	0.973026	6.86337e+06	4.81996e+06	4.92789e+06	6.24852e+06	1.7004e+07	1.40839e+07	1.12905e+07	1.62015e+07	1.33705e+07	1.40256e+07	1.37129e+07	1.49005e+07	6.41878e+06	8.46663e+06	5.4429e+06	4.78172e+06
FALSE	High	Master Protein	A0A384MTJ7	Epididymis secretory sperm binding protein OS=Homo sapiens OX=9606 PE=2 SV=1	72.368	36	161	11	57.2	409.56	13	0.803	0.745	0.772	0.967	0.986989	0.975393	0.473668	0.973026	2.48634e+06	5.07401e+06	4.4538e+06	3.84773e+06	1.99804e+06	3.31961e+06	4.89027e+06	3.49599e+06	2.52505e+06	4.29309e+06	3.26706e+06	2.95904e+06	6.06602e+06	3.68477e+06	5.53611e+06	3.33558e+06
FALSE	High	Master Protein	A0A3B3IUB5	Minor histocompatibility antigen H13 OS=Homo sapiens OX=9606 GN=HM13 PE=1 SV=1	72.325	25	291	10	46.3	792.08	10	0.92	0.851	1.067	0.903	0.986989	0.994467	0.88494	0.79525	1.4733e+07	1.36683e+07	1.66514e+07	1.71522e+07	1.20866e+07	1.48147e+07	1.33218e+07	1.67809e+07	1.23494e+07	1.49839e+07	1.20265e+07	1.46224e+07	1.77305e+07	1.91481e+07	1.64455e+07	1.83536e+07
FALSE	High	Master Protein	B4DR82	cDNA FLJ60331, highly similar to Nicastrin OS=Homo sapiens OX=9606 PE=2 SV=1	72.148	30	270	2	63.2	566.22	12	0.801	0.826	0.876	1.074	0.986989	0.997811	0.830765	0.876848	4.74808e+06	3.22804e+06	4.95463e+06	5.36226e+06	2.72001e+06	3.96624e+06	4.42867e+06	3.40586e+06	3.96594e+06	3.77706e+06	3.05046e+06	4.52782e+06	5.09284e+06	2.62171e+06	3.41334e+06	5.18751e+06
FALSE	High	Master Protein	Q5JYR7	Dolichyl-diphosphooligosaccharide--protein glycosyltransferase subunit 2 (Fragment) OS=Homo sapiens OX=9606 GN=RPN2 PE=1 SV=8	71.938	48	175	1	37.1	468.25	9	0.832	0.745	0.836	1.013	0.984978	0.964816	0.830765	0.973026	576910	619485	656427	210537	194855	533968	526896	201208	213432	445467	274097	509950	862135	338952	499746	383888
FALSE	High	Master Protein	E9PNF7	Lysosomal Pro-X carboxypeptidase OS=Homo sapiens OX=9606 GN=PRCP PE=1 SV=2	71.751	26	304	10	49.9	677.43	10	0.491	0.538	0.883	1.127	0.372204	0.809611	0.88494	0.701841	6.86979e+07	3.99363e+07	5.29834e+07	7.10358e+07	3.19392e+07	2.9173e+07	2.4432e+07	3.48259e+07	3.93185e+07	2.863e+07	3.11549e+07	3.79157e+07	6.15867e+07	4.73326e+07	4.08469e+07	5.96981e+07
FALSE	High	Master Protein	D3DUW5	Dynamin-1-like protein OS=Homo sapiens OX=9606 GN=DNM1L PE=3 SV=1	71.429	30	115	16	87.8	249.93	16	2.166	1.582	1.013	0.718	0.12113	0.673277	0.998905	0.0500637	1.91566e+06	1.18144e+06	1.68559e+06	1.74578e+06	3.80252e+06	4.15195e+06	3.59839e+06	3.76939e+06	3.15659e+06	2.63213e+06	2.13694e+06	3.19486e+06	2.39846e+06	1.4031e+06	1.55315e+06	1.89497e+06
FALSE	High	Master Protein	M0R026	2-hydroxyacyl-CoA lyase 2 OS=Homo sapiens OX=9606 GN=ILVBL PE=1 SV=1	71.365	47	163	9	56.7	341.52	13	0.68	0.667	1.081	1.038	0.932515	0.958359	0.88494	0.953631	6.66174e+06	5.41888e+06	6.80572e+06	7.41799e+06	2.49469e+06	5.5483e+06	4.2111e+06	3.17746e+06	4.45594e+06	4.80827e+06	4.19764e+06	5.21313e+06	8.28148e+06	6.25369e+06	4.30206e+06	8.71093e+06
FALSE	High	Master Protein	A0A384MDK7	Protein-L-isoaspartate O-methyltransferase OS=Homo sapiens OX=9606 PE=2 SV=1	71.254	59	110	10	24.6	309.47	10	1.722	1.523	0.986	0.926	0.257553	0.546087	0.985746	0.876848	5.30371e+06	3.85382e+06	5.45061e+06	5.10975e+06	8.83248e+06	7.02207e+06	9.43408e+06	8.8457e+06	8.43708e+06	7.68821e+06	7.95748e+06	7.64148e+06	5.25944e+06	6.24798e+06	6.36547e+06	4.30658e+06
FALSE	High	Master Protein	V9HWC0	Epididymis luminal protein 70 OS=Homo sapiens OX=9606 GN=HEL70 PE=2 SV=1	71.21	35	134	9	67.8	308.91	16	2.167	2.214	1.497	0.972	0.454904	0.477788	0.319249	0.986546	1.00179e+06	603238	618376	1.07779e+06	2.03618e+06	1.9567e+06	1.39885e+06	2.43065e+06	1.64301e+06	1.82261e+06	1.9455e+06	2.0897e+06	2.6437e+06	1.72497e+06	1.87997e+06	934369
FALSE	High	Master Protein	E7EX73	Eukaryotic translation initiation factor 4 gamma 1 OS=Homo sapiens OX=9606 GN=EIF4G1 PE=1 SV=1	71.004	15	124	17	158.5	291.62	17	1.21	0.965	1.058	0.819	0.896402	0.97732	0.943387	0.437858	4.28855e+06	3.00239e+06	3.52682e+06	2.25392e+06	4.23365e+06	4.22394e+06	3.37192e+06	2.8641e+06	3.17733e+06	3.60164e+06	3.08536e+06	2.5791e+06	3.50122e+06	4.47981e+06	3.57803e+06	2.44437e+06
FALSE	High	Master Protein	A0A3B3ITW3	ATP-binding cassette sub-family D member 3 OS=Homo sapiens OX=9606 GN=ABCD3 PE=1 SV=2	70.84	25	179	14	75.4	437.42	14	0.795	0.748	1.047	0.969	0.986989	0.99399	0.891631	0.973026	1.18271e+07	1.27711e+07	1.73682e+07	1.3524e+07	9.63509e+06	1.41558e+07	1.13833e+07	1.24216e+07	1.1866e+07	1.27046e+07	1.23674e+07	1.24268e+07	1.71843e+07	1.43882e+07	1.78172e+07	1.61744e+07
FALSE	High	Master Protein	H0YNP1	Heparosan-N-sulfate-glucuronate 5-epimerase OS=Homo sapiens OX=9606 GN=GLCE PE=1 SV=1	70.752	35	141	15	62.8	336.36	15	0.352	0.379	0.891	1.028	0.0550715	0.351876	0.885082	0.960008	1.04373e+07	9.81799e+06	1.10025e+07	1.23011e+07	3.78752e+06	5.85148e+06	6.11753e+06	4.7778e+06	5.10533e+06	5.30439e+06	4.67782e+06	6.25158e+06	9.66714e+06	8.75623e+06	8.02271e+06	1.33574e+07
FALSE	High	Master Protein	A0A286YF22	D-3-phosphoglycerate dehydrogenase OS=Homo sapiens OX=9606 GN=PHGDH PE=1 SV=1	70.732	30	192	13	55.9	488.62	13	1.809	1.596	1.036	0.899	0.135674	0.441697	0.923488	0.768708	8.99973e+06	4.9695e+06	8.05716e+06	1.16021e+07	2.00737e+07	1.61107e+07	1.40078e+07	2.25746e+07	1.68176e+07	1.29798e+07	1.49498e+07	2.06936e+07	1.17155e+07	8.1711e+06	8.8203e+06	1.13208e+07
FALSE	High	Master Protein	H0Y4R1	Inosine-5'-monophosphate dehydrogenase OS=Homo sapiens OX=9606 GN=IMPDH2 PE=1 SV=2	70.664	19	86	8	58.3	229.38	8	4.646	4.036	0.881	1.057	9.27487e-05	0.00725164	0.865832	0.909257	1.59015e+06	1.35324e+06	2.14184e+06	1.93952e+06	2.93422e+06	3.26455e+06	3.97696e+06	3.81307e+06	3.93668e+06	3.2193e+06	2.88874e+06	4.88016e+06	1.65115e+06	754198	1.24376e+06	1.85046e+06
FALSE	High	Master Protein	A0A0S2Z5U6	Pyrroline-5-carboxylate reductase (Fragment) OS=Homo sapiens OX=9606 GN=PYCR2 PE=2 SV=1	70.635	36	165	9	33.6	409.7	10	0.797	0.77	0.903	0.981	0.986989	0.997811	0.914774	0.989227	8.80226e+06	1.06515e+07	1.26147e+07	1.13192e+07	5.30208e+06	1.06951e+07	1.11052e+07	8.77675e+06	6.91885e+06	1.30236e+07	1.06079e+07	7.06652e+06	9.32341e+06	1.24744e+07	1.30373e+07	9.43386e+06
FALSE	High	Master Protein	A0A024R2M6	Acetyl-Coenzyme A acyltransferase 1 (Peroxisomal 3-oxoacyl-Coenzyme A thiolase), isoform CRA_a OS=Homo sapiens OX=9606 GN=ACAA1 PE=2 SV=1	70.258	40	114	9	44.3	303.25	9	0.876	0.898	1.007	1.087	0.986989	0.99968	0.99598	0.775048	1.95431e+06	2.26021e+06	2.44287e+06	2.19516e+06	1.63169e+06	2.22188e+06	2.33496e+06	1.75093e+06	2.41384e+06	2.60497e+06	1.82321e+06	1.93259e+06	2.73427e+06	1.98355e+06	2.61022e+06	2.40082e+06
FALSE	High	Master Protein	B4DT77	Annexin OS=Homo sapiens OX=9606 PE=2 SV=1	70.075	32	115	9	37.8	311.45	9	7.688	4.669	1.127	0.609	7.57495e-09	0.000636859	0.88494	0.000139826	1.87307e+06	1.44005e+06	1.11702e+06	1.3796e+06	1.68462e+07	1.17924e+07	1.16535e+07	2.12127e+07	1.05354e+07	9.79839e+06	7.97773e+06	9.17183e+06	1.42364e+06	1.78795e+06	2.00231e+06	1.31592e+06
FALSE	High	Master Protein	Q6I9U9	Asparaginyl endopeptidase OS=Homo sapiens OX=9606 GN=LGMN PE=2 SV=1	70.023	39	146	10	49.3	325.72	10	0.223	0.214	0.841	1.004	0.000338804	0.0130814	0.830765	0.998393	2.85303e+07	1.3937e+07	1.72913e+07	2.08644e+07	3.54322e+06	3.76248e+06	2.97648e+06	3.20658e+06	3.92533e+06	3.58276e+06	3.81487e+06	3.36635e+06	2.62421e+07	1.48405e+07	1.16142e+07	1.27718e+07
FALSE	High	Master Protein	Q6FHB5	Heme oxygenase (biliverdin-producing) (Fragment) OS=Homo sapiens OX=9606 GN=HMOX2 PE=2 SV=1	69.629	50	137	1	36	382.51	10	0.862	0.847	1.051	0.964	0.993848	0.997811	0.926509	0.973026	5.88221e+06	1.57796e+07	5.61904e+06	6.7837e+06	6.09835e+06	5.85115e+06	4.47354e+06	5.76971e+06	5.22921e+06	6.21651e+06	4.98292e+06	5.42543e+06	7.00825e+06	8.64458e+06	6.6667e+06	7.48691e+06
FALSE	High	Master Protein	A0A024R0M6	Mitochondrial import inner membrane translocase subunit TIM50 OS=Homo sapiens OX=9606 GN=TIMM50 PE=3 SV=1	69.602	24	165	10	50.4	447.47	10	0.773	0.638	1.016	0.92	0.977605	0.939764	0.944287	0.857219	1.21265e+07	1.76673e+07	1.90378e+07	1.46032e+07	6.93268e+06	1.34405e+07	1.59169e+07	1.10639e+07	7.78017e+06	1.32534e+07	1.18686e+07	8.79929e+06	1.522e+07	1.78041e+07	2.16209e+07	1.27759e+07
FALSE	High	Master Protein	B4DZ55	Dolichyl-phosphate-mannose--protein mannosyltransferase OS=Homo sapiens OX=9606 PE=2 SV=1	69.6	18	161	14	103.8	426.81	14	0.813	0.811	1.08	0.987	0.986989	0.997811	0.88494	0.998393	5.58807e+06	4.77041e+06	5.11629e+06	4.90263e+06	4.21332e+06	5.24081e+06	4.35676e+06	4.41272e+06	4.29811e+06	4.91275e+06	4.10532e+06	4.48471e+06	6.8641e+06	7.26395e+06	5.44972e+06	5.8264e+06
FALSE	High	Master Protein	A0A024R5D9	Splicing factor 1 OS=Homo sapiens OX=9606 GN=SF1 PE=3 SV=1	69.468	31	122	13	68.6	278.27	13	0.865	0.511	0.962	0.624	0.988799	0.725062	0.943387	0.00152776	3.2079e+06	3.1676e+06	3.63693e+06	5.04304e+06	2.33214e+06	4.98472e+06	3.19572e+06	2.53447e+06	1.1257e+06	3.0083e+06	2.16398e+06	2.22228e+06	3.08969e+06	5.31875e+06	4.25667e+06	3.64972e+06
FALSE	High	Master Protein	A0A384MDY0	Catenin (Cadherin-associated protein), alpha 1, 102kDa, isoform CRA_b OS=Homo sapiens OX=9606 GN=CTNNA1 PE=2 SV=1	69.424	27	148	16	100	382.61	16	0.769	0.771	1.068	0.981	0.977939	0.990593	0.922356	0.991606	5.45812e+06	3.5896e+06	3.63165e+06	3.80066e+06	4.60874e+06	2.73728e+06	3.01801e+06	2.87935e+06	3.62074e+06	2.99889e+06	3.67598e+06	2.8556e+06	4.32096e+06	6.07089e+06	3.81898e+06	3.61261e+06
FALSE	High	Master Protein	A0A7I2YQE1	Importin subunit alpha OS=Homo sapiens OX=9606 GN=KPNA2 PE=1 SV=1	69.22	38	184	13	57.8	495.63	13	2.189	1.843	1.158	0.867	0.0558343	0.290336	0.830765	0.636738	4.82964e+06	2.94568e+06	3.83168e+06	3.57557e+06	1.35665e+07	6.69348e+06	8.0388e+06	9.44701e+06	9.70342e+06	7.78438e+06	8.25572e+06	7.48487e+06	5.07553e+06	4.44318e+06	4.64998e+06	4.11178e+06
FALSE	High	Master Protein	A0A0S2Z489	Proteasome (Prosome, macropain) 26S subunit, non-ATPase, 12, isoform CRA_a (Fragment) OS=Homo sapiens OX=9606 GN=PSMD12 PE=2 SV=1	69.161	31	128	11	52.9	341.18	11	1.207	1.144	1.003	0.928	0.877087	0.877698	0.99598	0.876853	5.67253e+06	3.42071e+06	6.62037e+06	4.83326e+06	7.15472e+06	6.11786e+06	5.8802e+06	7.38616e+06	6.09102e+06	6.67893e+06	6.19902e+06	7.23808e+06	7.9171e+06	5.6887e+06	7.44629e+06	6.24197e+06
FALSE	High	Master Protein	A0A0S2Z462	ArfGAP with FG repeats 1 isoform 2 (Fragment) OS=Homo sapiens OX=9606 GN=AGFG1 PE=2 SV=1	69.155	26	105	9	62.6	251.52	10	7.14	7.883	1.256	1.17	2.49393e-06	1.18343e-06	0.779903	0.54773	1.95014e+06	998106	1.53607e+06	1.25939e+06	9.25861e+06	7.90804e+06	1.00757e+07	8.39177e+06	1.19122e+07	1.02336e+07	9.7311e+06	1.01037e+07	1.43187e+06	2.12574e+06	1.9506e+06	1.99135e+06
FALSE	High	Master Protein	B2RDE1	cDNA, FLJ96568, highly similar to Homo sapiens tropomyosin 3 (TPM3), mRNA OS=Homo sapiens OX=9606 PE=2 SV=1	69.111	40	113	4	29	336.08	12	4.672	4.546	1.027	0.995	1.60336e-05	0.000420786	0.985746	0.999997	2.69885e+06	2.63345e+06	2.54959e+06	3.49364e+06	1.49524e+07	1.23165e+07	1.0511e+07	2.10299e+07	1.60785e+07	1.35069e+07	1.18268e+07	1.16621e+07	2.19294e+06	2.46322e+06	3.07123e+06	3.20708e+06
FALSE	High	Master Protein	F8W8W4	Prenylcysteine oxidase 1 OS=Homo sapiens OX=9606 GN=PCYOX1 PE=1 SV=1	68.98	38	191	1	32.2	591.68	8	0.553	0.812	0.869	1.343	0.863981	0.98858	0.847656	0.178411	1.19185e+06	510598	1.16726e+06	1.35611e+06	489709	652611	638188	830029	958084	759722	601847	1.66312e+06	1.00201e+06	893500	1.02459e+06	2.22141e+06
FALSE	High	Master Protein	A0A2R8Y6J3	60S ribosomal protein L5 (Fragment) OS=Homo sapiens OX=9606 GN=RPL5 PE=1 SV=1	68.67	48	207	11	27	439.01	11	1.155	0.904	1.197	0.819	0.877087	0.975393	0.64638	0.401051	1.36209e+07	9.07175e+06	1.13425e+07	1.17617e+07	1.57142e+07	1.16957e+07	1.06841e+07	1.30651e+07	1.11297e+07	1.03139e+07	1.09696e+07	9.50436e+06	1.48731e+07	2.01008e+07	1.43393e+07	1.20168e+07
FALSE	High	Master Protein	Q549C5	Mitochondrial import receptor subunit TOM22 homolog OS=Homo sapiens OX=9606 GN=MST065 PE=2 SV=1	68.385	59	168	5	15.5	545.35	5	0.769	0.551	0.766	0.887	0.971216	0.811735	0.431951	0.768809	3.00466e+06	5.6975e+06	4.99642e+06	4.32291e+06	1.64694e+06	3.64649e+06	4.82079e+06	2.8672e+06	1.82058e+06	3.82074e+06	2.84244e+06	2.29398e+06	3.77324e+06	5.13195e+06	5.18811e+06	3.09592e+06
FALSE	High	Master Protein	A0A6Q8PFJ4	Mitofusin-2 OS=Homo sapiens OX=9606 GN=MFN2 PE=1 SV=1	68.251	22	114	14	91.7	324.23	14	0.795	0.726	0.914	0.955	0.986989	0.972792	0.88494	0.947812	3.28261e+06	4.17191e+06	5.49214e+06	4.19462e+06	3.1534e+06	3.62269e+06	5.31485e+06	3.70735e+06	4.02461e+06	5.48321e+06	4.43527e+06	3.05813e+06	3.75188e+06	5.01493e+06	6.1678e+06	3.88149e+06
FALSE	High	Master Protein	A0A024R6C9	Dihydrolipoyllysine-residue succinyltransferase component of 2-oxoglutarate dehydrogenase complex, mitochondrial OS=Homo sapiens OX=9606 GN=DLST PE=3 SV=1	68.199	28	200	10	48.7	625.4	10	0.859	0.815	0.951	0.973	0.99867	0.997811	0.980922	0.973026	1.36673e+07	2.01745e+07	2.73469e+07	2.01637e+07	8.64462e+06	1.8966e+07	2.42777e+07	1.69114e+07	1.33875e+07	2.07268e+07	1.81487e+07	1.68542e+07	1.59792e+07	1.94156e+07	2.35724e+07	1.81721e+07
FALSE	High	Master Protein	A0A024R8T3	Acyl-coenzyme A oxidase OS=Homo sapiens OX=9606 GN=ACOX1 PE=3 SV=1	68.183	30	101	11	74.4	236.31	11	0.799	0.798	0.973	1.079	0.964554	0.980369	0.959239	0.849365	1.64896e+06	2.88522e+06	2.57846e+06	1.60982e+06	1.16183e+06	1.85954e+06	2.55194e+06	1.37217e+06	1.92923e+06	2.28862e+06	1.62999e+06	1.50183e+06	2.4535e+06	1.65204e+06	2.26794e+06	2.13423e+06
FALSE	High	Master Protein	A8K0T9	F-actin-capping protein subunit alpha OS=Homo sapiens OX=9606 PE=2 SV=1	68.157	48	118	7	32.9	329.58	9	2.18	1.932	1.05	0.893	0.0529782	0.204445	0.943387	0.746281	4.13328e+06	3.60125e+06	5.04334e+06	5.64219e+06	8.50635e+06	1.09594e+07	1.01473e+07	9.09623e+06	9.99765e+06	7.955e+06	7.70542e+06	9.66294e+06	4.71905e+06	3.08159e+06	4.12897e+06	6.81676e+06
FALSE	High	Master Protein	B4DWU0	cDNA FLJ56791, highly similar to Keratin, type I cytoskeletal 16 OS=Homo sapiens OX=9606 PE=2 SV=1	68.05	53	122	1	15.7	359.52	7	0.465	0.564	0.352	0.355	0.616525	0.875945	0.00144565	2.30883e-07	1.44731e+06	3.0974e+07	73038.7	70010	399131	669229	1.1236e+06	32757.6	237788	226956	141183	149312	1.77127e+06	108164	387186	25162.6
FALSE	High	Master Protein	Q8N353	TMEM106B protein (Fragment) OS=Homo sapiens OX=9606 GN=TMEM106B PE=2 SV=1	67.908	36	195	9	35.1	556.07	9	0.715	0.711	0.947	0.995	0.953608	0.975393	0.974045	0.999997	3.22633e+07	1.62816e+07	2.34797e+07	2.60366e+07	2.08562e+07	1.74097e+07	1.47389e+07	1.89687e+07	1.73325e+07	1.70917e+07	1.86738e+07	1.93364e+07	2.7653e+07	2.77872e+07	2.32194e+07	2.37975e+07
FALSE	High	Master Protein	E7EQG2	RNA helicase OS=Homo sapiens OX=9606 GN=EIF4A2 PE=1 SV=1	67.852	29	184	2	41.3	581.49	9	2.303	1.792	1.105	0.782	0.071005	0.493997	0.90333	0.258326	1.95826e+06	1.37856e+06	2.03679e+06	1.79936e+06	2.91055e+06	5.23344e+06	3.97121e+06	3.20366e+06	4.02199e+06	3.13967e+06	2.44793e+06	4.2092e+06	2.6343e+06	1.29837e+06	1.62144e+06	2.1994e+06
FALSE	High	Master Protein	G5EA06	28S ribosomal protein S27, mitochondrial OS=Homo sapiens OX=9606 GN=MRPS27 PE=1 SV=1	67.85	48	205	13	41.3	551.05	13	0.893	0.755	0.977	0.972	0.987524	0.994467	0.999879	0.973026	7.55184e+06	1.05428e+07	1.14572e+07	9.1193e+06	5.96667e+06	1.01241e+07	1.14289e+07	6.93612e+06	6.88246e+06	1.09903e+07	1.05421e+07	6.42309e+06	9.10857e+06	1.02442e+07	1.33566e+07	7.58989e+06
FALSE	High	Master Protein	C9JM50	Keratin, type I cytoskeletal 19 (Fragment) OS=Homo sapiens OX=9606 GN=KRT19 PE=1 SV=1	67.606	62	140	3	20.8	362.5	11	1.134	0.926	0.96	0.944	0.977939	0.998603	0.955184	0.947812	1.3168e+06	793916	1.18298e+06	1.59652e+06	1.15434e+06	1.56112e+06	1.4363e+06	1.08752e+06	1.03147e+06	1.45626e+06	1.16789e+06	1.00139e+06	1.31835e+06	1.03298e+06	1.24784e+06	1.24088e+06
FALSE	High	Master Protein	A0A024RBK3	60S ribosomal protein L6 OS=Homo sapiens OX=9606 GN=RPL6 PE=3 SV=1	67.248	38	112	12	32.7	247.1	12	0.131	0.116	1.25	1.034	1.09751e-07	3.46579e-05	0.547594	0.94102	2.33118e+07	1.68437e+07	2.33784e+07	1.81275e+07	2.86749e+06	3.50907e+06	1.54182e+06	2.78661e+06	1.88797e+06	2.55961e+06	1.84491e+06	5.11722e+06	2.75532e+07	2.86477e+07	2.58513e+07	1.79755e+07
FALSE	High	Master Protein	V9GY93	GDT1 family protein (Fragment) OS=Homo sapiens OX=9606 GN=TMEM165 PE=1 SV=1	67.182	31	168	4	17.3	497.59	4	0.315	0.338	0.79	0.988	0.0298933	0.220423	0.669157	0.998393	1.15509e+07	8.8257e+06	1.67488e+07	1.8694e+07	2.72227e+06	5.50617e+06	6.68009e+06	4.27906e+06	4.14203e+06	3.87998e+06	4.12056e+06	6.67577e+06	1.29465e+07	7.13024e+06	9.43606e+06	1.92013e+07
FALSE	High	Master Protein	B2R7T8	F-actin-capping protein subunit beta OS=Homo sapiens OX=9606 PE=2 SV=1	66.954	50	147	11	30.6	392.14	11	1.66	1.577	0.878	0.974	0.292865	0.477788	0.830765	0.97491	4.92909e+06	4.15883e+06	5.87579e+06	5.92316e+06	9.06118e+06	8.83497e+06	9.00258e+06	1.00447e+07	9.28558e+06	7.78754e+06	8.25489e+06	9.21814e+06	5.45983e+06	5.38457e+06	4.40202e+06	6.33773e+06
FALSE	High	Master Protein	A0A024R488	WD repeat and FYVE domain containing 1, isoform CRA_a OS=Homo sapiens OX=9606 GN=WDFY1 PE=4 SV=1	66.895	39	114	12	46.3	294.77	12	1.147	1.168	1.145	1.106	0.913942	0.835471	0.830765	0.741362	8.2554e+06	4.64738e+06	3.87409e+06	7.76172e+06	7.70746e+06	7.70267e+06	7.54864e+06	6.9774e+06	9.30089e+06	6.6309e+06	8.06232e+06	9.38794e+06	9.73124e+06	5.87803e+06	3.5659e+06	7.98162e+06
FALSE	High	Master Protein	Q5VSQ6	Procollagen-proline 4-dioxygenase (Fragment) OS=Homo sapiens OX=9606 GN=P4HA1 PE=2 SV=1	66.876	31	145	12	60.9	354.58	12	0.678	0.702	0.998	1.08	0.921591	0.970883	0.975834	0.834094	8.44015e+06	6.43319e+06	7.58991e+06	6.53746e+06	6.81678e+06	5.49742e+06	5.55368e+06	4.77407e+06	6.22998e+06	5.48283e+06	5.9647e+06	5.3476e+06	7.89422e+06	7.56109e+06	7.78456e+06	7.27249e+06
FALSE	High	Master Protein	E7EUI6	Integrin beta OS=Homo sapiens OX=9606 GN=ITGB1 PE=1 SV=2	66.824	18	234	13	88.7	576.96	13	1.25	1.284	1.18	1.021	0.762332	0.720154	0.689059	0.973026	1.81159e+07	1.34459e+07	1.64034e+07	1.62529e+07	2.36868e+07	2.26964e+07	2.00777e+07	2.0205e+07	2.15519e+07	2.27282e+07	2.61514e+07	2.09054e+07	1.97341e+07	2.23564e+07	1.86505e+07	1.77546e+07
FALSE	High	Master Protein	F5H157	Ras-related protein Rab-35 (Fragment) OS=Homo sapiens OX=9606 GN=RAB35 PE=1 SV=1	66.754	63	255	8	21.2	656.15	10	3.117	1.111	1.089	0.342	0.000830188	0.877117	0.872878	9.40318e-16	8.00378e+06	5.4744e+06	7.68684e+06	8.11889e+06	2.59734e+07	2.09241e+07	2.09013e+07	3.31409e+07	7.75094e+06	7.66443e+06	7.11028e+06	8.27531e+06	8.12494e+06	9.60174e+06	6.41912e+06	8.20534e+06
FALSE	High	Master Protein	V9HW38	Cysteinylglycine-S-conjugate dipeptidase OS=Homo sapiens OX=9606 GN=HEL-S-106 PE=2 SV=1	66.692	41	130	16	56	317.34	16	1.048	1.049	0.961	0.972	0.960369	0.943197	0.952583	0.980515	3.67777e+06	5.67916e+06	6.20543e+06	4.83989e+06	4.30177e+06	5.47995e+06	6.53075e+06	5.29625e+06	4.42137e+06	6.31209e+06	5.73559e+06	4.98289e+06	4.37306e+06	5.00709e+06	6.55775e+06	4.48477e+06
FALSE	High	Master Protein	A0A384MTQ3	Adenosylhomocysteinase OS=Homo sapiens OX=9606 PE=2 SV=1	66.541	31	124	12	47.7	335.46	12	6.45	6.871	1.094	1.043	1.18323e-08	3.80005e-06	0.88494	0.94102	3.93995e+06	2.66481e+06	3.18694e+06	3.31106e+06	2.65943e+07	2.18761e+07	1.7295e+07	2.32748e+07	2.36936e+07	2.13566e+07	2.2434e+07	2.3423e+07	3.6823e+06	4.30113e+06	3.62847e+06	3.27452e+06
FALSE	High	Master Protein	H0YHS6	Tyrosine--tRNA ligase (Fragment) OS=Homo sapiens OX=9606 GN=YARS2 PE=1 SV=1	66.51	42	101	8	32.2	267.41	8	0.916	0.793	0.766	1.014	0.986989	0.997811	0.432246	0.973026	3.82558e+06	5.34157e+06	5.86574e+06	5.36647e+06	4.19842e+06	7.53388e+06	7.0996e+06	4.65002e+06	5.32349e+06	8.0791e+06	8.43984e+06	4.19709e+06	4.70595e+06	3.6813e+06	6.17089e+06	4.23804e+06
FALSE	High	Master Protein	H0YAH3	Polypeptide N-acetylgalactosaminyltransferase (Fragment) OS=Homo sapiens OX=9606 GN=GALNT7 PE=1 SV=1	66.475	26	150	8	52.5	405.54	10	0.417	0.417	0.974	1.005	0.176225	0.477788	0.99598	0.996179	9.06668e+06	5.6678e+06	9.97357e+06	1.20921e+07	2.94493e+06	4.19963e+06	4.49446e+06	3.59168e+06	3.89148e+06	3.63892e+06	3.79551e+06	4.92498e+06	9.34085e+06	9.3985e+06	7.59561e+06	1.41266e+07
FALSE	High	Master Protein	Q6IQ30	Polyadenylate-binding protein OS=Homo sapiens OX=9606 GN=PABPC4 PE=2 SV=1	66.381	24	123	6	72.3	346.55	13	0.832	0.746	1.085	1.011	0.986989	0.970883	0.90333	0.973026	3.66388e+06	2.53439e+06	3.89602e+06	2.99747e+06	2.88773e+06	2.57576e+06	2.82205e+06	2.25329e+06	2.99352e+06	2.18685e+06	2.27778e+06	2.54503e+06	4.0783e+06	2.57935e+06	3.33538e+06	3.38008e+06
FALSE	High	Master Protein	A0A087WYV5	Slit homolog 2 protein OS=Homo sapiens OX=9606 GN=SLIT2 PE=1 SV=1	66.299	15	101	14	159.9	243.56	14	1.079	1.31	0.918	1.238	0.963442	0.842501	0.88494	0.292709	2.50847e+06	2.20331e+06	2.80204e+06	2.00318e+06	1.76182e+06	2.82302e+06	2.97067e+06	2.40648e+06	3.73584e+06	2.72481e+06	2.23925e+06	3.49663e+06	5.32077e+06	1.1132e+06	1.9341e+06	2.95088e+06
FALSE	High	Master Protein	E9PSI1	Transmembrane 9 superfamily member OS=Homo sapiens OX=9606 PE=3 SV=1	66.247	22	126	15	92.3	338.35	15	0.75	0.675	1.117	0.988	0.961964	0.964816	0.830765	0.998393	1.27153e+07	7.45748e+06	1.57391e+07	1.86368e+07	7.148e+06	7.14682e+06	8.08611e+06	8.9494e+06	7.71205e+06	7.25366e+06	7.65527e+06	8.7233e+06	1.23328e+07	1.06626e+07	1.18842e+07	2.17478e+07
FALSE	High	Master Protein	B2R8A2	cDNA, FLJ93804, highly similar to Homo sapiens gp25L2 protein (HSGP25L2G), mRNA OS=Homo sapiens OX=9606 PE=2 SV=1	66.176	45	268	9	25.1	631.96	10	0.503	0.458	0.844	0.965	0.407138	0.630207	0.830765	0.963599	1.10531e+08	5.09048e+07	5.60741e+07	6.56161e+07	4.57456e+07	3.1491e+07	4.06481e+07	3.04907e+07	3.74059e+07	2.43368e+07	4.72689e+07	3.43992e+07	7.45354e+07	7.22434e+07	5.50709e+07	1.01133e+08
FALSE	High	Master Protein	B4DG47	cDNA FLJ56967, highly similar to Adapter-relatedprotein complex 1 beta-1 subunit OS=Homo sapiens OX=9606 PE=2 SV=1	66.172	32	186	6	54.2	491.27	10	0.778	0.809	0.983	1.03	0.986989	0.997811	0.985746	0.962265	6.25815e+06	3.86413e+06	6.16005e+06	6.8779e+06	5.32233e+06	4.44737e+06	4.36482e+06	4.66479e+06	6.10776e+06	4.17888e+06	4.22383e+06	5.84276e+06	7.19148e+06	5.08452e+06	5.09035e+06	6.4966e+06
FALSE	High	Master Protein	B4DVI7	cDNA FLJ54176, highly similar to Signal recognition particle 68 kDa protein OS=Homo sapiens OX=9606 PE=2 SV=1	66.11	33	142	7	60.2	382.87	14	1.13	0.871	1.103	0.815	0.929556	0.997811	0.88494	0.417895	5.98046e+06	4.67163e+06	5.22423e+06	4.13287e+06	7.45465e+06	5.97318e+06	5.25651e+06	4.90631e+06	5.12147e+06	3.64316e+06	4.80417e+06	4.40373e+06	5.62455e+06	4.78182e+06	5.07619e+06	3.38546e+06
FALSE	High	Master Protein	A8KA82	DnaJ (Hsp40) homolog, subfamily C, member 3 OS=Homo sapiens OX=9606 GN=DNAJC3 PE=2 SV=1	66.092	44	125	16	57.5	281.68	16	0.83	0.867	1.15	1.058	0.986989	0.994467	0.760405	0.876848	7.30577e+06	5.64282e+06	8.24847e+06	8.27521e+06	5.33106e+06	6.73946e+06	5.14731e+06	7.85617e+06	6.75232e+06	6.67434e+06	6.62738e+06	7.64224e+06	7.77157e+06	9.42238e+06	8.81734e+06	1.01142e+07
FALSE	High	Master Protein	Q53HS1	Achalasia, adrenocortical insufficiency, alacrimia (Allgrove, triple-A) variant (Fragment) OS=Homo sapiens OX=9606 PE=2 SV=1	66.055	31	138	11	59.5	367.86	11	0.574	0.563	0.967	1.066	0.859839	0.840984	0.966304	0.88026	5.0725e+06	4.66962e+06	7.44792e+06	7.41935e+06	2.47124e+06	3.51583e+06	3.85752e+06	3.72054e+06	3.53989e+06	3.24829e+06	2.71231e+06	4.60032e+06	6.68085e+06	3.75321e+06	5.93439e+06	7.04493e+06
FALSE	High	Master Protein	A0A140TA69	Keratin, type I cuticular Ha4 OS=Homo sapiens OX=9606 GN=KRT34 PE=3 SV=1	66.012	42	23	14	49.4	60.6	16	0.787	0.572	0.748	0.895	0.971216	0.835471	0.752346	0.910005	956829	5.40965e+06	366045	362637	456448	658228	423532	389612	321129	488052	325465	386380	415322	450869	8.38053e+06	354698
FALSE	High	Master Protein	Q53GX7	Threonyl-tRNA synthetase (Fragment) OS=Homo sapiens OX=9606 PE=2 SV=1	65.919	24	78	16	83.4	189.93	16	4.941	5.148	0.996	0.975	0.000393492	0.00136603	0.984611	0.98433	1.11754e+06	1.02089e+06	979470	1.03601e+06	6.21755e+06	6.09176e+06	5.09257e+06	6.90985e+06	6.0525e+06	6.07182e+06	6.16253e+06	6.81905e+06	1.2114e+06	875186	1.09869e+06	924366
FALSE	High	Master Protein	Q6NZ44	Ferritin OS=Homo sapiens OX=9606 GN=FTH1 PE=1 SV=1	65.759	45	158	9	21.2	319.14	9	0.471	0.626	1.158	1.246	0.299257	0.926853	0.761307	0.26621	4.57518e+07	2.79509e+07	2.33347e+07	4.93869e+07	2.58011e+07	1.56122e+07	1.19949e+07	2.33048e+07	2.65758e+07	1.93133e+07	2.26047e+07	2.68964e+07	3.85768e+07	5.31338e+07	3.01127e+07	5.23126e+07
FALSE	High	Master Protein	A8K5S3	IST1 homolog OS=Homo sapiens OX=9606 PE=2 SV=1	65.663	36	143	2	39.7	281.04	11	3.771	4.011	1.107	1.115	6.65706e-05	0.00101421	0.868643	0.723049	7.75462e+06	2.52478e+06	4.37027e+06	5.72613e+06	2.85634e+07	1.80821e+07	1.71332e+07	2.60864e+07	2.83141e+07	2.25208e+07	2.6177e+07	2.04404e+07	6.25139e+06	5.89881e+06	6.4145e+06	5.92991e+06
FALSE	High	Master Protein	D3DTW3	Insulin-like growth factor 2 mRNA binding protein 1 deltaN CRDBP OS=Homo sapiens OX=9606 GN=IGF2BP1 PE=2 SV=1	65.597	33	137	10	47.9	352.72	11	0.651	0.677	1.044	1.057	0.877087	0.964816	0.908211	0.896816	9.11186e+06	5.73339e+06	6.8968e+06	6.92277e+06	5.39055e+06	5.435e+06	5.04533e+06	4.77936e+06	6.12206e+06	5.15254e+06	4.63815e+06	5.6602e+06	8.99955e+06	8.29118e+06	8.23919e+06	7.28052e+06
FALSE	High	Master Protein	F8W6I7	Helix-destabilizing protein OS=Homo sapiens OX=9606 GN=HNRNPA1 PE=1 SV=2	65.597	37	108	8	33.1	292.68	9	0.62	0.547	0.704	0.916	0.86273	0.814772	0.300973	0.849822	1.8123e+07	8.8816e+06	1.18116e+07	1.58448e+07	1.06094e+07	8.17624e+06	1.06373e+07	7.71219e+06	8.9733e+06	7.92976e+06	7.01226e+06	7.10471e+06	1.00476e+07	9.20669e+06	9.71522e+06	1.17868e+07
FALSE	High	Master Protein	Q53RX3	Retinol dehydrogenase 14 (All-trans and 9-cis), isoform CRA_a OS=Homo sapiens OX=9606 GN=RDH14 PE=2 SV=1	65.57	38	155	10	36.8	432.99	10	0.739	0.769	0.91	1.046	0.960369	0.997811	0.888918	0.918499	8.95162e+06	6.64612e+06	9.39276e+06	9.01608e+06	5.84848e+06	6.35558e+06	6.61037e+06	7.3922e+06	7.09426e+06	5.78494e+06	5.89119e+06	7.36584e+06	8.95213e+06	6.99173e+06	7.18379e+06	8.93591e+06
FALSE	High	Master Protein	B4DZT3	cDNA FLJ50934, highly similar to Lamin-B1 OS=Homo sapiens OX=9606 PE=2 SV=1	65.481	35	94	3	43	251.12	11	0.4	0.359	1.208	0.87	0.431965	0.477788	0.85312	0.876395	811691	580969	751042	623327	323678	280968	254228	376690	259293	200386	313049	272051	863290	1.10831e+06	1.42614e+06	879316
FALSE	High	Master Protein	A0A6Q8PFY2	Alanine--tRNA ligase OS=Homo sapiens OX=9606 GN=AARS1 PE=1 SV=1	65.465	20	87	16	107.9	193.11	16	5.199	5.073	1.056	1.012	0.00376269	0.000900265	0.972293	0.985136	860492	545281	575389	633775	4.76594e+06	3.26302e+06	2.46584e+06	3.775e+06	3.91492e+06	3.57928e+06	3.206e+06	3.87128e+06	857898	1.03498e+06	506623	806917
FALSE	High	Master Protein	D6W539	Hydroxyacyl-Coenzyme A dehydrogenase/3-ketoacyl-Coenzyme A thiolase/enoyl-Coenzyme A hydratase (Trifunctional protein), beta subunit, isoform CRA_b OS=Homo sapiens OX=9606 GN=HADHB PE=4 SV=1	65.46	40	173	1	40.4	416.34	13	0.805	0.769	0.736	0.954	0.971216	0.970883	0.571557	0.973026	731033	1.25853e+06	1.84878e+06	1.76005e+06	383963	1.43902e+06	1.7751e+06	998030	959902	1.36311e+06	994297	1.19186e+06	937455	787186	1.30191e+06	1.28799e+06
FALSE	High	Master Protein	B7ZAY8	E3 UFM1-protein ligase 1 OS=Homo sapiens OX=9606 PE=2 SV=1	65.429	54	150	12	33.5	341.36	12	0.728	0.72	0.961	0.995	0.960369	0.975393	0.967188	0.999668	6.06639e+06	6.18379e+06	7.68938e+06	6.71178e+06	2.96294e+06	5.61432e+06	6.37133e+06	4.59347e+06	5.56839e+06	5.16896e+06	4.23868e+06	5.82184e+06	7.2772e+06	4.80635e+06	6.76289e+06	8.12215e+06
FALSE	High	Master Protein	A0A024R438	Autophagy-related protein 9 OS=Homo sapiens OX=9606 GN=ATG9A PE=3 SV=1	65.315	25	118	17	94.4	306.23	17	0.725	0.899	1.126	1.331	0.960369	0.986608	0.833825	0.109337	7.09248e+06	5.07027e+06	5.98872e+06	7.16506e+06	4.3473e+06	4.51898e+06	4.2563e+06	4.34149e+06	5.07971e+06	4.97155e+06	5.62122e+06	6.77539e+06	7.96794e+06	6.73092e+06	5.19447e+06	6.38522e+06
FALSE	High	Master Protein	A0A0A0MT32	Lysosomal acid lipase/cholesteryl ester hydrolase OS=Homo sapiens OX=9606 GN=LIPA PE=1 SV=1	65.225	45	168	8	32.5	375.33	8	0.284	0.325	0.604	1.082	0.00614342	0.183138	0.0418604	0.838666	2.64046e+07	2.32493e+07	2.75565e+07	3.39643e+07	1.0335e+07	1.18666e+07	1.08583e+07	1.19892e+07	1.19207e+07	8.63413e+06	1.54664e+07	9.47002e+06	2.78978e+07	2.41357e+07	1.50266e+07	2.92641e+07
FALSE	High	Master Protein	B4DLT1	cDNA FLJ59716, highly similar to Vacuolar protein sorting 26A OS=Homo sapiens OX=9606 PE=2 SV=1	65.222	45	141	2	36.5	375.16	10	1.182	1.31	0.943	1.133	0.877087	0.713085	0.924521	0.643623	6.5682e+06	3.50691e+06	4.4728e+06	6.77545e+06	7.53286e+06	6.08843e+06	5.80454e+06	7.039e+06	9.63901e+06	5.93572e+06	6.23179e+06	8.10621e+06	7.22606e+06	4.35667e+06	4.60612e+06	5.84094e+06
FALSE	High	Master Protein	H0YDB2	Stromal interaction molecule 1 OS=Homo sapiens OX=9606 GN=STIM1 PE=1 SV=2	65.134	23	111	11	80.9	267.69	11	0.692	0.708	1.18	0.991	0.950268	0.968063	0.750629	0.998393	5.09209e+06	4.09408e+06	4.71343e+06	6.10721e+06	4.48326e+06	3.65044e+06	3.27987e+06	3.88589e+06	3.35537e+06	3.99473e+06	3.25484e+06	2.84047e+06	5.99186e+06	5.7333e+06	5.59014e+06	5.72476e+06
FALSE	High	Master Protein	D6W4Z6	HCG23833, isoform CRA_b OS=Homo sapiens OX=9606 GN=hCG_23833 PE=3 SV=1	64.86	34	155	11	51	405.01	11	1.787	1.428	1.063	0.798	0.195209	0.636174	0.922685	0.274742	4.96548e+06	3.30716e+06	5.78811e+06	5.35291e+06	7.9838e+06	1.11975e+07	1.09508e+07	9.51265e+06	7.96822e+06	8.61647e+06	6.58113e+06	9.39445e+06	5.02506e+06	4.61912e+06	5.52676e+06	6.46818e+06
FALSE	High	Master Protein	B2R6S9	cDNA, FLJ93097, highly similar to Homo sapiens low density lipoprotein receptor-related protein associated protein 1 (LRPAP1), mRNA OS=Homo sapiens OX=9606 PE=2 SV=1	64.751	30	147	11	41.5	368.8	11	0.719	0.685	1.196	0.966	0.953104	0.964816	0.60722	0.973026	6.60684e+06	7.06985e+06	6.64721e+06	7.15311e+06	4.91444e+06	5.41315e+06	5.24394e+06	5.09363e+06	4.89199e+06	5.01646e+06	5.66982e+06	3.99e+06	7.7992e+06	9.51185e+06	8.09107e+06	7.95557e+06
FALSE	High	Master Protein	B3KMV8	cDNA FLJ12766 fis, clone NT2RP2001520, highly similar to Calcium-binding mitochondrial carrier protein Aralar1 OS=Homo sapiens OX=9606 PE=2 SV=1	64.664	25	123	8	74.7	317.29	14	0.853	0.73	0.82	0.88	0.986989	0.964816	0.830765	0.796604	906486	1.48692e+06	1.37557e+06	1.1934e+06	619396	1.27314e+06	1.30467e+06	1.11954e+06	759695	1.24659e+06	953779	864254	976353	909749	1.39368e+06	1.04917e+06
FALSE	High	Master Protein	A0A291FGE6	alpha-1,2-Mannosidase OS=Homo sapiens OX=9606 GN=MAN1B1 PE=2 SV=1	64.659	24	102	3	73.5	220.38	11	0.364	0.327	1.051	0.951	0.0682188	0.174916	0.894147	0.94102	9.30348e+06	4.90468e+06	7.6482e+06	9.94e+06	4.65266e+06	3.57924e+06	4.04759e+06	3.58979e+06	4.37998e+06	3.16726e+06	4.51629e+06	4.46341e+06	8.51691e+06	7.81022e+06	6.60637e+06	1.28212e+07
FALSE	High	Master Protein	F8W0C6	Keratin, type II cytoskeletal 5 (Fragment) OS=Homo sapiens OX=9606 GN=KRT5 PE=1 SV=8	64.657	54	84	1	20.5	195.31	13	0.92	0.763	0.185	0.485	0.986989	0.962425	7.30838e-10	0.000744749	548561	3.40539e+06	192478	494333	384942	986473	272633	470585	181030	574231	206460	388785	379075	175767	19768.5	19719.4
FALSE	High	Master Protein	A0A024R1Q5	Alpha-galactosidase OS=Homo sapiens OX=9606 GN=NAGA PE=3 SV=1	64.541	29	144	9	46.5	401.65	9	0.372	0.483	0.717	1.306	0.0668866	0.691497	0.36861	0.117428	1.52846e+07	8.85948e+06	1.1132e+07	1.49538e+07	8.88654e+06	5.9302e+06	4.28966e+06	7.11049e+06	7.92766e+06	5.37165e+06	6.2203e+06	8.41979e+06	1.11937e+07	8.10784e+06	9.15269e+06	1.44396e+07
FALSE	High	Master Protein	B2R6K4	cDNA, FLJ92996, highly similar to Homo sapiens guanine nucleotide binding protein (G protein), beta polypeptide 1 (GNB1), mRNA OS=Homo sapiens OX=9606 PE=2 SV=1	64.101	54	197	7	37.3	525.08	12	0.771	0.81	0.914	1.073	0.975823	0.997811	0.934055	0.873554	3.51786e+07	1.92463e+07	2.82013e+07	2.82763e+07	3.33213e+07	2.25592e+07	2.16207e+07	2.90216e+07	3.29098e+07	2.41711e+07	2.93518e+07	2.85233e+07	3.14845e+07	3.53045e+07	2.74212e+07	2.93523e+07
FALSE	High	Master Protein	Q6IB11	PGRMC1 protein OS=Homo sapiens OX=9606 GN=PGRMC1 PE=1 SV=1	64.087	62	240	9	21.7	618.98	10	0.811	0.802	1.033	0.984	0.986989	0.99968	0.921308	0.991606	1.26915e+07	1.09905e+07	1.33105e+07	1.33829e+07	1.08989e+07	1.26442e+07	1.03883e+07	1.19585e+07	9.5332e+06	1.23657e+07	1.05053e+07	1.17162e+07	1.38708e+07	1.6801e+07	1.39274e+07	1.29902e+07
FALSE	High	Master Protein	B3KN02	cDNA FLJ13106 fis, clone NT2RP3002455, highly similar to DnaJ homolog subfamily C member 13 OS=Homo sapiens OX=9606 PE=2 SV=1	64.024	18	113	13	99.2	291.19	13	0.575	0.637	1.084	1.138	0.773764	0.909062	0.897685	0.646856	4.35655e+06	2.53241e+06	3.88845e+06	2.96996e+06	2.18128e+06	2.52093e+06	3.10825e+06	2.32651e+06	2.37609e+06	2.17588e+06	2.67231e+06	3.16766e+06	4.91649e+06	2.45971e+06	2.80873e+06	4.74319e+06
FALSE	High	Master Protein	A8JZZ8	BCS1-like protein OS=Homo sapiens OX=9606 PE=2 SV=1	63.949	45	73	14	47.5	173.76	14	0.919	0.836	0.938	0.97	0.986989	0.997811	0.917532	0.973026	3.44421e+06	4.53417e+06	4.82492e+06	3.85751e+06	2.62852e+06	3.94851e+06	4.71581e+06	3.91124e+06	2.91745e+06	4.27982e+06	4.39533e+06	3.21203e+06	3.76982e+06	4.72902e+06	5.27191e+06	4.04469e+06
FALSE	High	Master Protein	E7EN73	Dyslexia-associated protein KIAA0319-like protein (Fragment) OS=Homo sapiens OX=9606 GN=KIAA0319L PE=1 SV=1	63.801	15	177	12	113.2	406.78	12	0.56	0.648	1.098	1.155	0.682442	0.948704	0.854698	0.606458	1.33628e+07	7.00752e+06	1.01381e+07	1.49772e+07	9.53693e+06	7.52721e+06	5.55957e+06	7.11349e+06	9.92302e+06	7.61057e+06	8.78062e+06	8.60773e+06	1.33566e+07	1.3086e+07	8.81877e+06	1.6067e+07
FALSE	High	Master Protein	A0A7P0TA58	Ephrin type-A receptor 7 OS=Homo sapiens OX=9606 GN=EPHA7 PE=4 SV=1	63.782	18	125	3	103.2	357.34	12	1.426	1.692	0.885	1.323	0.543171	0.395708	0.830765	0.0987612	4.79707e+06	1.78674e+06	3.71655e+06	2.77272e+06	1.23433e+07	6.79661e+06	6.41848e+06	1.00676e+07	9.19767e+06	6.86722e+06	8.6489e+06	7.30163e+06	4.19571e+06	5.13419e+06	4.20998e+06	3.81366e+06
FALSE	High	Master Protein	A8K287	Synaptosomal-associated protein OS=Homo sapiens OX=9606 GN=SNAP23 PE=2 SV=1	63.597	42	144	7	23.3	410.51	7	0.89	1.004	0.97	1.066	0.988799	0.940863	0.99598	0.876848	9.27239e+06	6.8491e+06	9.36466e+06	9.51847e+06	9.07667e+06	8.36052e+06	6.45918e+06	8.29535e+06	8.97821e+06	8.18399e+06	8.88338e+06	8.9783e+06	8.61012e+06	9.65047e+06	8.54518e+06	8.91836e+06
FALSE	High	Master Protein	B4DVQ5	Eukaryotic translation initiation factor 3 subunit C OS=Homo sapiens OX=9606 GN=EIF3C PE=2 SV=1	63.441	14	143	12	103.6	393.15	12	1.321	1.143	1.052	0.899	0.701067	0.849956	0.901523	0.770574	7.18446e+06	7.02067e+06	8.0267e+06	8.44776e+06	7.009e+06	9.84809e+06	9.47801e+06	9.5907e+06	7.05951e+06	8.36559e+06	1.07661e+07	7.87076e+06	7.8373e+06	7.91866e+06	9.40175e+06	6.62554e+06
FALSE	High	Master Protein	A8K9U0	cDNA FLJ78260, highly similar to Homo sapiens RNA binding motif protein 4, mRNA OS=Homo sapiens OX=9606 PE=2 SV=1	63.438	50	122	15	40.3	290.42	15	2.312	1.935	1.002	0.883	0.0383241	0.200644	0.999679	0.701841	5.03965e+06	4.19712e+06	5.33128e+06	5.98256e+06	1.15045e+07	1.09936e+07	1.05997e+07	1.16528e+07	1.05782e+07	1.01339e+07	9.50055e+06	1.06395e+07	7.32798e+06	7.59143e+06	3.81732e+06	6.6553e+06
FALSE	High	Master Protein	A0A6Q8PFU6	V-type proton ATPase subunit a OS=Homo sapiens OX=9606 GN=ATP6V0A2 PE=1 SV=1	63.411	40	214	5	40.3	574.65	12	0.915	0.987	1.087	1.106	0.986989	0.955228	0.865832	0.755601	2.3364e+07	1.23299e+07	2.21113e+07	2.2417e+07	2.02735e+07	1.67835e+07	1.62826e+07	1.71215e+07	1.98046e+07	1.72071e+07	1.87659e+07	2.17109e+07	2.18352e+07	1.90044e+07	2.07394e+07	2.19918e+07
FALSE	High	Master Protein	A0A024R7G7	Solute carrier family 35, member E1, isoform CRA_c OS=Homo sapiens OX=9606 GN=SLC35E1 PE=4 SV=1	63.403	34	92	10	44.7	250.65	10	0.252	0.252	1.048	0.941	0.00294157	0.0383453	0.90333	0.94102	1.03608e+07	6.55685e+06	1.03314e+07	1.11046e+07	2.58494e+06	3.99373e+06	4.78077e+06	1.72772e+06	2.94265e+06	3.20421e+06	4.86847e+06	3.697e+06	9.28186e+06	8.76784e+06	9.3498e+06	1.50669e+07
FALSE	High	Master Protein	V9HWF5	Peptidyl-prolyl cis-trans isomerase OS=Homo sapiens OX=9606 GN=HEL-S-69p PE=1 SV=1	63.335	61	174	9	18	422.83	9	3.19	3.249	0.825	1.023	0.000621452	0.00679175	0.685062	0.973026	6.14641e+06	5.1242e+06	6.89415e+06	6.45447e+06	1.66789e+07	2.25595e+07	2.43995e+07	2.22946e+07	2.30203e+07	2.20579e+07	1.79441e+07	2.47262e+07	5.77565e+06	4.87936e+06	5.38627e+06	5.72462e+06
FALSE	High	Master Protein	B3KNH5	cDNA FLJ14622 fis, clone NT2RP2000147, highly similar to Adaptor-related protein complex 1 mu-1 subunit OS=Homo sapiens OX=9606 PE=2 SV=1	63.277	36	156	13	48.5	393.98	13	0.922	0.904	1.114	0.985	0.986989	0.979049	0.835263	0.998393	8.44141e+06	4.79741e+06	6.85376e+06	8.06203e+06	8.13526e+06	6.56869e+06	5.04105e+06	7.02812e+06	7.58548e+06	5.96724e+06	5.50201e+06	7.31848e+06	8.74766e+06	8.83695e+06	6.48144e+06	8.62714e+06
FALSE	High	Master Protein	Q6FI51	DNAJB1 protein OS=Homo sapiens OX=9606 GN=DNAJB1 PE=2 SV=1	62.957	39	149	12	38	381.19	13	2.079	1.644	0.951	0.821	0.04922	0.397436	0.980469	0.407763	1.30648e+07	7.54529e+06	1.39184e+07	1.14187e+07	2.80222e+07	2.27503e+07	2.80437e+07	2.8474e+07	2.22475e+07	2.19226e+07	1.8871e+07	2.71203e+07	1.07342e+07	1.10387e+07	1.36077e+07	1.48498e+07
FALSE	High	Master Protein	Q6NVI1	MARCKS protein (Fragment) OS=Homo sapiens OX=9606 GN=MARCKS PE=2 SV=1	62.93	83	150	6	14.9	439.18	6	0.987	0.981	1.347	0.976	0.986989	0.970883	0.337926	0.98385	4.60006e+06	3.20432e+06	3.58783e+06	4.46652e+06	4.0936e+06	3.84103e+06	3.27909e+06	5.98844e+06	3.94652e+06	5.17538e+06	4.27493e+06	3.18383e+06	5.25236e+06	5.39253e+06	7.43924e+06	4.15497e+06
FALSE	High	Master Protein	A0A024R5Y1	Maspardin OS=Homo sapiens OX=9606 GN=SPG21 PE=4 SV=1	62.832	42	134	10	34.9	349.51	10	1.396	1.561	1.008	1.198	0.582899	0.4874	0.980061	0.442072	8.89746e+06	3.60172e+06	4.83664e+06	6.91197e+06	1.47813e+07	6.37721e+06	6.57884e+06	7.4066e+06	1.35877e+07	8.03974e+06	9.60444e+06	7.31281e+06	9.29498e+06	7.03105e+06	1.25995e+07	7.00323e+06
FALSE	High	Master Protein	E9PC15	Acylglycerol kinase, mitochondrial OS=Homo sapiens OX=9606 GN=AGK PE=1 SV=1	62.795	35	102	12	43.8	238.59	12	0.685	0.597	0.948	0.961	0.932515	0.90325	0.977039	0.960008	9.63369e+06	1.40713e+07	1.75101e+07	1.2542e+07	5.07449e+06	1.08029e+07	1.14441e+07	8.70586e+06	6.63518e+06	1.05261e+07	9.32199e+06	8.39884e+06	1.15204e+07	1.10452e+07	1.92161e+07	1.24161e+07
FALSE	High	Master Protein	J3QRU4	Synaptobrevin-2 OS=Homo sapiens OX=9606 GN=VAMP2 PE=4 SV=2	62.794	63	151	3	12.2	526.33	6	0.647	1.062	0.574	1.597	0.86741	0.964816	0.00558979	0.000697435	2.41377e+06	2.12391e+06	3.16275e+06	4.57194e+06	1.45127e+06	2.50842e+06	2.92092e+06	1.70066e+06	2.8855e+06	2.53843e+06	2.32634e+06	3.60334e+06	2.78323e+06	1.54261e+06	2.39697e+06	2.69827e+06
FALSE	High	Master Protein	E9PBS1	AIR carboxylase (Fragment) OS=Homo sapiens OX=9606 GN=PAICS PE=1 SV=1	62.775	33	106	5	45.6	242.29	13	3.619	3.262	0.937	0.933	0.00103631	0.00876927	0.90333	0.880759	2.86105e+06	1.9945e+06	3.01274e+06	1.78547e+06	9.36888e+06	7.97741e+06	7.85619e+06	1.12103e+07	8.03372e+06	8.16487e+06	8.18146e+06	9.92151e+06	2.57721e+06	3.71673e+06	2.80335e+06	2.75231e+06
FALSE	High	Master Protein	A0A0S2Z4Y5	Dolichol-phosphate mannosyltransferase subunit 1 (Fragment) OS=Homo sapiens OX=9606 GN=DPM1 PE=2 SV=1	62.753	59	116	12	29.6	244.69	12	0.797	0.848	1.129	1.042	0.986989	0.994467	0.830765	0.94102	1.06719e+07	1.08667e+07	1.17512e+07	1.0888e+07	8.12914e+06	1.02223e+07	9.67635e+06	7.75792e+06	1.01076e+07	9.94679e+06	7.88516e+06	9.87564e+06	1.29219e+07	1.13778e+07	1.19023e+07	1.2793e+07
FALSE	High	Master Protein	S4R3Q6	Vacuolar protein sorting-associated protein 26A OS=Homo sapiens OX=9606 GN=VPS26A PE=1 SV=1	62.724	60	117	2	26.2	293.61	10	1.348	1.756	1.342	1.255	0.941058	0.772335	0.65626	0.401051	917096	505352	499109	767200	1.07702e+06	733938	641303	898785	1.85627e+06	876052	1.04612e+06	869042	1.05445e+06	733747	909807	750673
FALSE	High	Master Protein	X5D299	Succinate-semialdehyde dehydrogenase (Fragment) OS=Homo sapiens OX=9606 GN=ALDH5A1 PE=2 SV=1	62.618	30	148	12	58.6	348.96	12	0.91	0.848	0.999	0.993	0.986989	0.996667	0.984611	0.999547	6.44128e+06	8.23331e+06	8.81086e+06	5.66444e+06	4.02704e+06	8.22539e+06	7.95388e+06	6.43637e+06	4.7345e+06	8.90596e+06	7.04295e+06	5.3843e+06	7.01088e+06	9.74716e+06	9.22663e+06	6.53843e+06
FALSE	High	Master Protein	Q53GP1	N-sulfoglucosamine sulfohydrolase (Sulfamidase) variant (Fragment) OS=Homo sapiens OX=9606 PE=2 SV=1	62.466	37	162	5	56.6	470.3	12	0.428	0.473	0.723	1.134	0.173699	0.673277	0.399445	0.673751	2.4724e+07	1.25853e+07	1.79013e+07	2.24274e+07	1.03974e+07	1.00344e+07	8.54042e+06	9.70863e+06	1.38682e+07	9.60114e+06	9.63046e+06	1.20646e+07	2.18233e+07	1.43563e+07	1.20392e+07	1.94294e+07
FALSE	High	Master Protein	Q5U0C3	RAP1A, member of RAS oncogene family OS=Homo sapiens OX=9606 PE=2 SV=1	62.373	45	299	2	20.9	781.75	10	0.988	1.097	1.08	1.165	0.986989	0.943197	0.91484	0.592029	3.55531e+06	2.02196e+06	4.30492e+06	4.66227e+06	3.3033e+06	2.95552e+06	2.73676e+06	4.58059e+06	3.77467e+06	3.37779e+06	3.4144e+06	4.98511e+06	3.32003e+06	2.08152e+06	3.7836e+06	5.25812e+06
FALSE	High	Master Protein	B2R6X2	Beta-glucuronidase OS=Homo sapiens OX=9606 PE=2 SV=1	62.25	29	123	5	74.7	289.58	13	0.44	0.578	0.62	1.161	0.221581	0.876953	0.0362443	0.557522	1.19384e+07	7.23858e+06	1.25201e+07	1.28115e+07	3.48272e+06	5.65991e+06	6.6756e+06	5.00211e+06	7.4555e+06	5.06612e+06	5.9537e+06	9.00572e+06	1.10964e+07	6.06641e+06	6.26708e+06	1.0926e+07
FALSE	High	Master Protein	A0A024RAI1	Actin-like protein 3 OS=Homo sapiens OX=9606 GN=ACTR3 PE=3 SV=1	62.153	48	165	14	47.3	417.56	14	1.795	1.785	1.107	1.041	0.211502	0.299713	0.865832	0.94102	4.73749e+06	8.48392e+06	5.4548e+06	6.62401e+06	8.35e+06	9.05312e+06	9.38731e+06	1.13173e+07	1.03296e+07	8.7913e+06	9.45247e+06	1.20324e+07	5.33703e+06	4.49302e+06	5.67576e+06	9.58961e+06
FALSE	High	Master Protein	A0A7I2V4W4	Serine/threonine-protein kinase TBK1 OS=Homo sapiens OX=9606 GN=TBK1 PE=1 SV=1	62.127	24	105	13	79.6	290.69	13	8.389	8.009	1.211	0.997	3.03392e-05	1.2256e-05	0.866061	0.999547	596889	400323	473456	407621	4.37601e+06	3.14297e+06	3.40617e+06	4.06502e+06	3.89157e+06	3.003e+06	3.03883e+06	4.06713e+06	780816	674630	442653	354225
FALSE	High	Master Protein	A4D0V4	F-actin-capping protein subunit alpha OS=Homo sapiens OX=9606 GN=CAPZA2 PE=2 SV=1	62.029	43	104	6	32.9	295.04	8	1.59	1.534	0.912	0.955	0.498233	0.694377	0.88494	0.947812	1.81307e+06	1.23707e+06	2.42523e+06	2.02532e+06	3.1943e+06	3.69265e+06	4.11671e+06	3.71004e+06	4.03334e+06	3.0817e+06	3.10866e+06	3.60795e+06	2.07936e+06	1.62261e+06	976062	2.65251e+06
FALSE	High	Master Protein	A0A384MDR6	Epididymis secretory sperm binding protein OS=Homo sapiens OX=9606 PE=2 SV=1	61.911	22	112	11	91.9	257.12	11	0.833	0.8	1.055	0.958	0.986989	0.997322	0.935308	0.955975	3.7655e+06	4.40809e+06	4.55475e+06	4.96624e+06	2.58253e+06	4.24617e+06	3.79613e+06	3.57989e+06	4.07782e+06	4.00639e+06	2.973e+06	4.1542e+06	5.15741e+06	3.54644e+06	4.69755e+06	5.78389e+06
FALSE	High	Master Protein	Q6ZMF1	Golgi apparatus protein 1 OS=Homo sapiens OX=9606 PE=2 SV=1	61.848	34	197	8	35.2	545.19	8	0.478	0.463	0.975	1.017	0.33192	0.650829	0.99598	0.964076	1.44864e+07	7.89231e+06	1.25731e+07	1.81586e+07	6.77746e+06	6.7458e+06	6.78417e+06	6.49902e+06	7.78504e+06	5.92509e+06	6.8977e+06	7.21957e+06	1.47851e+07	1.37268e+07	1.03848e+07	1.75614e+07
FALSE	High	Master Protein	A0A024R1T5	2',3'-cyclic-nucleotide 3'-phosphodiesterase OS=Homo sapiens OX=9606 GN=CNP PE=3 SV=1	61.744	31	127	12	45.1	344.56	12	0.996	1.025	0.965	1.062	0.960369	0.932476	0.99598	0.88438	1.28001e+07	1.29776e+07	1.29706e+07	1.30778e+07	1.23605e+07	1.4329e+07	1.28867e+07	1.14417e+07	1.58398e+07	1.38703e+07	1.73662e+07	1.19691e+07	1.38754e+07	1.35375e+07	1.56503e+07	1.04653e+07
FALSE	High	Master Protein	Q5CZB5	Uncharacterized protein DKFZp686M0430 OS=Homo sapiens OX=9606 GN=DKFZp686M0430 PE=2 SV=1	61.644	30	96	15	125	173.98	16	1.334	1.255	1.129	0.961	0.932515	0.939764	0.886008	0.973026	1.41185e+06	1.07398e+06	1.59756e+06	1.22171e+06	805344	1.5703e+06	2.10999e+06	2.0973e+06	758014	1.78534e+06	2.24577e+06	1.86693e+06	1.22965e+06	1.31087e+06	1.78332e+06	1.24352e+06
FALSE	High	Master Protein	B4DZK8	cDNA FLJ61192, highly similar to Erythrocyte band 7 integral membrane protein OS=Homo sapiens OX=9606 PE=2 SV=1	61.64	40	145	8	30.8	430.46	9	0.626	0.651	0.926	1.097	0.86741	0.952559	0.948069	0.79478	1.84896e+07	1.31204e+07	1.74919e+07	1.78617e+07	1.3371e+07	1.35444e+07	1.145e+07	1.37307e+07	1.59665e+07	1.46304e+07	1.6511e+07	1.46048e+07	1.75156e+07	2.22042e+07	1.76808e+07	2.09028e+07
FALSE	High	Master Protein	A0A0C4DGA2	Enoyl-CoA delta isomerase 2, mitochondrial OS=Homo sapiens OX=9606 GN=ECI2 PE=1 SV=1	61.593	46	98	11	40.2	222.16	11	0.753	0.672	0.972	0.956	0.941766	0.909062	0.955184	0.960574	2.45554e+06	2.83687e+06	2.14471e+06	2.23321e+06	1.13116e+06	1.87235e+06	1.8915e+06	1.40033e+06	1.62155e+06	1.84883e+06	1.61144e+06	1.46387e+06	2.071e+06	3.46845e+06	4.26941e+06	3.79769e+06
FALSE	High	Master Protein	Q5SV16	ATPase family AAA domain-containing protein 3A (Fragment) OS=Homo sapiens OX=9606 GN=ATAD3A PE=1 SV=2	61.575	44	159	6	28.5	455.23	9	0.646	0.583	0.99	0.963	0.877087	0.873933	0.988687	0.972959	5.95992e+06	8.48236e+06	1.12659e+07	8.10391e+06	2.43702e+06	6.36777e+06	9.61674e+06	3.99787e+06	3.86032e+06	6.55729e+06	5.51712e+06	5.07971e+06	7.88531e+06	8.27104e+06	1.08422e+07	8.2409e+06
FALSE	High	Master Protein	H0YD93	RUN and FYVE domain-containing protein 2 (Fragment) OS=Homo sapiens OX=9606 GN=RUFY2 PE=1 SV=1	61.497	24	102	11	71.4	233.89	13	0.772	0.968	1.091	1.313	0.971216	0.975393	0.88494	0.147145	5.54959e+06	2.50353e+06	4.37755e+06	4.686e+06	4.06578e+06	2.8715e+06	2.97719e+06	3.47142e+06	4.85822e+06	3.11756e+06	4.58744e+06	4.19667e+06	5.38275e+06	4.02834e+06	4.10715e+06	5.24532e+06
FALSE	High	Master Protein	A0A0A6YYA0	Protein TMED7-TICAM2 OS=Homo sapiens OX=9606 GN=TMED7-TICAM2 PE=3 SV=1	61.407	59	163	9	21.2	411.03	9	0.439	0.395	0.925	0.947	0.201402	0.408984	0.945041	0.937636	4.35235e+07	2.36183e+07	3.36667e+07	3.76811e+07	1.59305e+07	1.86097e+07	1.79211e+07	1.65113e+07	1.50896e+07	1.65293e+07	1.86459e+07	1.59627e+07	4.29441e+07	4.26481e+07	2.97921e+07	5.22901e+07
FALSE	High	Master Protein	A0A384MDT2	Epididymis secretory sperm binding protein OS=Homo sapiens OX=9606 PE=2 SV=1	61.286	24	127	2	49.2	385.17	7	1.55	1.339	1.066	0.97	0.960369	0.977827	0.972293	0.998393	54189.3	94813.2	67670.1	65837.2	74580.2	152458	312864	95857.6	120363	121466	65435.3	123637	31353.2	49892.7	61927.4	60456.8
FALSE	High	Master Protein	A0A384NPX8	Cytochrome b-c1 complex subunit Rieske, mitochondrial OS=Homo sapiens OX=9606 PE=2 SV=1	61.198	34	144	8	29.7	341.62	8	0.837	0.732	0.934	0.93	0.987524	0.988127	0.959239	0.876848	1.62134e+07	2.08181e+07	2.45549e+07	1.61969e+07	1.22666e+07	2.00241e+07	2.15942e+07	1.60355e+07	1.25461e+07	1.98347e+07	1.9544e+07	1.27392e+07	1.90348e+07	3.2363e+07	2.69525e+07	1.59956e+07
FALSE	High	Master Protein	E9PCW1	Golgi SNAP receptor complex member 1 OS=Homo sapiens OX=9606 GN=GOSR1 PE=1 SV=1	61.006	60	145	2	28.3	383.45	13	0.456	0.477	0.81	1.015	0.253441	0.679123	0.765156	0.973026	1.20834e+07	8.95047e+06	1.31046e+07	1.97969e+07	5.6726e+06	8.2162e+06	7.22423e+06	6.61599e+06	7.07439e+06	7.58235e+06	6.61371e+06	7.87559e+06	1.15014e+07	1.81579e+07	8.77833e+06	1.58155e+07
FALSE	High	Master Protein	E9PIE4	Mitochondrial carrier homolog 2 (Fragment) OS=Homo sapiens OX=9606 GN=MTCH2 PE=1 SV=8	60.911	47	122	2	28.5	263.99	9	0.867	0.963	1.031	0.968	0.986989	0.997811	0.99598	0.989947	509888	441991	755663	414778	318982	509019	689887	363281	323482	544116	786234	352520	496290	451342	707381	214528
FALSE	High	Master Protein	A0A024RDQ0	Heat shock 110 kDa protein OS=Homo sapiens OX=9606 GN=HSPH1 PE=3 SV=1	60.886	20	70	12	92.1	212.95	13	3.526	3.303	0.965	0.981	0.00286075	0.0298182	0.95596	0.989227	1.10957e+06	618244	1.87447e+06	1.82108e+06	3.27634e+06	4.14139e+06	3.95276e+06	4.64479e+06	3.44213e+06	3.36974e+06	3.04775e+06	4.74604e+06	1.1311e+06	916015	1.06805e+06	1.23612e+06
FALSE	High	Master Protein	Q59GY2	60S ribosomal protein L4 (Fragment) OS=Homo sapiens OX=9606 PE=2 SV=1	60.795	34	159	12	49	361.36	12	0.645	0.566	1.134	0.896	0.877087	0.854891	0.830765	0.754894	2.22656e+07	1.70878e+07	2.53642e+07	1.92226e+07	1.18264e+07	1.61892e+07	1.37418e+07	1.23601e+07	1.2481e+07	1.23577e+07	1.04038e+07	1.46927e+07	2.76834e+07	2.55118e+07	2.46948e+07	2.31833e+07
FALSE	High	Master Protein	C9JRZ6	MICOS complex subunit MIC19 OS=Homo sapiens OX=9606 GN=CHCHD3 PE=1 SV=2	60.706	42	169	11	26.7	453.96	11	0.905	0.875	1.104	0.986	0.986989	0.988255	0.841675	0.993588	1.3757e+07	1.55038e+07	1.68257e+07	1.36873e+07	8.31566e+06	1.83185e+07	1.46746e+07	1.20712e+07	1.07951e+07	1.86234e+07	1.87854e+07	9.92542e+06	1.52916e+07	2.41566e+07	1.92726e+07	1.12031e+07
FALSE	High	Master Protein	A0A0C4DFL7	Lanosterol 14-alpha demethylase OS=Homo sapiens OX=9606 GN=CYP51A1 PE=1 SV=1	60.616	40	146	14	57.2	395.03	14	0.719	0.708	1.08	1.024	0.960369	0.975393	0.872878	0.957354	1.00953e+07	8.27778e+06	9.53801e+06	9.78977e+06	6.5857e+06	7.67664e+06	7.02467e+06	6.94467e+06	7.86834e+06	7.59627e+06	6.71187e+06	6.35282e+06	1.19904e+07	8.53541e+06	1.04708e+07	1.03657e+07
FALSE	High	Master Protein	A0A5F9ZHR7	Lysosomal acid phosphatase OS=Homo sapiens OX=9606 GN=ACP2 PE=1 SV=1	60.581	35	225	13	49.4	510.94	13	0.543	0.586	0.722	1.125	0.562557	0.884564	0.392093	0.701841	2.66899e+07	1.8656e+07	2.88251e+07	2.94344e+07	1.06385e+07	1.72579e+07	1.65154e+07	1.28959e+07	1.93375e+07	1.4055e+07	1.30376e+07	2.08707e+07	2.49451e+07	1.18746e+07	1.46543e+07	2.31773e+07
FALSE	High	Master Protein	B4DH39	cDNA FLJ57028, highly similar to Long-chain-fatty-acid--CoA ligase 4 OS=Homo sapiens OX=9606 PE=2 SV=1	60.466	32	104	1	72.1	297.04	13	0.878	1.124	1.209	1.207	0.986989	0.994467	0.865832	0.627307	240625	134334	179484	240740	161952	187899	151847	211301	149613	300043	203480	217743	252408	231378	375337	152368
FALSE	High	Master Protein	B4DKM2	Serine/threonine-protein kinase 11-interacting protein OS=Homo sapiens OX=9606 PE=2 SV=1	60.438	29	150	2	43	400.67	9	0.576	0.69	0.914	1.072	0.695178	0.964816	0.88494	0.875022	9.71456e+06	3.80468e+06	8.03518e+06	9.19184e+06	6.4385e+06	4.67098e+06	4768126	5.16314e+06	5.89571e+06	4.26989e+06	4.97391e+06	6.2241e+06	7.98996e+06	6.60538e+06	6.95769e+06	7.97703e+06
FALSE	High	Master Protein	A0A2R8Y5S7	Radixin OS=Homo sapiens OX=9606 GN=RDX PE=1 SV=1	60.411	19	128	5	69.3	296.15	12	1.569	1.439	0.993	0.811	0.843315	0.864749	0.987398	0.443621	1.57249e+06	989016	948233	1.48902e+06	2.11782e+06	2.0209e+06	1.3748e+06	2.24972e+06	1.79413e+06	1.56188e+06	1.35296e+06	1.70432e+06	1.07498e+06	1.63655e+06	872053	1.17114e+06
FALSE	High	Master Protein	B2R6P1	Chondroitinsulfatase OS=Homo sapiens OX=9606 PE=2 SV=1	60.385	28	142	13	57.9	324.96	13	0.542	0.633	0.891	1.109	0.580951	0.934005	0.88494	0.702452	1.47214e+07	7.7537e+06	1.06798e+07	1.49718e+07	8.55294e+06	6.94603e+06	6.02434e+06	7.56453e+06	9.35811e+06	6.81059e+06	6.52344e+06	8.67909e+06	1.30606e+07	1.06292e+07	8.49249e+06	1.25137e+07
FALSE	High	Master Protein	A0A024RA75	3-hydroxyisobutyrate dehydrogenase OS=Homo sapiens OX=9606 GN=HIBADH PE=2 SV=1	60.238	37	162	8	35.3	500.63	8	0.754	0.717	0.797	1.017	0.960369	0.964816	0.579296	0.972959	2.88702e+06	3.9927e+06	3.68716e+06	3.48836e+06	1.50287e+06	3.05344e+06	3.50387e+06	2.31037e+06	2.13016e+06	3.82991e+06	2.77529e+06	2.07682e+06	2.92085e+06	3.03708e+06	3.33826e+06	2.54959e+06
FALSE	High	Master Protein	Q59FI2	Protein-tyrosine-phosphatase (Fragment) OS=Homo sapiens OX=9606 PE=2 SV=1	60.219	14	127	4	174.8	321.68	13	1.095	1.265	0.999	1.231	0.973375	0.883852	0.989393	0.321703	1.6264e+06	1.57271e+06	1.96583e+06	4.73849e+06	1.28055e+06	2.13676e+06	2.80772e+06	1.81674e+06	2.73627e+06	2.00626e+06	2.02281e+06	2.94712e+06	2.15519e+06	1.07425e+06	1.64553e+06	1.97854e+06
FALSE	High	Master Protein	B4DH37	cDNA FLJ53760, highly similar to Syntaxin-7 OS=Homo sapiens OX=9606 PE=2 SV=1	60.217	64	339	8	24.5	929.14	8	0.835	1.027	0.898	1.168	0.986989	0.929642	0.901126	0.552996	2.52309e+07	1.6772e+07	2.09511e+07	2.90764e+07	2.12461e+07	1.97082e+07	1.85648e+07	2.20234e+07	2.3839e+07	2.1912e+07	2.24054e+07	2.46971e+07	2.53425e+07	2.3779e+07	1.80469e+07	2.05918e+07
FALSE	High	Master Protein	A0A5H1ZRQ2	RNA helicase OS=Homo sapiens OX=9606 GN=DDX17 PE=1 SV=2	60.2	24	83	10	80.4	232	13	0.868	0.567	0.76	0.756	0.986989	0.811735	0.43916	0.163842	3.93872e+06	2.06393e+06	4.34661e+06	4.0501e+06	2.86012e+06	3.27365e+06	3.93976e+06	3.33524e+06	2.29374e+06	2.40223e+06	2.34091e+06	2.23154e+06	2.59613e+06	2.77015e+06	3.39533e+06	3.43674e+06
FALSE	High	Master Protein	Q53FM7	Complex I-30kD (Fragment) OS=Homo sapiens OX=9606 PE=2 SV=1	60.122	46	147	2	30.1	403.97	10	0.603	0.567	0.694	0.899	0.813119	0.859845	0.192011	0.81253	7.30147e+06	1.29723e+07	1.20466e+07	9.78447e+06	3.43877e+06	8.48666e+06	1.27693e+07	5.88985e+06	5.21954e+06	9.27499e+06	7.72248e+06	6.41473e+06	9.16535e+06	7.31087e+06	9.02683e+06	7.69048e+06
FALSE	High	Master Protein	A0A0S2Z3P9	Acyl-CoA dehydrogenase short/branched chain isoform 1 (Fragment) OS=Homo sapiens OX=9606 GN=ACADSB PE=2 SV=1	60.111	35	132	12	47.5	341.16	12	0.919	0.873	1.007	0.952	0.986989	0.997811	0.99598	0.946812	3.79096e+06	4.92376e+06	6.14508e+06	4.47484e+06	2.91602e+06	4.85842e+06	5.44022e+06	4.05524e+06	3.44653e+06	5.4588e+06	4.50765e+06	3.70874e+06	4.5591e+06	6.45521e+06	6.41197e+06	4.42566e+06
FALSE	High	Master Protein	A0A087WW65	ATP-binding cassette sub-family B member 7, mitochondrial OS=Homo sapiens OX=9606 GN=ABCB7 PE=1 SV=1	60.11	26	81	11	78.2	217.55	11	1.064	0.924	1.074	0.905	0.971216	0.995431	0.938582	0.840915	1.70343e+06	3.06163e+06	3.3578e+06	1.88156e+06	2.09885e+06	3.71796e+06	3.73121e+06	2.35623e+06	2.24217e+06	3.67239e+06	3.49959e+06	2.32465e+06	2.73289e+06	3.00143e+06	3.93941e+06	2.35605e+06
FALSE	High	Master Protein	B4DKQ5	cDNA FLJ54710, highly similar to Target of Myb protein 1 OS=Homo sapiens OX=9606 PE=2 SV=1	60.101	32	135	9	54.8	417.05	9	0.702	0.942	1.076	1.36	0.932515	0.994467	0.933049	0.0662223	4.12581e+06	2.06945e+06	2.51016e+06	4.01714e+06	2.6949e+06	2.57476e+06	2.18224e+06	2.90597e+06	3.60489e+06	3.0233e+06	2.60933e+06	3.13102e+06	4.9035e+06	3.0255e+06	2.68829e+06	3.19851e+06
FALSE	High	Master Protein	Q59EA4	Phospholipase D (Fragment) OS=Homo sapiens OX=9606 PE=2 SV=1	60.022	19	103	13	121.9	308.77	13	0.709	0.809	1.06	1.191	0.932515	0.994282	0.944496	0.473124	3.90521e+06	1.91245e+06	2.96886e+06	3.41056e+06	2.48447e+06	2.16213e+06	1.9726e+06	2.39091e+06	3.16313e+06	2.13423e+06	2.54085e+06	2.68279e+06	4.0476e+06	1.94356e+06	2.86075e+06	3.99025e+06
FALSE	High	Master Protein	A8K4K9	ER membrane protein complex subunit 2 OS=Homo sapiens OX=9606 PE=2 SV=1	59.908	46	151	11	34.8	405.18	11	0.783	0.803	1.026	1.025	0.986989	0.999726	0.933049	0.96838	1.17866e+07	1.18304e+07	1.3856e+07	1.36504e+07	7.25259e+06	9.51581e+06	8.35944e+06	8.56223e+06	8.76005e+06	9.1857e+06	8.2302e+06	9.7528e+06	1.28531e+07	1.08946e+07	1.1633e+07	1.257e+07
FALSE	High	Master Protein	Q5U676	Galactosylgalactosylxylosylprotein 3-beta-glucuronosyltransferase (Fragment) OS=Homo sapiens OX=9606 GN=B3GAT3 PE=2 SV=1	59.843	43	125	12	37.8	353.93	12	0.381	0.388	0.966	1.005	0.0807372	0.383649	0.99598	0.98433	2.36898e+07	1.28738e+07	2.16709e+07	1.94318e+07	8.21299e+06	7.58706e+06	9.61594e+06	6.78818e+06	9.68177e+06	7.07782e+06	1.19899e+07	7.11255e+06	1.85504e+07	1.66665e+07	1.56451e+07	2.46566e+07
FALSE	High	Master Protein	Q32Q12	Nucleoside diphosphate kinase OS=Homo sapiens OX=9606 GN=NME1-NME2 PE=1 SV=1	59.707	60	181	4	32.6	374.36	11	3.396	3.249	0.924	0.952	0.000279377	0.00679175	0.944496	0.94102	1.1993e+07	1.13602e+07	1.27038e+07	9.88737e+06	3.85331e+07	3.61662e+07	3.3017e+07	4.71832e+07	3.84302e+07	3.7599e+07	3.7704e+07	3.66952e+07	1.15383e+07	1.28538e+07	1.30093e+07	8.62765e+06
FALSE	High	Master Protein	A0A024R843	Tripartite motif-containing 32, isoform CRA_a OS=Homo sapiens OX=9606 GN=TRIM32 PE=3 SV=1	59.672	25	109	10	71.9	285.42	10	0.81	0.841	1.085	1.059	0.986989	0.996773	0.865832	0.893031	1.28534e+07	6.43392e+06	9.40379e+06	1.13587e+07	1.63932e+07	1.39623e+07	1.16359e+07	1.25791e+07	1.49074e+07	1.15689e+07	1.25499e+07	1.30678e+07	1.40409e+07	7.72856e+06	9.63425e+06	1.10711e+07
FALSE	High	Master Protein	B4DR18	Phospholipid-transporting ATPase OS=Homo sapiens OX=9606 PE=2 SV=1	59.652	16	104	11	116.7	307.31	13	1.081	1.239	1.07	1.097	0.960369	0.847511	0.917666	0.81253	4.40469e+06	3.50148e+06	4.50283e+06	5.20506e+06	4.681e+06	5.32498e+06	5.00569e+06	4.10782e+06	5.04264e+06	5.15759e+06	5.59209e+06	5.21393e+06	4.87076e+06	3.68749e+06	4.62917e+06	4.23812e+06
FALSE	High	Master Protein	A0A384MDR3	Ferritin OS=Homo sapiens OX=9606 GN=FTL PE=2 SV=1	59.65	47	91	7	20	232.8	7	0.311	0.423	0.857	1.397	0.0190553	0.505211	0.8608	0.0372332	1.14767e+07	9.0723e+06	1.10854e+07	1.17688e+07	2.80401e+06	3.87639e+06	3.93034e+06	2.59585e+06	6.55095e+06	4.16304e+06	3.05924e+06	5.70659e+06	1.17941e+07	6.44398e+06	7.19725e+06	1.06692e+07
FALSE	High	Master Protein	A0A384MTW7	Nucleoside diphosphate kinase OS=Homo sapiens OX=9606 PE=2 SV=1	59.576	64	167	1	17.1	366.54	8	3.643	3.149	1.395	0.95	0.00314323	0.0372932	0.593314	0.94102	1.11857e+06	1.02419e+06	1.19188e+06	813681	4.08762e+06	3.22046e+06	2.95474e+06	4.69454e+06	3.12887e+06	3.1852e+06	3.79962e+06	3.356e+06	1.07231e+06	2.30625e+06	1.75934e+06	808245
FALSE	High	Master Protein	Q71UA6	Amino acid transporter OS=Homo sapiens OX=9606 GN=SLC1A5 PE=2 SV=1	59.453	27	146	5	56.5	341.22	12	1.418	1.359	0.999	0.961	0.484469	0.673277	0.966594	0.960008	1.61369e+07	1.6326e+07	1.66242e+07	1.70345e+07	3.26967e+07	2.72341e+07	2.14373e+07	2.62054e+07	2.79505e+07	2.46587e+07	2.42121e+07	2.47838e+07	1.67953e+07	1.98107e+07	1.67402e+07	1.79876e+07
FALSE	High	Master Protein	Q53R19	Arp2/3 complex 34 kDa subunit OS=Homo sapiens OX=9606 GN=ARPC2 PE=2 SV=1	59.435	38	104	10	34.3	247.37	10	2.195	2.351	1.239	1.023	0.04922	0.0719515	0.587447	0.973026	4.62165e+06	4.09836e+06	6.17679e+06	8.13024e+06	1.3602e+07	9.86715e+06	1.03382e+07	1.6862e+07	1.32886e+07	1.12326e+07	1.36979e+07	1.51665e+07	5.14586e+06	6.64565e+06	6.86083e+06	1.10785e+07
FALSE	High	Master Protein	A0A024R821	Eukaryotic translation initiation factor 3 subunit B OS=Homo sapiens OX=9606 GN=EIF3S9 PE=3 SV=1	59.328	23	91	11	92.4	226.36	11	1.303	1.17	1.059	0.929	0.86741	0.916184	0.952583	0.887604	2.25444e+06	2.10685e+06	2.83396e+06	2.63986e+06	3.38237e+06	3.32958e+06	3.77931e+06	3.25055e+06	3.0222e+06	3.20961e+06	3.95434e+06	2.98722e+06	3.05016e+06	2.10812e+06	2.50961e+06	2.43674e+06
FALSE	High	Master Protein	B7ZAF6	Succinate--CoA ligase [ADP-forming] subunit beta, mitochondrial OS=Homo sapiens OX=9606 GN=SUCLA2 PE=2 SV=1	59.131	38	123	12	43.8	285.88	12	0.873	0.81	0.9	0.947	0.995639	0.997811	0.903691	0.939614	1.14866e+07	1.67151e+07	1.82111e+07	1.35133e+07	8.89318e+06	1.42426e+07	1.69195e+07	1.37967e+07	9.31156e+06	1.60267e+07	1.57621e+07	1.0486e+07	1.16343e+07	1.78757e+07	1.98259e+07	1.28391e+07
FALSE	High	Master Protein	Q6FHV6	2-phospho-D-glycerate hydro-lyase OS=Homo sapiens OX=9606 GN=ENO2 PE=2 SV=1	59.107	36	98	5	47.2	257.51	8	6.578	6.25	1.424	1.156	0.0815027	0.11566	0.830765	0.716273	29608.8	43335.1	24108.1	33034.9	111452	240603	343329	201076	216431	351502	177776	246848	49877.2	51413.1	52779.1	51390.5
FALSE	High	Master Protein	A0A096LPI6	Utp12 domain-containing protein (Fragment) OS=Homo sapiens OX=9606 PE=4 SV=2	59.073	35	141	8	30.5	354.9	8	0.889	0.728	0.925	0.91	0.987524	0.986497	0.944496	0.813623	1.18061e+07	1.81386e+07	1.77871e+07	1.59277e+07	9.41813e+06	1.51497e+07	1.75171e+07	1.54816e+07	1.01939e+07	1.86002e+07	1.42902e+07	1.01535e+07	1.43205e+07	2.23203e+07	2.33902e+07	1.21161e+07
FALSE	High	Master Protein	A0A1X7SBS1	Heterogeneous nuclear ribonucleoprotein U OS=Homo sapiens OX=9606 GN=HNRNPU PE=1 SV=1	59.047	19	146	10	81.7	388.47	10	0.641	0.473	0.788	0.819	0.877087	0.649371	0.559557	0.450316	8.76276e+06	4.43146e+06	7.06566e+06	8.8796e+06	5.3015e+06	4.55174e+06	5.33479e+06	4.80967e+06	3.94862e+06	3.61591e+06	4.45441e+06	3.48402e+06	5.53804e+06	5.14974e+06	6.22681e+06	8.30658e+06
FALSE	High	Master Protein	Q6FHY4	N-ethylmaleimide-sensitive factor attachment protein, gamma, isoform CRA_b OS=Homo sapiens OX=9606 GN=NAPG PE=2 SV=1	59.026	44	170	12	34.7	503.63	12	0.767	0.864	0.954	1.08	0.974645	0.991491	0.987398	0.845819	1.33114e+07	6.57702e+06	9.89858e+06	1.15322e+07	1.00018e+07	8.10351e+06	7.91563e+06	9.67024e+06	1.15885e+07	8.39549e+06	1.00108e+07	1.03408e+07	1.19743e+07	9.86503e+06	8.84758e+06	1.07243e+07
FALSE	High	Master Protein	B3KTR7	cDNA FLJ38650 fis, clone HHDPC2007775, highly similar to N-sulphoglucosamine sulphohydrolase OS=Homo sapiens OX=9606 PE=2 SV=1	58.98	43	165	3	34.3	417.2	10	0.583	0.59	0.905	1.003	0.810616	0.878525	0.88494	0.998393	8.21426e+06	4.54713e+06	4.8451e+06	8.77726e+06	4.37586e+06	3.24546e+06	2.55732e+06	3.84215e+06	4.69897e+06	3.14576e+06	3.11617e+06	3.92721e+06	7.7616e+06	6.72422e+06	3.87428e+06	7.61235e+06
FALSE	High	Master Protein	Q8TAF6	Acyl-CoA synthetase 4 OS=Homo sapiens OX=9606 GN=FACL4 PE=2 SV=1	58.762	30	102	1	74.4	295.83	13	0.881	0.767	0.971	0.956	0.986989	0.964816	0.959239	0.96838	1.43316e+06	1.55238e+06	2.22715e+06	1.59531e+06	1.15511e+06	1.59412e+06	1.7697e+06	1.42617e+06	1.06804e+06	1.87395e+06	1.64707e+06	1.1063e+06	1.86191e+06	2.02292e+06	2.07353e+06	1.42332e+06
FALSE	High	Master Protein	V9HW71	Endoplasmic reticulum resident protein 29 OS=Homo sapiens OX=9606 GN=HEL-S-107 PE=2 SV=1	58.701	56	240	11	29	658.61	11	0.802	0.776	0.987	0.977	0.986989	0.997811	0.978549	0.982393	1.14948e+07	1.40055e+07	1.4492e+07	1.46637e+07	7.8445e+06	1.31338e+07	1.15647e+07	9.93135e+06	1.04406e+07	1.23332e+07	1.0051e+07	1.01929e+07	1.38555e+07	1.4021e+07	1.3897e+07	1.33118e+07
FALSE	High	Master Protein	A0A384MTQ5	Terpene cyclase/mutase family member OS=Homo sapiens OX=9606 PE=2 SV=1	58.679	17	167	12	83.2	406.62	12	0.922	0.929	1.146	0.992	0.986989	0.970883	0.805267	0.998393	1.20817e+07	1.03717e+07	1.08499e+07	1.24502e+07	1.08776e+07	8.81144e+06	8.93921e+06	1.00989e+07	1.11163e+07	1.07507e+07	9.9854e+06	8.86761e+06	1.40286e+07	1.34253e+07	1.29334e+07	1.35354e+07
FALSE	High	Master Protein	A0A1B0GTL5	Rab11 family-interacting protein 5 OS=Homo sapiens OX=9606 GN=RAB11FIP5 PE=1 SV=1	58.67	15	96	11	138.3	208.55	11	0.458	0.539	0.845	1.178	0.461157	0.760387	0.830765	0.60232	2.30708e+06	729881	1.57671e+06	2.58368e+06	1.77052e+06	564711	849819	790949	1.30368e+06	579662	1.30684e+06	938629	2.32978e+06	1.39486e+06	1.38439e+06	1.52476e+06
FALSE	High	Master Protein	Q8TAS0	ATP synthase subunit gamma (Fragment) OS=Homo sapiens OX=9606 PE=2 SV=1	58.536	44	251	10	32.2	594.45	10	0.966	0.837	0.899	0.883	0.975868	0.997674	0.90333	0.701841	2.66025e+07	4.00541e+07	4.4519e+07	3.05466e+07	2.24317e+07	4.56193e+07	4.78793e+07	3.61491e+07	2.38399e+07	4.2425e+07	4.14162e+07	3.001e+07	2.91289e+07	4.39747e+07	5.28765e+07	3.05267e+07
FALSE	High	Master Protein	A0A7P0T989	Cathepsin Z OS=Homo sapiens OX=9606 GN=CTSZ PE=4 SV=1	58.529	30	209	8	32	570.72	8	0.314	0.316	0.738	1.136	0.0161054	0.159384	0.47547	0.662093	1.4209e+08	6.56143e+07	8.42583e+07	9.69637e+07	6.26088e+07	3.38754e+07	2.81157e+07	3.10988e+07	5.50682e+07	3.54152e+07	4.112e+07	3.9448e+07	1.09067e+08	1.05169e+08	7.5282e+07	8.77936e+07
FALSE	High	Master Protein	B4DE91	cDNA FLJ55534, highly similar to 4-trimethylaminobutyraldehyde dehydrogenase OS=Homo sapiens OX=9606 PE=2 SV=1	58.482	24	113	10	52.7	271.65	10	1.267	1.136	0.933	0.984	0.829872	0.865104	0.902246	0.993588	4.47979e+06	5.39982e+06	6.55287e+06	5.53903e+06	6.94439e+06	9.25686e+06	9.08152e+06	7.0936e+06	7.87678e+06	9.33653e+06	8.18685e+06	5.8143e+06	5.05869e+06	5.70468e+06	7.092e+06	5.28484e+06
FALSE	High	Master Protein	H0Y512	Adipocyte plasma membrane-associated protein (Fragment) OS=Homo sapiens OX=9606 GN=APMAP PE=1 SV=1	58.444	42	210	13	45.4	469.55	13	1.04	0.985	1.154	0.969	0.955322	0.957617	0.775222	0.973026	2.94956e+07	2.56488e+07	3.30892e+07	2.87751e+07	3.61108e+07	3.27692e+07	3.00596e+07	4.62594e+07	3.31626e+07	3.21169e+07	3.3946e+07	3.74033e+07	3.48493e+07	3.40906e+07	4.25946e+07	3.77679e+07
FALSE	High	Master Protein	Q8N9K4	cDNA FLJ36998 fis, clone BRACE2007295, highly similar to ALPHA-ADAPTIN A OS=Homo sapiens OX=9606 PE=2 SV=1	57.997	36	118	9	52	268.4	12	0.86	1.261	0.971	1.49	0.986989	0.88029	0.952583	0.00605598	3.75703e+06	1.77756e+06	2.04526e+06	2.37892e+06	4.82112e+06	1.86538e+06	2.02822e+06	2.27925e+06	4.89451e+06	2.52045e+06	3.71265e+06	3.15971e+06	4.08255e+06	1.64541e+06	2.09162e+06	2.34407e+06
FALSE	High	Master Protein	B7Z5V3	Ras-related protein Rab-18 OS=Homo sapiens OX=9606 PE=2 SV=1	57.974	55	170	4	20.7	507.36	9	1.022	0.992	0.959	0.984	0.960369	0.950383	0.99598	0.990875	1.35835e+07	1.10088e+07	1.82715e+07	1.75397e+07	1.57671e+07	1.48162e+07	1.63519e+07	1.98669e+07	1.70952e+07	1.76038e+07	1.69229e+07	2.15109e+07	1.61257e+07	1.58647e+07	1.48706e+07	1.75447e+07
FALSE	High	Master Protein	A0A3B3IRI2	CTP synthase OS=Homo sapiens OX=9606 GN=CTPS1 PE=1 SV=1	57.971	21	73	7	63.7	209.52	9	4.726	4.187	1.021	0.953	7.67136e-05	0.00594118	0.99598	0.946812	1.19862e+06	621937	717168	965904	4.82266e+06	4.76947e+06	4.71154e+06	5.8524e+06	4.36828e+06	4.20202e+06	4.1388e+06	5.20191e+06	1.17081e+06	983773	845039	676797
FALSE	High	Master Protein	B4DP06	5-aminoimidazole-4-carboxamide ribonucleotide formyltransferase OS=Homo sapiens OX=9606 PE=2 SV=1	57.959	42	83	15	58.6	191.68	15	5.366	5.529	1.02	0.975	0.000199798	0.000567496	0.998291	0.98433	1.34261e+06	663089	944723	926654	5.09618e+06	4.98401e+06	4.68648e+06	6.58306e+06	5.38735e+06	4.72659e+06	4.59136e+06	6.7325e+06	878247	1.10606e+06	962282	880938
FALSE	High	Master Protein	B3KY28	cDNA FLJ46689 fis, clone TRACH3012106, highly similar to Band 4.1-like protein 3 OS=Homo sapiens OX=9606 PE=2 SV=1	57.945	27	101	11	84.6	238.21	12	1.139	1.125	1.063	1.023	0.960369	0.952714	0.944496	0.961636	2.23677e+06	1.75019e+06	2.16138e+06	2.11818e+06	2.14311e+06	2.30313e+06	2.43637e+06	2.75063e+06	1.95175e+06	2.592e+06	3.31121e+06	2.40379e+06	1.89914e+06	2.10289e+06	2.69422e+06	2.3469e+06
FALSE	High	Master Protein	B4DTH9	cDNA FLJ53190, highly similar to Beta-glucuronidase OS=Homo sapiens OX=9606 PE=2 SV=1	57.938	40	104	1	41.4	253.13	9	0.46	0.577	0.886	1.157	0.277141	0.829603	0.841442	0.602317	3.63134e+06	1.34144e+06	3.75064e+06	4.60454e+06	1.57543e+06	1.74096e+06	1.86164e+06	1.65401e+06	2.12786e+06	1.49861e+06	1.84507e+06	3.27747e+06	3.34996e+06	1.49459e+06	2.73611e+06	4.05009e+06
FALSE	High	Master Protein	A0A0S2Z583	Retinol dehydrogenase 11 isoform 1 (Fragment) OS=Homo sapiens OX=9606 GN=RDH11 PE=2 SV=1	57.921	36	137	9	35.4	321.95	9	0.977	1.019	1.213	1.06	0.971216	0.934005	0.593314	0.892934	1.80667e+07	1.56482e+07	1.61566e+07	1.2719e+07	1.60197e+07	1.573e+07	1.87157e+07	1.63885e+07	1.89522e+07	1.70729e+07	1.78155e+07	1.70595e+07	2.07201e+07	2.10427e+07	1.8088e+07	1.59222e+07
FALSE	High	Master Protein	Q9UF24	Complex I-30kD (Fragment) OS=Homo sapiens OX=9606 GN=DKFZp586K0821 PE=2 SV=1	57.908	56	147	2	22.2	386.88	10	0.788	0.699	0.733	0.919	0.96465	0.939764	0.418087	0.876848	1.10486e+06	2.2111e+06	2.62385e+06	1.78795e+06	453866	2.27541e+06	3.00835e+06	1.26885e+06	1.18591e+06	2.1989e+06	1.3812e+06	1.53138e+06	1.7271e+06	683323	2.04107e+06	1.53612e+06
FALSE	High	Master Protein	A0A024R5C5	Pyruvate carboxylase OS=Homo sapiens OX=9606 GN=PC PE=4 SV=1	57.834	18	105	14	129.6	265.81	14	0.882	0.831	0.943	1.034	0.986989	0.992242	0.927429	0.94102	1.45657e+06	2.31712e+06	2.85939e+06	1.97157e+06	1.11647e+06	2.02888e+06	2.80722e+06	1.98482e+06	1.77582e+06	2.39373e+06	2.7213e+06	1.6273e+06	1.86037e+06	2.62511e+06	3.29439e+06	1.92539e+06
FALSE	High	Master Protein	E5KND5	Elongation factor G, mitochondrial OS=Homo sapiens OX=9606 GN=GFM1 PE=2 SV=1	57.809	25	122	13	83.4	308.36	13	0.783	0.615	0.845	0.867	0.986989	0.903822	0.763962	0.653133	3.03101e+06	4.65711e+06	4.97707e+06	4.50163e+06	1.86377e+06	3.84095e+06	4.85576e+06	3.89066e+06	2.49453e+06	4.2162e+06	3.16837e+06	2.6916e+06	3.54826e+06	3.43769e+06	5.2234e+06	3.45949e+06
FALSE	High	Master Protein	Q6FHF5	Proliferating cell nuclear antigen (Fragment) OS=Homo sapiens OX=9606 GN=PCNA PE=2 SV=1	57.72	48	109	10	28.7	312.92	10	3.524	3.804	0.968	1.116	0.00265893	0.0100772	0.952583	0.708177	2.66183e+06	1.15326e+06	1.94009e+06	1.68797e+06	8.19076e+06	5.60604e+06	6.09603e+06	6.73345e+06	7.24822e+06	6.5843e+06	7.03006e+06	7.02803e+06	1.83715e+06	1.90489e+06	1.87964e+06	1.51971e+06
FALSE	High	Master Protein	A0A0S2Z4Z0	RNA binding motif protein 14 isoform 1 (Fragment) OS=Homo sapiens OX=9606 GN=RBM14 PE=2 SV=1	57.693	32	97	13	69.4	207.52	13	1.414	0.89	0.91	0.663	0.704521	0.994467	0.88494	0.00948461	4.61479e+06	3.87996e+06	4.79844e+06	4.06985e+06	5.64344e+06	7.02761e+06	6.46553e+06	5.03803e+06	3.16805e+06	4.02822e+06	4.07689e+06	4.06552e+06	3.06834e+06	4.8074e+06	4.09795e+06	4.52261e+06
FALSE	High	Master Protein	H0YIV4	Nucleosome assembly protein 1-like 1 (Fragment) OS=Homo sapiens OX=9606 GN=NAP1L1 PE=1 SV=1	57.685	30	145	1	44.7	367.51	8	1.634	1.624	0.767	0.993	0.330579	0.412725	0.461728	0.999196	6.3952e+06	5.36307e+06	6.41614e+06	5.38864e+06	1.12003e+07	1.41722e+07	1.31215e+07	1.20706e+07	1.33805e+07	1.11341e+07	1.03109e+07	1.33571e+07	6.29648e+06	5.23854e+06	5.84738e+06	5.48491e+06
FALSE	High	Master Protein	A8K5R6	Golgi SNAP receptor complex member 1 OS=Homo sapiens OX=9606 PE=2 SV=1	57.656	57	143	1	28.6	376.61	12	0.522	0.424	0.922	0.818	0.877087	0.694377	0.945748	0.84527	188035	111943	127066	168903	74627.9	82211.8	63135.2	92515.8	55466.6	52217.9	76874.6	66542.5	151210	120780	125520	150172
FALSE	High	Master Protein	A0A140VK70	26S proteasome AAA-ATPase subunit RPT1 OS=Homo sapiens OX=9606 PE=2 SV=1	57.484	38	96	12	48.6	242.8	12	2.039	2.042	1.002	0.953	0.197477	0.27642	0.99598	0.946109	3.44042e+06	2.81474e+06	3.68251e+06	2.84362e+06	6.52209e+06	4.95928e+06	7.59633e+06	7.27748e+06	5.66605e+06	6.08468e+06	5.66925e+06	7.64524e+06	4.31203e+06	2.70832e+06	2.30067e+06	3.04871e+06
FALSE	High	Master Protein	Q53GY9	Cation-dependent mannose-6-phosphate receptor variant (Fragment) OS=Homo sapiens OX=9606 PE=2 SV=1	57.463	26	246	1	31	645.7	7	0.958	1.209	1.051	1.206	0.980202	0.800609	0.884963	0.408469	3.94123e+07	2.28215e+07	2.81858e+07	3.27675e+07	3.32751e+07	3.03262e+07	2.50833e+07	2.41978e+07	3.90563e+07	3.17e+07	3.79289e+07	3.65584e+07	4.47464e+07	3.30057e+07	2.57906e+07	3.12418e+07
FALSE	High	Master Protein	Q6AZ91	RAB6B protein OS=Homo sapiens OX=9606 GN=RAB6B PE=2 SV=1	57.149	58	163	6	23.4	407.73	10	0.665	0.676	0.962	1.057	0.929342	0.940601	0.944496	0.886708	4.29027e+06	2.40004e+06	3.55519e+06	4.76762e+06	2.90253e+06	2.59352e+06	2.30567e+06	2.85197e+06	2.94022e+06	2.35405e+06	2.65479e+06	3.00875e+06	4.23555e+06	4.48198e+06	3.36488e+06	4.51671e+06
FALSE	High	Master Protein	A0A024R816	Protein tweety homolog OS=Homo sapiens OX=9606 GN=TTYH3 PE=3 SV=1	57.132	21	100	9	57.5	217.98	9	0.75	0.776	1.009	1.067	0.961608	0.997811	0.952583	0.876848	2.40381e+07	1.36898e+07	1.624e+07	2.52764e+07	1.61801e+07	2.06891e+07	8.5636e+06	1.36929e+07	2.1357e+07	2.32893e+07	1.81687e+07	1.07661e+07	2.47706e+07	3.56236e+07	1.27065e+07	2.19223e+07
FALSE	High	Master Protein	B4DRK5	cDNA FLJ59584, highly similar to Mitochondrial-processing peptidase alpha subunit, mitochondrial OS=Homo sapiens OX=9606 PE=2 SV=1	57.106	35	104	9	28.2	276.77	9	0.843	0.803	1.065	1.011	0.986989	0.997811	0.915367	0.98742	4.12187e+06	6.23122e+06	6.4026e+06	4.00638e+06	2.63254e+06	5.04285e+06	6.59784e+06	4.47419e+06	3.22995e+06	5.8149e+06	5.22552e+06	3.78262e+06	5.12698e+06	7.99777e+06	7.5198e+06	4.4688e+06
FALSE	High	Master Protein	Q8TBT6	Uncharacterized protein (Fragment) OS=Homo sapiens OX=9606 PE=2 SV=1	57.021	51	184	9	34.5	377.91	9	0.725	0.646	0.77	0.77	0.960369	0.947611	0.593314	0.163842	8.3756e+06	1.5337e+07	2.45144e+07	9.91363e+06	4.27137e+06	1.3495e+07	2.07939e+07	1.25346e+07	7.98202e+06	1.20426e+07	1.05452e+07	1.01627e+07	1.1511e+07	7.94464e+06	1.47123e+07	1.10441e+07
FALSE	High	Master Protein	B3KQQ3	Procollagen-lysine 5-dioxygenase OS=Homo sapiens OX=9606 PE=2 SV=1	56.971	21	85	2	84.6	203.48	12	0.812	0.777	1.146	0.995	0.986989	0.994467	0.830765	0.999668	4.72963e+06	5.50795e+06	6.4665e+06	4.93247e+06	3.24037e+06	5.08902e+06	5.44777e+06	4.86495e+06	4.13264e+06	5.00824e+06	4.85623e+06	5.19571e+06	5.98331e+06	5.5627e+06	7.09008e+06	7.55739e+06
FALSE	High	Master Protein	Q96NX8	Syntaxin-16 OS=Homo sapiens OX=9606 GN=STX16 PE=1 SV=1	56.946	73	111	1	23	301.79	9	0.532	0.588	0.703	1.129	0.896402	0.89011	0.824603	0.876848	94272.9	137959	89519.9	114336	40639.4	57031	75345.9	59242.9	70676	48794.2	55818.5	80551.3	97196.7	49472.6	62813.8	134886
FALSE	High	Master Protein	A0A140VKE9	Testis tissue sperm-binding protein Li 66n OS=Homo sapiens OX=9606 PE=2 SV=1	56.884	25	100	3	71.4	224.65	10	2.422	1.07	0.956	0.439	0.0615834	0.964854	0.941921	2.72316e-11	3.15524e+06	1.75877e+06	1.88907e+06	2.06525e+06	6.14453e+06	6.59684e+06	4.10116e+06	4.40227e+06	2.81501e+06	2.33736e+06	2.35668e+06	2.133e+06	2.85126e+06	3.54165e+06	1.53437e+06	1.75788e+06
FALSE	High	Master Protein	Q6I9U3	M6PR protein OS=Homo sapiens OX=9606 GN=M6PR PE=2 SV=1	56.867	30	222	1	31	665.43	7	0.615	0.777	0.766	1.231	0.88502	0.975432	0.593314	0.481576	1.04983e+06	1.01115e+06	1.22699e+06	1.20255e+06	374941	969745	1.3898e+06	483884	953193	785441	592498	1.1995e+06	1.36368e+06	329540	680631	1.07025e+06
FALSE	High	Master Protein	B7ZAT4	Protein O-linked-mannose beta-1,2-N-acetylglucosaminyltransferase 1 OS=Homo sapiens OX=9606 PE=2 SV=1	56.852	32	48	15	72.3	127.98	15	0.237	0.201	0.933	0.937	0.00661605	0.0154686	0.900354	0.94102	5.40893e+06	2.70415e+06	5.34383e+06	7.45723e+06	1.19917e+06	2.08822e+06	1.32036e+06	1.26338e+06	1.46457e+06	1.29261e+06	778606	1.75029e+06	4.75336e+06	2.78881e+06	3.67793e+06	7.58455e+06
FALSE	High	Master Protein	A0A024R324	Epididymis secretory sperm binding protein OS=Homo sapiens OX=9606 GN=RHOA PE=2 SV=1	56.836	72	87	3	21.8	213.95	10	0.775	0.738	0.821	1.052	0.971216	0.988255	0.668277	0.888973	1.13548e+07	4.828e+06	7.6654e+06	7.39692e+06	8.06655e+06	6.94755e+06	5.90563e+06	7.39672e+06	6.46189e+06	8.0212e+06	6.63172e+06	8.64396e+06	1.03277e+07	1.06125e+07	8.40003e+06	6.17994e+06
FALSE	High	Master Protein	B4DDK9	Alpha-1,6-mannosyl-glycoprotein 2-beta-N-acetylglucosaminyltransferase OS=Homo sapiens OX=9606 PE=2 SV=1	56.737	30	133	11	52.3	351.41	11	0.367	0.39	0.954	1.056	0.0636478	0.392124	0.986401	0.916547	1.19778e+07	7.18305e+06	1.3559e+07	1.63151e+07	3.39155e+06	5.17949e+06	5.45365e+06	4.27853e+06	5.31928e+06	3.98282e+06	4.80177e+06	5.88266e+06	1.17291e+07	9.43397e+06	9.85106e+06	1.91175e+07
FALSE	High	Master Protein	B2R7C2	cDNA, FLJ93375, highly similar to Homo sapiens ZW10, kinetochore associated, homolog (Drosophila) (ZW10), mRNA OS=Homo sapiens OX=9606 PE=2 SV=1	56.732	17	112	11	88.8	277.74	11	1.121	1.119	1.191	1.009	0.960369	0.951472	0.830765	0.977889	2.43389e+06	1.51231e+06	2.5202e+06	2.67579e+06	2.72461e+06	2.52718e+06	2.32831e+06	2.92715e+06	3.0732e+06	2.34227e+06	2.29876e+06	2.88455e+06	3.0944e+06	2.16505e+06	2.33635e+06	3.06794e+06
FALSE	High	Master Protein	H7C4C8	T-complex protein 1 subunit theta (Fragment) OS=Homo sapiens OX=9606 GN=CCT8 PE=1 SV=1	56.72	48	163	1	35.5	424.59	12	3.845	3.28	1.283	0.709	0.345844	0.691497		0.408469	24817.3	6214.75	13226.1	5192.48	14029.1	19628	219142	97072.8	10544.6	105733	13111.8	130624	11338.4	15765.4	14374.6	8583.3
FALSE	High	Master Protein	K7EN36	V-type proton ATPase subunit a (Fragment) OS=Homo sapiens OX=9606 GN=ATP6V0A1 PE=1 SV=1	56.646	64	149	2	22.4	416.23	10	1.073	1.085	0.797	1.026	0.989767	0.997811	0.88494	0.967884	48528.6	31425.4	59112.6	65072.1	35097.6	59285.8	67142.1	54386.2	47344.3	54346.2	61344	68350.9	60881.7	19444.5	43392.5	41987.2
FALSE	High	Master Protein	Q9H7I6	Solute carrier family 12 member 9 (Fragment) OS=Homo sapiens OX=9606 GN=FLJ00100 PE=2 SV=1	56.516	27	135	8	71.6	355.29	10	0.825	0.805	0.913	1.022	0.986989	0.997811	0.88494	0.970192	7.0808e+06	4.55662e+06	6.3666e+06	6.84385e+06	4.35675e+06	6.12666e+06	6.17106e+06	5.02842e+06	5.70401e+06	5.17644e+06	4.50999e+06	6.58014e+06	1.02001e+07	4.56437e+06	5.1937e+06	7.05058e+06
FALSE	High	Master Protein	Q59EX4	Phospholipid-transporting ATPase (Fragment) OS=Homo sapiens OX=9606 PE=2 SV=1	56.502	14	98	12	132.7	269.95	12	0.989	1.128	1.039	1.164	0.986989	0.933979	0.970175	0.556955	4.67656e+06	1.82096e+06	2.57025e+06	3.11617e+06	3.45088e+06	2.38988e+06	2.82005e+06	3.03368e+06	3.56441e+06	3.09052e+06	2.93446e+06	3.73494e+06	3.7098e+06	2.28777e+06	2.09025e+06	3.7854e+06
FALSE	High	Master Protein	H3BS72	Very-long-chain (3R)-3-hydroxyacyl-CoA dehydratase OS=Homo sapiens OX=9606 GN=HACD3 PE=1 SV=1	56.427	22	228	8	47.1	637.02	8	0.75	0.733	0.998	1.012	0.961608	0.988255	0.967123	0.984866	3.65037e+07	3.61524e+07	5.50887e+07	4.17614e+07	2.41401e+07	3.51564e+07	3.92142e+07	3.61367e+07	2.89153e+07	3.37929e+07	3.06118e+07	4.33031e+07	4.54226e+07	3.63331e+07	5.28664e+07	5.54279e+07
FALSE	High	Master Protein	B7ZMD6	IRGQ protein OS=Homo sapiens OX=9606 GN=IRGQ PE=2 SV=1	56.414	29	78	12	62.6	191.81	12	6.563	6.279	1.069	1.007	1.78392e-05	0.000204524	0.967123	0.988127	1.25134e+06	467742	898806	981320	6.96806e+06	5.11961e+06	4.63716e+06	7.40376e+06	6.34518e+06	6.05588e+06	5.4186e+06	6.24457e+06	875916	844895	950100	992389
FALSE	High	Master Protein	V9HWB9	L-lactate dehydrogenase OS=Homo sapiens OX=9606 GN=HEL-S-133P PE=2 SV=1	56.374	37	154	10	36.7	361.42	12	3.848	4.005	0.975	1.041	5.01013e-05	0.00102978	0.977305	0.94102	6.50602e+06	4.98247e+06	6.20185e+06	6.00035e+06	2.62749e+07	2.25852e+07	2.18063e+07	2.7785e+07	2.51405e+07	2.25637e+07	2.19685e+07	2.73887e+07	5.62254e+06	5.84857e+06	6.59436e+06	6.18322e+06
FALSE	High	Master Protein	Q9H3H0	V-type proton ATPase subunit D OS=Homo sapiens OX=9606 GN=VATD PE=2 SV=1	56.357	50	147	11	28.3	361.98	11	1.334	1.387	0.945	1.096	0.61945	0.650888	0.972293	0.800679	1.4798e+07	8.22963e+06	1.5335e+07	1.37084e+07	2.19472e+07	1.51708e+07	1.98683e+07	2.13194e+07	2.54121e+07	1.83129e+07	2.02675e+07	2.12527e+07	1.32293e+07	7.92328e+06	1.50165e+07	1.39316e+07
FALSE	High	Master Protein	A0A1Z1G4M2	FUBP1 OS=Homo sapiens OX=9606 GN=FUBP1 PE=2 SV=1	56.297	26	109	11	67.6	248.33	13	0.842	0.625	0.965	0.733	0.986989	0.907622	0.952583	0.0798107	4.66982e+06	2.90065e+06	6.71105e+06	6.71681e+06	5.44043e+06	5.41438e+06	4.35226e+06	4.15331e+06	2.67557e+06	3.59848e+06	3.2264e+06	3.41953e+06	3.94484e+06	4.50222e+06	6.07138e+06	6.0272e+06
FALSE	High	Master Protein	A0A024R0W3	Solute carrier family 38, member 2, isoform CRA_b OS=Homo sapiens OX=9606 GN=SLC38A2 PE=4 SV=1	56.274	22	130	6	56	419.01	6	0.766	0.82	0.744	1.162	0.96465	0.997811	0.303298	0.535239	9.05434e+06	5.89547e+06	6.43497e+06	6.81112e+06	5.1282e+06	5.9709e+06	7.71195e+06	4.21786e+06	8.07872e+06	6.59685e+06	7.03304e+06	6.64141e+06	6.96923e+06	3.51143e+06	4.32595e+06	6.10532e+06
FALSE	High	Master Protein	Q3LIB1	Uncharacterized protein Nbla00445 (Fragment) OS=Homo sapiens OX=9606 GN=Nbla00445 PE=2 SV=1	56.139	19	96	13	103.1	235.53	13	1.068	1.171	1.097	1.099	0.960369	0.891055	0.88494	0.81197	4.29727e+06	3.10261e+06	4.20826e+06	4.72824e+06	5.43643e+06	4.59656e+06	4.30676e+06	4.85147e+06	5.78856e+06	4.4506e+06	5.5596e+06	5.14041e+06	4.54498e+06	3.90325e+06	4.97707e+06	5.52762e+06
FALSE	High	Master Protein	A8MUD9	60S ribosomal protein L7 OS=Homo sapiens OX=9606 GN=RPL7 PE=1 SV=1	56.113	42	118	10	24.4	272.94	10	0.898	0.871	1.097	0.98	0.986989	0.988255	0.856934	0.986546	2.07666e+07	1.53186e+07	2.08738e+07	1.69346e+07	1.81245e+07	1.57716e+07	1.73857e+07	1.56318e+07	1.57659e+07	1.55893e+07	1.74351e+07	1.53649e+07	2.24508e+07	2.41502e+07	2.28581e+07	1.86409e+07
FALSE	High	Master Protein	F5H5F3	V-type proton ATPase subunit a (Fragment) OS=Homo sapiens OX=9606 GN=ATP6V0A2 PE=1 SV=1	55.967	38	184	3	38	462.58	10	0.651	0.652	0.922	1.197	0.877087	0.915798	0.88494	0.443621	3.32091e+06	2.35267e+06	3.42848e+06	3.89165e+06	2.51658e+06	2.67121e+06	2.56062e+06	2.52693e+06	2.85186e+06	2.88646e+06	2.37659e+06	3.28768e+06	3.88608e+06	3.52366e+06	2.96437e+06	4.11342e+06
FALSE	High	Master Protein	A0A140VJZ1	Ubiquitin carboxyl-terminal hydrolase OS=Homo sapiens OX=9606 PE=2 SV=1	55.903	23	61	13	95.7	149.46	13	1.984	1.888	0.977	0.955	0.580951	0.629852	0.952583	0.969024	1.16219e+06	649579	692652	900582	2.31399e+06	2.16981e+06	2.17076e+06	2.42854e+06	2.20899e+06	2.04163e+06	1.94052e+06	2.69684e+06	1.23715e+06	879434	840958	1.00058e+06
FALSE	High	Master Protein	Q59G75	Isoleucyl-tRNA synthetase (Fragment) OS=Homo sapiens OX=9606 PE=2 SV=1	55.843	14	124	13	146.3	306.76	13	1.264	1.272	1.136	1.047	0.956314	0.886696	0.88494	0.888647	1.36264e+06	1.6998e+06	1.80678e+06	1.07975e+06	1.36293e+06	2.12566e+06	2.16702e+06	2.03546e+06	2.05783e+06	2.01826e+06	1.76854e+06	2.41375e+06	2.01872e+06	1.17512e+06	1.80486e+06	1.70855e+06
FALSE	High	Master Protein	A0A2X0RE67	MHC class I antigen OS=Homo sapiens OX=9606 GN=HLA-C PE=3 SV=1	55.83	23	123	0	40.6	314.84	6	1.05	1.166	1.025	1.14	0.94239	0.828662	0.933809	0.650319	1.75397e+07	1.34317e+07	1.4511e+07	1.33775e+07	1.22437e+07	2.13614e+07	1.14237e+07	1.63728e+07	2.31494e+07	2.0558e+07	1.90495e+07	1.54847e+07	1.77155e+07	2.18481e+07	1.36859e+07	1.34886e+07
FALSE	High	Master Protein	S4R3V8	Lipolysis-stimulated lipoprotein receptor OS=Homo sapiens OX=9606 GN=LSR PE=1 SV=2	55.646	28	103	11	66.1	311.71	11	1.209	1.315	1.057	1.096	0.920727	0.730691	0.937459	0.766974	5.58501e+06	3.41916e+06	4.99307e+06	5.10222e+06	6.94347e+06	5.35288e+06	5.48168e+06	5.85117e+06	7.24746e+06	4.93946e+06	6.64523e+06	6.20922e+06	5.42079e+06	5.82513e+06	5.32151e+06	5.71506e+06
FALSE	High	Master Protein	Q5T4U5	Medium-chain specific acyl-CoA dehydrogenase, mitochondrial OS=Homo sapiens OX=9606 GN=ACADM PE=1 SV=1	55.616	34	135	11	50.2	355.3	11	0.866	0.787	0.976	0.973	0.99867	0.997811	0.998905	0.984003	6.53266e+06	9.1629e+06	1.04964e+07	1.02952e+07	5.71209e+06	8.16492e+06	9.87745e+06	8.5636e+06	6.35118e+06	9.18885e+06	8.84143e+06	5.68047e+06	7.40143e+06	1.1458e+07	1.23819e+07	9.33184e+06
FALSE	High	Master Protein	F8WCN3	Creatine kinase OS=Homo sapiens OX=9606 GN=CKMT1A PE=1 SV=1	55.566	45	86	8	33.5	220.85	8	0.964	0.711	0.774	0.815	0.977274	0.975393	0.597321	0.384475	8.64249e+06	1.16679e+07	1.48177e+07	1.15224e+07	5.99471e+06	1.07538e+07	1.57742e+07	1.27637e+07	9.04933e+06	1.0724e+07	1.17222e+07	1.02359e+07	8.94818e+06	1.13001e+07	1.4618e+07	1.11365e+07
FALSE	High	Master Protein	Q53ZR1	Bumetanide-sensitive Na-K-Cl cotransporter OS=Homo sapiens OX=9606 GN=SLC12A2 PE=2 SV=1	55.553	14	64	13	131.4	160.25	13	1.172	1.032	1.195	0.891	0.932515	0.970883	0.820524	0.749739	3.00779e+06	2.17569e+06	2.67424e+06	3.15716e+06	3.85282e+06	3.10009e+06	3.07728e+06	4.21174e+06	2.84074e+06	2.87731e+06	3.09739e+06	3.33279e+06	2.97688e+06	4.02941e+06	3.5074e+06	3.86039e+06
FALSE	High	Master Protein	M0QY67	Electron transfer flavoprotein subunit beta (Fragment) OS=Homo sapiens OX=9606 GN=ETFB PE=1 SV=1	55.286	45	141	9	19.5	329.42	9	1.084	0.969	0.957	1.006	0.932515	0.964816	0.99347	0.992688	1.19416e+07	1.85803e+07	2.07586e+07	1.56144e+07	1.04284e+07	1.68763e+07	2.34464e+07	1.68413e+07	1.36394e+07	1.92198e+07	1.73445e+07	1.40737e+07	1.39809e+07	1.70902e+07	2.2434e+07	1.46575e+07
FALSE	High	Master Protein	A0A024RC55	Milk fat globule-EGF factor 8 protein, isoform CRA_a OS=Homo sapiens OX=9606 GN=MFGE8 PE=4 SV=1	55.285	30	83	8	43.1	244.45	8	0.803	0.856	0.945	1.062	0.986989	0.994467	0.962677	0.883675	9.58163e+06	6.67902e+06	1.15121e+07	9.90475e+06	1.17413e+07	7.58611e+06	9.02641e+06	1.08901e+07	9.96456e+06	8.15589e+06	9.27736e+06	1.08622e+07	9.42745e+06	9.66493e+06	1.10012e+07	1.20714e+07
FALSE	High	Master Protein	A0A024R6S1	DnaJ (Hsp40) homolog, subfamily A, member 2, isoform CRA_a OS=Homo sapiens OX=9606 GN=DNAJA2 PE=3 SV=1	55.262	43	139	12	45.7	308.85	12	1.683	1.328	0.987	0.859	0.278068	0.694377	0.984588	0.608226	4.94681e+06	3.58152e+06	3.61844e+06	5.35312e+06	9.28593e+06	1.18895e+07	6.91452e+06	6.10201e+06	7.08848e+06	7.20973e+06	7.28719e+06	4.94631e+06	6.24401e+06	6.26897e+06	4.06772e+06	3.64214e+06
FALSE	High	Master Protein	A8MXP8	Reticulocalbin-2 OS=Homo sapiens OX=9606 GN=RCN2 PE=1 SV=1	55.199	42	122	6	24.8	298.4	7	0.557	0.463	1.063	0.996	0.606527	0.607342	0.88494	0.999977	7.48327e+06	7.6609e+06	7.89167e+06	7.86375e+06	4.91248e+06	4.46035e+06	5.75584e+06	4.40695e+06	5.13434e+06	5.04126e+06	4.77904e+06	4.30567e+06	8.97498e+06	9.15928e+06	8.78527e+06	8.6994e+06
FALSE	High	Master Protein	F8VV59	Nucleosome assembly protein 1-like 1 OS=Homo sapiens OX=9606 GN=NAP1L1 PE=1 SV=1	55.139	34	134	1	38	339.99	8	1.658	3.033	1.575	2.172	0.971216	0.758132	0.690786	0.018797	20402.2	7654.76	4967.19	21648.3	34111.2	12579.6	18133.8	14167.7	59905	52155.9	34806.1	23988.9	15147.2	7039.12	18507.4	37914.4
FALSE	High	Master Protein	F8VSC5	SCY1-like protein 2 (Fragment) OS=Homo sapiens OX=9606 GN=SCYL2 PE=1 SV=1	55.07	17	79	1	77	231.11	9	1.467	1.518	0.79	1.055	0.986989	0.970883	0.886008	0.911602	20856.7	25408.5	20394.6	12651.7	10572.4	38447.7	66275.1	18000.1	22645.1	33309	18248.6	42223.9	31129.4	3158.25	10338.2	19406
FALSE	High	Master Protein	B3KPB9	Eukaryotic translation initiation factor 3 subunit L OS=Homo sapiens OX=9606 GN=EIF3L PE=2 SV=1	55.037	21	112	12	70.9	280.42	12	1.41	1.292	1.004	0.943	0.754655	0.847735	0.99598	0.94102	2.48665e+06	2.35361e+06	3.57729e+06	3.05065e+06	4.48144e+06	4.77977e+06	4.4899e+06	4.65503e+06	4.52566e+06	4.0319e+06	4.14289e+06	4.28077e+06	3.02925e+06	2.87058e+06	3.42024e+06	3.14731e+06
FALSE	High	Master Protein	A0A087WYW6	Coiled-coil domain-containing protein 47 OS=Homo sapiens OX=9606 GN=CCDC47 PE=1 SV=1	54.993	54	129	10	22.6	311.04	10	0.957	0.944	1.19	1.002	0.986989	0.964816	0.656868	0.989708	8.71533e+06	8.18696e+06	7.37739e+06	8.84068e+06	7.5414e+06	7.93684e+06	6.20998e+06	7.84022e+06	7.06288e+06	8.89564e+06	8.7788e+06	6.5071e+06	8.72303e+06	1.43372e+07	9.89099e+06	9.27773e+06
FALSE	High	Master Protein	B4DGM9	Dystonia 1 protein OS=Homo sapiens OX=9606 GN=TOR1A PE=2 SV=1	54.84	30	118	10	40.8	307.55	10	0.799	0.799	0.939	1.027	0.986989	0.997811	0.933049	0.952202	7.10017e+06	5.06758e+06	6.95964e+06	7.00678e+06	4.39628e+06	5.48066e+06	5.98034e+06	7.36512e+06	6.92091e+06	5.16802e+06	4.73514e+06	8.66104e+06	7.36058e+06	4.57837e+06	5.14285e+06	8.88781e+06
FALSE	High	Master Protein	A0A7I2YQN2	Heterogeneous nuclear ribonucleoprotein Q OS=Homo sapiens OX=9606 GN=SYNCRIP PE=1 SV=1	54.816	27	101	10	62.5	244.86	12	0.751	0.805	1.034	1.045	0.961964	0.998915	0.921308	0.94102	1.4973e+07	9.28058e+06	1.06562e+07	1.05059e+07	1.4922e+07	1.33315e+07	9.93527e+06	1.29522e+07	1.71646e+07	1.40912e+07	1.57226e+07	1.26867e+07	1.36389e+07	1.2736e+07	1.25517e+07	1.09994e+07
FALSE	High	Master Protein	A0A0S2Z3G3	Solute carrier family 25 (Mitochondrial carrier dicarboxylate transporter), member 10, isoform CRA_a (Fragment) OS=Homo sapiens OX=9606 GN=SLC25A10 PE=2 SV=1	54.753	46	137	1	32.1	315.18	11	0.944	0.872	1.198	0.964	0.998182	0.997811	0.841442	0.990525	840542	1.42447e+06	1.13214e+06	639056	686469	1.06752e+06	850970	1.07018e+06	602256	1.04583e+06	1.03037e+06	701709	940724	1.85572e+06	1.45195e+06	691526
FALSE	High	Master Protein	A0JNT2	KRT83 protein OS=Homo sapiens OX=9606 GN=KRT83 PE=2 SV=1	54.751	24	37	2	49.6	86.25	13	0.745	0.71	0.903	0.923	0.960369	0.95294	0.920305	0.94102	724064	4.56822e+06	441712	466924	373325	982798	352071	823468	544477	733231	355636	514953	376887	200747	2.91937e+07	341734
FALSE	High	Master Protein	A0A024RCM3	RNA helicase OS=Homo sapiens OX=9606 GN=hCG_2005638 PE=4 SV=1	54.697	36	126	7	49	319.02	11	0.909	0.613	0.793	0.702	0.987524	0.907622	0.571557	0.0167935	7.48317e+06	4.05401e+06	8.23316e+06	9.47012e+06	5.77128e+06	8.28888e+06	7.99003e+06	6.21503e+06	4.79623e+06	4.79442e+06	5.58873e+06	5.27159e+06	6.5738e+06	4.39809e+06	6.54909e+06	7.34453e+06
FALSE	High	Master Protein	A0A0J9YW33	Syntaxin-3 OS=Homo sapiens OX=9606 GN=STX3 PE=1 SV=1	54.424	38	138	10	32.9	369.98	10	1.045	1.276	1.107	1.255	0.960369	0.727331	0.830765	0.241038	7.82814e+06	5.05283e+06	8.69263e+06	1.10092e+07	1.17331e+07	9.05223e+06	6.70176e+06	1.10128e+07	1.27813e+07	1.03408e+07	1.35061e+07	1.27707e+07	8.37791e+06	1.10075e+07	9.52058e+06	9.81474e+06
FALSE	High	Master Protein	B7Z920	Tripeptidyl-peptidase 2 (Fragment) OS=Homo sapiens OX=9606 PE=2 SV=1	54.398	15	78	10	117.9	235.25	10	1.335	1.652	0.98	1.178	0.853502	0.627431	0.963575	0.50781	3.51174e+06	2.14902e+06	3.96709e+06	3.00623e+06	1.87367e+06	2.33557e+06	2.74279e+06	2.43943e+06	2.52675e+06	2.60313e+06	2.67035e+06	3.61743e+06	3.62377e+06	2.21481e+06	3.17652e+06	3.88602e+06
FALSE	High	Master Protein	A0A7P0TBL2	Sodium-dependent neutral amino acid transporter B(0)AT2 OS=Homo sapiens OX=9606 GN=SLC6A15 PE=4 SV=1	54.393	16	78	11	77.5	256.55	11	1.331	1.589	1.109	1.161	0.724114	0.450718	0.865832	0.581427	7.57611e+06	4.08619e+06	6.35524e+06	7.16082e+06	1.19582e+07	7.95323e+06	6.96169e+06	1.04762e+07	1.22082e+07	8.28536e+06	9.68396e+06	1.16274e+07	7.86652e+06	6.69677e+06	6.44941e+06	7.63659e+06
FALSE	High	Master Protein	A1L471	ATP-binding cassette, sub-family B (MDR/TAP), member 1 OS=Homo sapiens OX=9606 GN=ABCB1 PE=2 SV=1	54.387	9	89	9	141.4	270.65	9	0.64	0.832	1.027	1.287	0.859203	0.995431	0.985746	0.172558	3.18997e+06	2.08237e+06	3.39108e+06	3.70019e+06	2.04001e+06	2.18274e+06	2.2419e+06	1.84406e+06	2.78925e+06	2.39892e+06	2.58281e+06	2.58627e+06	3.67627e+06	2.532e+06	3.13901e+06	3.60176e+06
FALSE	High	Master Protein	A0A024QZR9	Uncharacterized protein OS=Homo sapiens OX=9606 GN=FLJ90709 PE=4 SV=1	54.326	19	124	8	63.7	308.64	8	0.684	0.654	0.785	1.062	0.932093	0.948863	0.538614	0.876853	7.1456e+06	6.21115e+06	7.43185e+06	6.58617e+06	5.43693e+06	5.98322e+06	5.4849e+06	3.82038e+06	4.83265e+06	5.9563e+06	5.60303e+06	5.25954e+06	7.32189e+06	5.27554e+06	5.21957e+06	6.00662e+06
FALSE	High	Master Protein	A0A024R1W3	Peptidylprolyl isomerase OS=Homo sapiens OX=9606 GN=FKBP10 PE=4 SV=1	54.3	28	177	12	64.2	423.62	12	0.772	0.801	1.019	1.141	0.985223	0.997674	0.978433	0.700011	4.57439e+06	4.34643e+06	4.3453e+06	4.94819e+06	4.58771e+06	4.61405e+06	3.55947e+06	4.29879e+06	4.6041e+06	5.01157e+06	4.28583e+06	4.78295e+06	7.28431e+06	7.30713e+06	5.51008e+06	4.92649e+06
FALSE	High	Master Protein	B3KR70	cDNA FLJ33764 fis, clone BRCOC2000360, highly similar to Vacuolar ATP synthase subunit S1 OS=Homo sapiens OX=9606 PE=2 SV=1	54.232	25	163	10	47.7	391.52	10	0.702	0.75	1.035	1.127	0.933326	0.994467	0.919786	0.701841	3.10679e+07	1.93656e+07	2.90318e+07	2.49358e+07	3.6611e+07	2.41784e+07	2.4714e+07	2.45033e+07	3.42287e+07	2.61077e+07	3.15634e+07	2.79924e+07	3.13425e+07	2.91117e+07	2.80015e+07	2.78676e+07
FALSE	High	Master Protein	A8K622	cDNA FLJ75871, highly similar to Homo sapiens staufen, RNA binding protein (STAU), transcript variant T3, mRNA OS=Homo sapiens OX=9606 PE=2 SV=1	54.23	26	95	11	63.2	250.58	11	0.796	0.725	0.992	0.893	0.986989	0.972064	0.994693	0.762431	5.09955e+06	4.05125e+06	4.92531e+06	3.59824e+06	3.75508e+06	3.6054e+06	4.27702e+06	2.96774e+06	3.69673e+06	3.42965e+06	2.93716e+06	2.97899e+06	5.44631e+06	3.84049e+06	4.19343e+06	4.17846e+06
FALSE	High	Master Protein	A0A087X0Q1	YTH domain-containing family protein 3 OS=Homo sapiens OX=9606 GN=YTHDF3 PE=1 SV=1	54.216	27	110	7	63.6	316.73	11	0.722	0.933	1.094	1.163	0.957312	0.990668	0.88494	0.559138	5.03544e+06	2.08391e+06	3.41402e+06	4.28636e+06	3.3873e+06	2.57608e+06	3.01301e+06	2.03666e+06	3.30755e+06	3.4027e+06	2.69914e+06	3.31926e+06	5.03528e+06	4.73568e+06	3.18222e+06	4.36775e+06
FALSE	High	Master Protein	A8K9U6	cDNA FLJ76121, highly similar to Homo sapiens zinc finger CCCH-type, antiviral 1 (ZC3HAV1), transcript variant 1, mRNA OS=Homo sapiens OX=9606 PE=2 SV=1	54.197	16	98	10	101.4	260.12	10	0.886	0.861	0.993	0.969	0.996422	0.994467	0.997513	0.973026	5.87184e+06	5.1498e+06	7.14038e+06	6.52428e+06	4.50177e+06	5.78387e+06	6.75318e+06	6.03402e+06	5.8346e+06	5.18252e+06	5.43918e+06	6.18589e+06	6.23881e+06	4.82916e+06	7.30793e+06	6.76514e+06
FALSE	High	Master Protein	B2RAY1	cDNA, FLJ95184, highly similar to Homo sapiens signal transducing adaptor molecule (SH3 domain and ITAM motif) 1 (STAM), mRNA OS=Homo sapiens OX=9606 PE=2 SV=1	54.182	22	117	3	59.1	332.04	8	1.888	1.996	1.004	1.087	0.256698	0.310212	0.99598	0.845819	3.45995e+06	2.5104e+06	2.83622e+06	3.26011e+06	3.78199e+06	4.35815e+06	4.73084e+06	4.0781e+06	4.91644e+06	3.43216e+06	4.65891e+06	4.94322e+06	3.39068e+06	1.84475e+06	2.56973e+06	3.01778e+06
FALSE	High	Master Protein	A0A7I2YQF8	Eukaryotic translation initiation factor 3 subunit I OS=Homo sapiens OX=9606 GN=EIF3I PE=1 SV=1	54.18	38	134	10	40.5	309.17	10	1.705	1.503	1.123	0.919	0.456284	0.650888	0.865832	0.862959	4.56758e+06	2.7307e+06	4.12206e+06	4.40585e+06	7.94814e+06	6.16486e+06	5.92976e+06	6.65923e+06	6.36565e+06	5.70234e+06	6.26841e+06	6.36428e+06	4.56777e+06	5.22194e+06	4.61353e+06	3.49697e+06
FALSE	High	Master Protein	A0A140VK05	Testicular secretory protein Li 5 OS=Homo sapiens OX=9606 PE=2 SV=1	54.171	23	115	12	97.3	277.83	12	0.973	0.859	1.142	0.928	0.995181	0.994391	0.88494	0.914377	1.28388e+06	2.00428e+06	1.85406e+06	1.70251e+06	930577	1.47818e+06	2.14494e+06	2.31924e+06	957575	1.82039e+06	1.77649e+06	1.15756e+06	1.59794e+06	2.12236e+06	3.16567e+06	1.78624e+06
FALSE	High	Master Protein	Q53GF4	Syntaxin binding protein 2 variant (Fragment) OS=Homo sapiens OX=9606 PE=2 SV=1	54.105	26	105	12	66.3	274.67	12	1.19	1.459	1.124	1.184	0.932515	0.720154	0.88494	0.526069	3.1075e+06	1.55621e+06	2.6303e+06	2.62147e+06	4.41048e+06	3.16227e+06	3.02029e+06	3.48993e+06	4.51411e+06	3.41532e+06	4.7365e+06	3.66907e+06	3.29603e+06	2.65007e+06	3.11958e+06	2.55684e+06
FALSE	High	Master Protein	A0A024R7L5	UPF1 OS=Homo sapiens OX=9606 GN=UPF1 PE=2 SV=1	54.035	17	44	14	123	96.92	14	0.66	0.665	1.058	0.994	0.877087	0.922843	0.944496	0.996179	3.40951e+06	2.50734e+06	3.52895e+06	2.61931e+06	1.93842e+06	2.35014e+06	2.25937e+06	1.78357e+06	1.90889e+06	2.14917e+06	1.73291e+06	2.34678e+06	3.67592e+06	3.08303e+06	3.69335e+06	3.23743e+06
FALSE	High	Master Protein	V9HW90	Glutathione reductase OS=Homo sapiens OX=9606 GN=HEL-75 PE=2 SV=1	53.95	40	107	11	56.2	237.73	11	1.485	1.543	0.913	1.042	0.653804	0.60316	0.88494	0.936711	3.30379e+06	4.75704e+06	4.61823e+06	3.81942e+06	5.09168e+06	6.24767e+06	6.71501e+06	6.40342e+06	5.40393e+06	6.73824e+06	6.06949e+06	6.27209e+06	3.83779e+06	3.77899e+06	4.77117e+06	3.77673e+06
FALSE	High	Master Protein	A0A024R071	Nucleoporin 155kDa, isoform CRA_a OS=Homo sapiens OX=9606 GN=NUP155 PE=3 SV=1	53.892	13	71	13	155.1	178.84	13	0.961	0.921	1.064	1.016	0.99867	0.998265	0.952583	0.973026	1.48022e+06	1.43142e+06	1.78173e+06	1.57717e+06	1.51688e+06	1.83474e+06	1.54519e+06	1.62009e+06	1.55704e+06	1.65319e+06	1.6184e+06	1.99953e+06	1.84309e+06	1.51898e+06	1.76733e+06	1.91712e+06
FALSE	High	Master Protein	A0A140VK11	ClpB caseinolytic peptidase B homolog (E. coli), isoform CRA_a OS=Homo sapiens OX=9606 GN=CLPB PE=2 SV=1	53.754	25	115	8	78.7	291.17	13	0.957	0.84	1.133	0.921	0.980202	0.996949	0.830765	0.859564	1.18623e+07	1.97338e+07	2.33544e+07	1.94156e+07	1.00222e+07	1.90805e+07	2.04466e+07	1.86034e+07	1.17498e+07	2.12647e+07	1.95328e+07	1.45495e+07	1.59207e+07	2.67545e+07	2.93196e+07	1.85485e+07
FALSE	High	Master Protein	S4R369	39S ribosomal protein L37, mitochondrial OS=Homo sapiens OX=9606 GN=MRPL37 PE=1 SV=1	53.725	30	83	7	54.9	217.07	11	0.843	0.738	0.943	0.916	0.986989	0.987667	0.941009	0.851817	5.61015e+06	7.67977e+06	9.42773e+06	7.178e+06	4.73857e+06	6.35968e+06	8.83823e+06	7.49998e+06	4.97338e+06	7.91514e+06	7.60545e+06	4.733e+06	6.16955e+06	9.73931e+06	1.1395e+07	6.8337e+06
FALSE	High	Master Protein	B4DIF5	Cell cycle control protein OS=Homo sapiens OX=9606 PE=2 SV=1	53.64	23	123	2	39.2	323.63	9	1.126	1.29	1.183	1.143	0.932515	0.712509	0.667162	0.637564	9.70297e+06	4.9283e+06	6.60485e+06	7.69984e+06	1.15413e+07	7.78315e+06	5.69764e+06	8.06681e+06	1.04998e+07	9.18604e+06	9.54477e+06	7.80165e+06	8.86775e+06	1.1813e+07	7.38985e+06	7.03423e+06
FALSE	High	Master Protein	Q53T70	Uncharacterized protein RAB10 (Fragment) OS=Homo sapiens OX=9606 GN=RAB10 PE=4 SV=1	53.634	52	189	6	17.8	455.63	8	2.586	0.969	1.076	0.349	0.00701246	0.964816	0.880415	9.40318e-16	2.12808e+07	1.26176e+07	1.82141e+07	2.0488e+07	6.45816e+07	4.98266e+07	4.67993e+07	7.41082e+07	1.71927e+07	1.86601e+07	1.86882e+07	2.08463e+07	2.16659e+07	2.76291e+07	1.98256e+07	1.95202e+07
FALSE	High	Master Protein	A0A024RAG3	Small monomeric GTPase OS=Homo sapiens OX=9606 GN=RALB PE=3 SV=1	53.603	46	141	5	23.4	342.05	8	1.048	1.07	1.097	1.016	0.960369	0.907622	0.849827	0.973969	7.65559e+06	5.99951e+06	8.01265e+06	9.66087e+06	8.10303e+06	7.48621e+06	7.81745e+06	9.52158e+06	1.09168e+07	6.20807e+06	8.36987e+06	8.71356e+06	9.58445e+06	1.1378e+07	7.22491e+06	9.16294e+06
FALSE	High	Master Protein	Q53FV8	Presenilin (Fragment) OS=Homo sapiens OX=9606 PE=2 SV=1	53.437	22	122	4	52	381.53	6	1.005	1.04	0.902	1.249	0.987524	0.987479	0.88494	0.387637	996745	803788	1.11606e+06	1.32561e+06	642668	1.13409e+06	1.22817e+06	833672	1.18122e+06	1.02461e+06	1.01375e+06	1.46455e+06	1.01263e+06	538598	808080	1.16423e+06
FALSE	High	Master Protein	Q96IR1	RPS4X protein (Fragment) OS=Homo sapiens OX=9606 GN=RPS4X PE=2 SV=2	53.319	44	124	9	27.2	285.14	9	0.956	0.83	1.045	0.895	0.986989	0.997811	0.933049	0.752527	6.54873e+06	5.7826e+06	9.63996e+06	4.75163e+06	6.14262e+06	7.0473e+06	6.76488e+06	6.31654e+06	6.14473e+06	5.40774e+06	6.02349e+06	5.8306e+06	7.2065e+06	8.29862e+06	8.06939e+06	5.64904e+06
FALSE	High	Master Protein	B4E2H2	Serine/threonine-protein kinase mTOR OS=Homo sapiens OX=9606 PE=2 SV=1	53.311	9	90	1	194.8	211.79	11	0.743	0.816	1.116	1.061	0.960369	0.981894	0.88494	0.902892	1.99855e+06	1.19734e+06	2.03019e+06	2.49307e+06	1.4801e+06	1.49942e+06	1.13329e+06	1.10523e+06	1.50407e+06	1.75152e+06	1.04187e+06	1.58743e+06	2.54768e+06	1.93e+06	1.84545e+06	1.82229e+06
FALSE	High	Master Protein	Q9H834	cDNA FLJ13966 fis, clone Y79AA1001394, weakly similar to CELL DIVISION PROTEIN FTSH HOMOLOG OS=Homo sapiens OX=9606 PE=2 SV=1	53.228	28	139	1	53.5	345.93	12	0.735	0.7	1.018	0.87	0.960369	0.962298	0.980469	0.876848	139419	195497	323905	215907	66111.5	175547	302923	129978	102654	251031	118803	143862	194281	185277	247215	224963
FALSE	High	Master Protein	Q96DI9	POLDIP3 protein (Fragment) OS=Homo sapiens OX=9606 GN=POLDIP3 PE=2 SV=2	53.198	37	95	11	45.6	250.86	11	0.706	0.502	0.882	0.737	0.929556	0.650888	0.844656	0.141696	2.43256e+06	2.24912e+06	3.90803e+06	3.02618e+06	1.40542e+06	2.31277e+06	3.33039e+06	1.68854e+06	1.35776e+06	2.1102e+06	1.36518e+06	1.79227e+06	2.18629e+06	1.79805e+06	3.42193e+06	3.89312e+06
FALSE	High	Master Protein	E9PDU6	Calponin (Fragment) OS=Homo sapiens OX=9606 GN=CNN3 PE=1 SV=1	53.137	51	107	7	20.2	315.12	7	4.845	5.059	1.203	0.967	0.000155111	0.000635532	0.830765	0.973026	1.78532e+06	1.28007e+06	1.43833e+06	2.11132e+06	4.96752e+06	6.18127e+06	5.78212e+06	6.48314e+06	7.41915e+06	6.78358e+06	4.832e+06	6.51149e+06	4.04243e+06	3.0432e+06	1.95094e+06	2.61964e+06
FALSE	High	Master Protein	B4DF30	cDNA FLJ60065, highly similar to Solute carrier family 12 member 4 OS=Homo sapiens OX=9606 PE=2 SV=1	53.079	14	102	7	119.9	214	13	1.272	1.534	1.114	1.232	0.877087	0.572667	0.871281	0.26874	4.52908e+06	2.64778e+06	3.87073e+06	4.69804e+06	5.58498e+06	5.00653e+06	4.59694e+06	5.10479e+06	6.29616e+06	5.18659e+06	6.39489e+06	7.18511e+06	4.48326e+06	4.05771e+06	3.95462e+06	4.88276e+06
FALSE	High	Master Protein	B4DPS9	alpha-1,2-Mannosidase OS=Homo sapiens OX=9606 PE=2 SV=1	52.942	25	93	2	66.7	220.07	10	0.342	0.323	0.864	0.878	0.256698	0.305067	0.835263	0.81253	1.84209e+06	972928	1.73309e+06	2.51057e+06	648380	673243	696686	584747	580749	541873	554454	634804	1.92918e+06	1.17967e+06	1.22624e+06	2.32447e+06
FALSE	High	Master Protein	V9GYZ6	Glutamyl-tRNA synthetase (Fragment) OS=Homo sapiens OX=9606 GN=EPRS1 PE=1 SV=1	52.902	17	125	10	109	306.52	11	1.066	1.052	1.218	0.996	0.971216	0.964816	0.742442	0.99774	3.09251e+06	2.41793e+06	2.63219e+06	2.50385e+06	3.06266e+06	3.10075e+06	2.76196e+06	2.85103e+06	2.96709e+06	3.12962e+06	2.64492e+06	3.30585e+06	4.02194e+06	3.57011e+06	3.62725e+06	3.21382e+06
FALSE	High	Master Protein	B4DN72	cDNA FLJ55910, highly similar to Keratin, type II cuticular Hb6 OS=Homo sapiens OX=9606 PE=2 SV=1	52.865	22	35	1	53.5	82.09	12	0.999	1.29	1.458	1.176	0.990737	0.909062	0.47547		7888.12	1.58306e+06	6951.99	13879.4	6846.65	10937.8	20150.7	14058.5	18297.6	14084.4	9949.99	15108.6	20128.1	18561.5	11128.9	20341.9
FALSE	High	Master Protein	A0A024R3C4	KDEL (Lys-Asp-Glu-Leu) containing 2, isoform CRA_a OS=Homo sapiens OX=9606 GN=KDELC2 PE=3 SV=1	52.855	28	113	13	58.5	273.08	13	0.884	0.779	1.17	0.961	0.99867	0.994467	0.790664	0.962265	5.16308e+06	4.97322e+06	6.05339e+06	5.79944e+06	4.28689e+06	5.434e+06	4.58691e+06	5.27912e+06	3.9572e+06	5.02869e+06	4.60057e+06	4.75983e+06	5.20635e+06	7.53556e+06	7.4021e+06	6.82823e+06
FALSE	High	Master Protein	A0A140VK27	Leukotriene A(4) hydrolase OS=Homo sapiens OX=9606 PE=2 SV=1	52.809	27	68	11	69.2	189.08	11	5.598	5.702	0.872	1.011	0.0110666	0.0198058	0.919773	0.976405	338069	233546	256010	223633	1.44688e+06	1.525e+06	1.46764e+06	2.03267e+06	1.79537e+06	1.4844e+06	1.38961e+06	2.12351e+06	262310	239964	216365	243620
FALSE	High	Master Protein	B4DLP1	IST1 homolog OS=Homo sapiens OX=9606 PE=2 SV=1	52.741	40	122	1	38.8	247.11	10	2.43	3.237	0.883	1.156	0.932093	0.71633		0.849061	12893.9	13188.3	10519.5	18637.2	13277.7	122532	21558.6	53706.6	25144.3	61558	36952.7	59138.7	16341.3	10772.7	11202.7	11715.2
FALSE	High	Master Protein	A8K5T7	cDNA FLJ75365, highly similar to Homo sapiens SUGT1B (SUGT1) mRNA OS=Homo sapiens OX=9606 PE=2 SV=1	52.69	36	97	11	41	260.04	11	2.08	1.699	1.052	0.861	0.178687	0.479521	0.956522	0.635879	2.5018e+06	2.32581e+06	3.92908e+06	2.67757e+06	6.94367e+06	6.10386e+06	6.76095e+06	6.6518e+06	4.45176e+06	4.14573e+06	5.79568e+06	6.40768e+06	2.77047e+06	3.9919e+06	2.77237e+06	2.27161e+06
FALSE	High	Master Protein	B8ZZ81	Alkylglycerone-phosphate synthase OS=Homo sapiens OX=9606 GN=AGPS PE=1 SV=1	52.569	44	134	2	20.2	378.63	6	1.024	1.04	1.275	1.026	0.986989	0.988255	0.685117	0.963542	1.51299e+06	1.43481e+06	1.66171e+06	1.62454e+06	1.59096e+06	1.5372e+06	1154982	1.71702e+06	1.40687e+06	1.57371e+06	1.83551e+06	1.17007e+06	1.89077e+06	2.30848e+06	2.13715e+06	1.74659e+06
FALSE	High	Master Protein	Q5T091	Protein RER1 OS=Homo sapiens OX=9606 GN=RER1 PE=1 SV=1	52.507	32	138	4	21	333.45	4	0.416	0.425	0.884	1.079	0.18425	0.513634	0.88494	0.826661	1.49165e+07	8.09412e+06	1.3366e+07	1.89318e+07	4.42734e+06	6.44986e+06	6.84986e+06	5.06894e+06	5.0353e+06	4.65174e+06	6.43871e+06	7.10894e+06	1.30326e+07	1.18612e+07	1.16134e+07	1.6845e+07
FALSE	High	Master Protein	B2RDU4	cDNA, FLJ96770 OS=Homo sapiens OX=9606 PE=2 SV=1	52.447	40	106	11	41.9	253.22	11	0.911	0.808	0.905	0.967	0.986989	0.997811	0.88494	0.973026	5.2433e+06	6.83576e+06	8.57458e+06	6.48203e+06	4.34249e+06	5.32e+06	8.53804e+06	5.50032e+06	4.59983e+06	7.13502e+06	6.70726e+06	4.15135e+06	5.21968e+06	7.60596e+06	9.21e+06	5.79074e+06
FALSE	High	Master Protein	A0A0U1RQQ9	SCY1-like protein 2 OS=Homo sapiens OX=9606 GN=SCYL2 PE=1 SV=1	52.393	13	86	1	104	238.61	9	2.058	2.151	1.246	1.016	0.170073	0.302911	0.734072	0.9822	2.13978e+06	1.31187e+06	2.18043e+06	1.69454e+06	3.74708e+06	4.05527e+06	4.27037e+06	3.81891e+06	4.54237e+06	4.27487e+06	3.52311e+06	4.48463e+06	2.28585e+06	2.77729e+06	2.38432e+06	2.55862e+06
FALSE	High	Master Protein	A8K813	cDNA FLJ77763, highly similar to Homo sapiens prolactin regulatory element binding (PREB), mRNA OS=Homo sapiens OX=9606 PE=2 SV=1	52.373	30	128	2	45.5	329.73	8	0.728	0.74	1.126	1.103	0.960369	0.971064	0.864273	0.745946	3.47101e+06	3.22451e+06	5.00388e+06	4.01491e+06	2.0665e+06	2.76824e+06	2.8821e+06	2.49117e+06	2.71542e+06	2.8499e+06	2.78645e+06	3.28169e+06	5.00723e+06	2.55646e+06	4.34633e+06	4.75414e+06
FALSE	High	Master Protein	A0A024RCZ1	LEM domain containing 2, isoform CRA_a OS=Homo sapiens OX=9606 GN=LEMD2 PE=4 SV=1	52.331	24	133	11	56.9	345.43	11	0.857	0.902	1.309	1.043	0.995181	0.994467	0.376681	0.94163	4.93862e+06	4.54009e+06	4.89992e+06	4.86111e+06	4.22102e+06	4.55047e+06	4.03644e+06	4.1993e+06	4.59721e+06	4.86487e+06	4.12997e+06	3.98386e+06	5.76484e+06	6.55697e+06	5.69752e+06	5.78208e+06
FALSE	High	Master Protein	B3KNL2	RuvB-like helicase OS=Homo sapiens OX=9606 GN=RUVBL2 PE=2 SV=1	52.326	38	86	7	47.4	230.91	12	2.36	1.857	1.069	0.861	0.0613403	0.445284	0.948033	0.636305	1.61547e+06	1.10884e+06	1.44655e+06	1.53057e+06	4.29348e+06	3.67973e+06	2.76387e+06	3.73264e+06	2.74404e+06	2.61176e+06	2.99214e+06	3.3457e+06	1.52052e+06	1.86498e+06	1.40415e+06	1.58908e+06
FALSE	High	Master Protein	A0A7P0T8A7	Basigin OS=Homo sapiens OX=9606 GN=BSG PE=4 SV=1	52.32	32	137	1	22.6	428.11	5	1.505	1.184	1.324	0.791	0.932515	0.980369	0.830765	0.659504	137455	119868	125417	75667.8	230799	174790	116778	184506	201061	149339	135056	89073.3	163055	275217	151151	102093
FALSE	High	Master Protein	E9PHY5	Band 4.1-like protein 2 OS=Homo sapiens OX=9606 GN=EPB41L2 PE=1 SV=1	52.309	24	100	13	104.3	205.66	14	0.987	0.963	1.171	1.071	0.995181	0.997811	0.866338	0.876848	1.34565e+06	1.02374e+06	1.34838e+06	1.61954e+06	1.08973e+06	1.49542e+06	1.44686e+06	1.1582e+06	1.05499e+06	1.54345e+06	1.61712e+06	1.31482e+06	1.40553e+06	1.96769e+06	1.98725e+06	1.53429e+06
FALSE	High	Master Protein	D9HTE9	Plasma membrane citrate carrier OS=Homo sapiens OX=9606 GN=SLC25A1 PE=2 SV=1	52.306	39	202	10	35	435.67	10	0.851	0.671	1.046	0.939	0.995181	0.964816	0.894147	0.90845	1.788e+07	2.53348e+07	3.07926e+07	2.20714e+07	1.12349e+07	2.35182e+07	2.33732e+07	1.96783e+07	1.25252e+07	2.28728e+07	2.04831e+07	1.66083e+07	2.12119e+07	3.23832e+07	3.53944e+07	2.46621e+07
FALSE	High	Master Protein	Q96GD7	CSDA protein OS=Homo sapiens OX=9606 PE=2 SV=1	52.304	42	127	1	31.9	318.87	8	0.616	0.713	0.875	0.846	0.932515	0.948438	0.951819	0.876848	67656.2	76364.2	141606	80986.9	14197.1	83712.2	85890.4	47771.5	66071.3	71741.8	56045.2	17647	105382	23444.1	91101.7	68800.1
FALSE	High	Master Protein	H7C3P7	Small monomeric GTPase (Fragment) OS=Homo sapiens OX=9606 GN=RALA PE=1 SV=1	52.282	52	142	2	18.4	396.34	5	0.732	0.757	0.768	1.016	0.948996	0.975393	0.47547	0.969601	3.83817e+06	2.19696e+06	3.571e+06	4.4914e+06	1.77068e+06	2.61493e+06	3.33658e+06	2.50418e+06	3.10104e+06	2.47799e+06	2.20701e+06	3.3338e+06	2.88599e+06	1.51057e+06	2.77754e+06	3.53389e+06
FALSE	High	Master Protein	Q59G70	Mannosyl (Alpha-1,3-)-glycoprotein beta-1,2-N-acetylglucosaminyltransferase variant (Fragment) OS=Homo sapiens OX=9606 PE=2 SV=1	52.172	30	92	12	53.5	209.13	12	0.467	0.369	1.011	0.905	0.350086	0.351876	0.970466	0.820006	8.40459e+06	4.46029e+06	7.3707e+06	9.88569e+06	2.99504e+06	3.23654e+06	4.3156e+06	3.73221e+06	2.78651e+06	2.4865e+06	3.62524e+06	3.30399e+06	7.96864e+06	8.91022e+06	6.1791e+06	1.20129e+07
FALSE	High	Master Protein	G3V1C3	Apoptosis inhibitor 5 OS=Homo sapiens OX=9606 GN=API5 PE=1 SV=1	52.023	25	112	10	57.5	295	10	1.036	0.71	0.925	0.691	0.96465	0.964816	0.88494	0.0180299	4.64441e+06	2.96587e+06	4.33384e+06	5.32264e+06	5.05677e+06	5.5699e+06	4.07226e+06	3.6298e+06	2.88782e+06	3.39496e+06	2.93188e+06	3.63708e+06	4.63035e+06	3.48789e+06	3.44747e+06	4.31189e+06
FALSE	High	Master Protein	B4DM97	cDNA FLJ55002, highly similar to Alpha-centractin OS=Homo sapiens OX=9606 PE=2 SV=1	51.951	39	92	8	38.3	262.52	8	2.157	0.843	0.85	0.448	0.0611245	0.997811	0.792914	6.46554e-12	6.9924e+06	4.29934e+06	4.31642e+06	4.15019e+06	9.16103e+06	1.15953e+07	1.07288e+07	1.05275e+07	5.21558e+06	4.74662e+06	4.41365e+06	5.06139e+06	5.08613e+06	6.42614e+06	3.42868e+06	4.87659e+06
FALSE	High	Master Protein	A0A087WZQ7	Beta-soluble NSF attachment protein OS=Homo sapiens OX=9606 GN=NAPB PE=1 SV=1	51.951	35	103	5	33.9	300.26	8	0.74	1.246	0.918	1.424	0.960369	0.964816	0.923107	0.240767	644322	282841	431160	432262	447042	332820	375740	430279	593000	417848	528446	487831	529950	484729	342871	483055
FALSE	High	Master Protein	Q549N0	Cofilin 2 (Muscle), isoform CRA_a OS=Homo sapiens OX=9606 GN=CFL2 PE=2 SV=1	51.797	72	121	7	18.7	299.46	11	5.626	6.798	0.963	1.27	1.13153e-05	0.000114073	0.941921	0.208261	1.01234e+06	822121	766884	689020	3.58641e+06	5.58824e+06	4.98789e+06	4.12376e+06	4.97692e+06	6.37744e+06	5.64898e+06	5.99239e+06	637582	1.21376e+06	923563	627712
FALSE	High	Master Protein	A0A7I2V2H9	Eukaryotic translation initiation factor 3 subunit E OS=Homo sapiens OX=9606 GN=EIF3E PE=1 SV=1	51.754	30	109	12	53	255.42	12	1.343	1.199	1.063	0.906	0.826156	0.883852	0.938582	0.820006	4.31029e+06	2.65889e+06	4.0033e+06	3.38838e+06	5.61753e+06	5.25407e+06	4.64201e+06	5.01236e+06	4.69268e+06	3.92296e+06	4.66738e+06	4.8221e+06	4.38406e+06	4.206e+06	4.18854e+06	3.38338e+06
FALSE	High	Master Protein	A0A590UJK3	Sarcolemmal membrane-associated protein OS=Homo sapiens OX=9606 GN=SLMAP PE=1 SV=1	51.582	17	105	11	96.8	289.91	11	0.968	1.003	1.368	1.055	0.99867	0.981263	0.395307	0.882015	2.2796e+06	1.70409e+06	2.34672e+06	2.0889e+06	2.15357e+06	1.78722e+06	1.77239e+06	2.37726e+06	2.05655e+06	2.00093e+06	2.13808e+06	1.90508e+06	2.74551e+06	2.29634e+06	3.15794e+06	2.53637e+06
FALSE	High	Master Protein	G3V1P3	BLOC-1-related complex subunit 5 OS=Homo sapiens OX=9606 GN=BORCS5 PE=1 SV=1	51.514	56	123	9	20.2	328.55	9	0.567	0.629	1.014	1.08	0.844517	0.909062	0.97814	0.860595	8.32079e+06	4.15867e+06	4.57478e+06	8.02004e+06	4.60927e+06	3.26314e+06	2.16641e+06	4.0777e+06	4.03045e+06	3.07608e+06	3.23887e+06	3.52504e+06	7.20013e+06	6.68819e+06	4.33184e+06	6.40634e+06
FALSE	High	Master Protein	A8K8B7	Glycerol kinase OS=Homo sapiens OX=9606 PE=2 SV=1	51.501	21	104	7	60.6	245.97	11	0.807	0.74	0.984	0.95	0.986989	0.979385	0.984588	0.943	4.29493e+06	6.76306e+06	5.9641e+06	4.76869e+06	3.38237e+06	5.54603e+06	4.92391e+06	4.41135e+06	3.23243e+06	5.83442e+06	4.16223e+06	3.85374e+06	5.71042e+06	7.94823e+06	6.36038e+06	4.59798e+06
FALSE	High	Master Protein	G3V1L9	Tight junction protein ZO-1 OS=Homo sapiens OX=9606 GN=TJP1 PE=1 SV=2	51.481	9	78	14	208.2	186.21	14	0.953	0.971	1	0.977	0.996422	0.994467	0.99414	0.991606	1.92473e+06	1.5793e+06	1.96431e+06	1.69726e+06	2.12048e+06	1.70249e+06	1.63842e+06	1.67985e+06	1.95299e+06	1.80157e+06	1.82335e+06	1.5554e+06	1.58533e+06	1.86602e+06	2.058e+06	1.64882e+06
FALSE	High	Master Protein	J3KN66	Torsin-1A-interacting protein 1 OS=Homo sapiens OX=9606 GN=TOR1AIP1 PE=1 SV=1	51.472	24	101	1	67.8	226.3	10	0.573	0.609	1.045	1.009	0.677625	0.907622	0.923115	0.991606	9.74686e+06	5.77102e+06	8.09087e+06	7.39112e+06	2.68444e+06	5.16697e+06	4.69795e+06	2.7269e+06	5.08929e+06	4.58804e+06	3.41258e+06	5.31481e+06	9.63967e+06	7.08972e+06	4.926e+06	7.77735e+06
FALSE	High	Master Protein	A1LQI8	Glycosyltransferase 8 domain containing 1, isoform CRA_a OS=Homo sapiens OX=9606 GN=GLT8D1 PE=4 SV=1	51.44	35	135	11	41.9	332.7	11	0.446	0.423	1.041	0.974	0.251277	0.487184	0.914774	0.978325	9.13395e+06	6.90059e+06	1.02801e+07	1.22935e+07	3.74637e+06	4.70061e+06	5.4429e+06	5.31445e+06	4.2608e+06	4.53785e+06	4.92463e+06	5.48559e+06	9.76578e+06	7.26661e+06	1.01561e+07	1.44144e+07
FALSE	High	Master Protein	A0A6Q8PGN3	Inverted formin-2 OS=Homo sapiens OX=9606 GN=INF2 PE=1 SV=1	51.397	11	94	10	134.6	251.65	10	1.006	1.111	1.236	1.087	0.987524	0.958359	0.763962	0.813638	2.29831e+06	1.65595e+06	1.86283e+06	1.37276e+06	2.28399e+06	1.70147e+06	1.84482e+06	1.38976e+06	3.07143e+06	2.18418e+06	1.88242e+06	2.15385e+06	2.82684e+06	1.3827e+06	1.89617e+06	2.27811e+06
FALSE	High	Master Protein	B4E2J1	cDNA FLJ54240, highly similar to ATPase family AAA domain-containing protein 1 OS=Homo sapiens OX=9606 PE=2 SV=1	51.357	42	88	4	30.6	229.78	8	0.787	0.732	0.953	0.963	0.986989	0.975393	0.941783	0.967122	3.3322e+06	4.87774e+06	5.30346e+06	4.28761e+06	1.33366e+06	4.0967e+06	4.57923e+06	3.92216e+06	2.87492e+06	4.57274e+06	3.62013e+06	2.94186e+06	4.37624e+06	3.72177e+06	6.39599e+06	4.0857e+06
FALSE	High	Master Protein	A0A2U3TZE7	Cochlin OS=Homo sapiens OX=9606 GN=COCH PE=1 SV=1	51.278	19	140	11	66.3	330.84	11	0.77	0.944	1.011	1.101	0.971216	0.970883	0.978616	0.745946	7.47727e+06	4.01266e+06	6.73372e+06	8.22561e+06	5.87495e+06	3.96191e+06	5.30316e+06	8.06009e+06	8.13409e+06	4.53906e+06	4.96928e+06	8.00279e+06	8.0951e+06	5.18462e+06	6.1563e+06	8.0405e+06
FALSE	High	Master Protein	Q13502	Phosphotyrosine independent ligand p62B for the Lck SH2 domain B-cell isoform (Fragment) OS=Homo sapiens OX=9606 PE=2 SV=1	51.264	31	87	4	45.7	255.31	6	6.328	4.938	2.605	0.867	0.000364434	0.00304106	0.00016696	0.677742	605118	518028	618605	928145	2.54524e+06	3.74887e+06	4.86082e+06	3.06175e+06	4.53568e+06	3.0253e+06	2.86636e+06	2.5355e+06	2.32542e+06	786192	1.63094e+06	1.98456e+06
FALSE	High	Master Protein	G3V599	Melanoma inhibitory activity protein 2 OS=Homo sapiens OX=9606 GN=MIA2 PE=1 SV=1	51.252	10	84	12	151.6	159.03	12	0.665	0.597	1.317	0.861	0.877087	0.819608	0.538903	0.693047	2.70059e+06	2.0662e+06	2.47823e+06	2.83956e+06	1.82098e+06	1.73527e+06	1.42077e+06	1.83326e+06	1.33524e+06	1.62899e+06	1.56198e+06	1.47279e+06	3.02831e+06	4.36208e+06	3.31135e+06	2.9928e+06
FALSE	High	Master Protein	B9EIS5	PCM1 protein OS=Homo sapiens OX=9606 GN=PCM1 PE=2 SV=1	51.244	9	84	1	227.5	195.14	13	2.231	1.922	1.161	0.853	0.321903	0.62134	0.876381	0.627635	1.2544e+06	720121	1.33308e+06	1.13199e+06	3.2042e+06	1.96896e+06	1.76115e+06	2.23345e+06	1.65995e+06	1.63984e+06	1.94025e+06	2.21829e+06	1.47038e+06	941672	1.018e+06	1.02331e+06
FALSE	High	Master Protein	Q67C35	NOEL1C OS=Homo sapiens OX=9606 GN=RAB11FIP1 PE=2 SV=1	51.215	34	79	9	58	215.31	10	0.456	0.419	0.841	0.972	0.528805	0.650888	0.830765	0.985575	1.60287e+06	739939	1.26347e+06	2.0187e+06	692107	371124	701232	295998	848148	282985	591098	637644	1.69382e+06	833516	1.14316e+06	1.8342e+06
FALSE	High	Master Protein	A0A024R705	Vesicle-fusing ATPase OS=Homo sapiens OX=9606 GN=VPS4A PE=3 SV=1	51.211	35	70	8	48.9	135	12	3.415	3.825	0.926	1.075	0.00292739	0.00201658	0.88494	0.872673	2.89198e+06	1.98746e+06	2.6402e+06	2.51357e+06	1.16863e+07	8.49922e+06	1.05085e+07	1.01629e+07	1.66038e+07	7.67375e+06	7.62102e+06	1.20743e+07	2.84731e+06	1.74101e+06	1.94859e+06	3.02201e+06
FALSE	High	Master Protein	B4DHK9	cDNA FLJ51656, highly similar to Actin-like protein 2 OS=Homo sapiens OX=9606 PE=2 SV=1	51.172	34	135	1	39	388.98	8	1.746	2.149	1.365	1.343	0.797252	0.545401	0.608756	0.163842	569876	418200	703819	970619	1.10595e+06	843010	835539	3.35752e+06	1.09533e+06	1.78418e+06	1.15933e+06	1.5975e+06	567560	781846	798699	2.81683e+06
FALSE	High	Master Protein	A0A0A1HAV6	Ras-related protein Rab-3 OS=Homo sapiens OX=9606 PE=2 SV=1	51.142	50	114	4	24.7	284.21	8	2.358	0.973	1.005	0.428	0.366859	0.997811	0.99598	2.79913e-08	416932	340230	381843	409597	785887	937551	1.03038e+06	1.05717e+06	385600	610014	348996	489215	497588	524345	376240	438672
FALSE	High	Master Protein	A0A384NPY9	Epididymis secretory sperm binding protein OS=Homo sapiens OX=9606 PE=2 SV=1	50.885	14	74	9	104.7	161.57	9	0.324	0.344	1.038	1.059	0.0213679	0.240092	0.913944	0.895985	1.3272e+07	6.96196e+06	9.91462e+06	1.24425e+07	3.02055e+07	1.57032e+07	1.27363e+07	2.06522e+07	1.93449e+07	1.4567e+07	1.89664e+07	1.80844e+07	1.36832e+07	1.64501e+07	1.18274e+07	1.17967e+07
FALSE	High	Master Protein	I3L4Z3	Carboxypeptidase (Fragment) OS=Homo sapiens OX=9606 GN=SCPEP1 PE=1 SV=1	50.855	29	146	2	19.7	435.44	4	0.336	0.366	0.695	1.133	0.0397054	0.319973	0.155366	0.704295	3.16485e+06	3.152e+06	3.5821e+06	4.2912e+06	898960	1.12241e+06	1.82572e+06	1.19496e+06	2.15747e+06	882072	1.02147e+06	2.13736e+06	3.38952e+06	662973	2.18291e+06	2.78004e+06
FALSE	High	Master Protein	J3KQ48	Aminoacyl-tRNA hydrolase OS=Homo sapiens OX=9606 GN=PTRH2 PE=1 SV=1	50.816	39	82	4	19.3	254.38	4	0.793	0.76	0.882	0.967	0.960369	0.966547	0.840465	0.98433	1.99795e+06	2.89488e+06	2.65003e+06	2.34525e+06	1.29527e+06	2.35791e+06	2.60291e+06	1.8425e+06	1.95509e+06	2.40545e+06	1.59425e+06	1.75322e+06	3.11168e+06	1.53789e+06	2.46894e+06	2.42386e+06
FALSE	High	Master Protein	A0A024R3R5	3-beta-hydroxysterol Delta (14)-reductase OS=Homo sapiens OX=9606 GN=LBR PE=3 SV=1	50.76	20	160	11	70.7	370.13	11	0.577	0.417	1.015	0.75	0.692573	0.481359	0.944496	0.106087	1.68207e+07	1.67128e+07	2.10137e+07	2.29206e+07	1.1039e+07	1.20735e+07	1.00233e+07	1.31668e+07	7.05408e+06	8.63004e+06	8.79714e+06	9.29329e+06	1.77352e+07	2.10279e+07	2.13791e+07	1.99765e+07
FALSE	High	Master Protein	B4DY09	Interleukin enhancer-binding factor 2 OS=Homo sapiens OX=9606 GN=ILF2 PE=1 SV=1	50.752	33	71	8	38.9	165.14	8	0.777	0.574	0.839	0.841	0.98682	0.845433	0.73579	0.546157	5.61053e+06	3.09162e+06	5.16571e+06	4.51191e+06	3.74938e+06	3.99822e+06	4.17251e+06	2.97831e+06	3.97129e+06	2.51624e+06	2.76506e+06	2.68502e+06	4.36667e+06	2.60772e+06	3.91902e+06	5.49175e+06
FALSE	High	Master Protein	A0A024R7I0	GIPC PDZ domain containing family, member 1, isoform CRA_a OS=Homo sapiens OX=9606 GN=GIPC1 PE=3 SV=1	50.673	39	71	9	36	203.83	9	3.997	3.584	1.108	0.894	0.0197509	0.0282555	0.933049	0.783899	987233	645116	760088	664955	2.98758e+06	3.01344e+06	3.5137e+06	3.76018e+06	3.30609e+06	2.56507e+06	2.32632e+06	3.15447e+06	980307	863159	822115	896007
FALSE	High	Master Protein	B7Z4P9	Ras-related protein Rab-18 OS=Homo sapiens OX=9606 PE=2 SV=1	50.647	49	150	3	22.4	461.35	8	1.159	0.989	1.016	0.971	0.932515	0.966645	0.99598	0.973094	3.64317e+06	2.8288e+06	4.37928e+06	4.93937e+06	4.81432e+06	4.10449e+06	4.21626e+06	5.3444e+06	4.12409e+06	4.0895e+06	3.75811e+06	4.70595e+06	3.79166e+06	5.34151e+06	3.8789e+06	3.92498e+06
FALSE	High	Master Protein	A0A024R9N6	EH-domain containing 4, isoform CRA_a OS=Homo sapiens OX=9606 GN=EHD4 PE=4 SV=1	50.604	30	102	11	61.1	295.27	11	1.147	0.994	0.862	0.889	0.932515	0.970883	0.828221	0.741851	3.76077e+06	2.39495e+06	3.67896e+06	3.71947e+06	4.66818e+06	3.82717e+06	3.46915e+06	4.67227e+06	4.30655e+06	2.66705e+06	3.03265e+06	4.19508e+06	3.21807e+06	2.51593e+06	2.87782e+06	3.8013e+06
FALSE	High	Master Protein	B3KNF9	cDNA FLJ14522 fis, clone NT2RM1000883, highly similar to Homo sapiens nischarin (NISCH), mRNA OS=Homo sapiens OX=9606 PE=2 SV=1	50.598	14	86	6	166.6	189.62	12	0.526	0.474	1.058	0.857	0.482167	0.581237	0.94954	0.676139	2.68815e+06	1.75501e+06	2.79395e+06	3.07412e+06	1.0759e+06	2.12663e+06	2.05988e+06	1.38993e+06	1.64735e+06	1.66593e+06	1.42423e+06	2.09499e+06	2.8188e+06	2.12557e+06	2.41578e+06	3.46009e+06
FALSE	High	Master Protein	Q53G83	40S ribosomal protein S3 (Fragment) OS=Homo sapiens OX=9606 PE=2 SV=1	50.497	58	150	4	26.7	420.15	12	0.981	0.976	1.067	0.96	0.971216	0.962298	0.88494	0.955264	2.00559e+07	1.37104e+07	2.19508e+07	1.99976e+07	1.66758e+07	1.62812e+07	1.73432e+07	1.74946e+07	1.93389e+07	1.50801e+07	1.64532e+07	1.98427e+07	1.99575e+07	1.78566e+07	1.78799e+07	2.04233e+07
FALSE	High	Master Protein	B4DEM9	Polymerase delta-interacting protein 2 OS=Homo sapiens OX=9606 GN=POLDIP2 PE=1 SV=1	50.493	28	89	8	39.8	236.32	8	0.792	0.8	0.902	0.946	0.986989	0.997811	0.869646	0.94102	4.07613e+06	7.21379e+06	7.62524e+06	4.96213e+06	2.78781e+06	5.56097e+06	7.18239e+06	4.417e+06	3.69154e+06	6.16031e+06	5.03786e+06	3.66241e+06	4.45859e+06	4.40791e+06	6.9185e+06	4.42411e+06
FALSE	High	Master Protein	A0A1B0GVW0	ATPase H(+)-transporting lysosomal accessory protein 2 OS=Homo sapiens OX=9606 GN=ATP6AP2 PE=1 SV=1	50.466	37	110	10	38.4	275.92	10	0.661	0.687	1.004	1.014	0.88502	0.966742	0.967144	0.973094	9.13706e+06	7.35867e+06	9.13609e+06	6.56285e+06	5.65611e+06	6.28608e+06	6.58828e+06	7.23198e+06	6.89658e+06	6.12992e+06	6.50775e+06	6.26979e+06	8.52221e+06	8.47021e+06	1.1014e+07	8.39815e+06
FALSE	High	Master Protein	Q5W9G3	Protein-tyrosine-phosphatase (Fragment) OS=Homo sapiens OX=9606 GN=LAR PE=2 SV=1	50.459	12	108	2	166.5	233.5	11	1.796	1.903	1.258	1.192	0.86741	0.736708	0.838571	0.662582	425048	221809	363614	322474	572356	435268	465287	477853	624139	485390	651860	654750	382288	277859	331017	436705
FALSE	High	Master Protein	Q5JC44	KLHL9 protein OS=Homo sapiens OX=9606 PE=2 SV=1	50.411	24	76	5	69.4	195.75	12	0.447	0.487	1.077	1.134	0.253707	0.691497	0.88494	0.701841	7.98784e+06	5.87309e+06	8.00099e+06	6.17874e+06	3.17618e+06	6.55411e+06	5.39331e+06	3.89145e+06	4.66169e+06	6.64051e+06	4.00788e+06	4.9711e+06	9.32035e+06	6.8601e+06	7.35931e+06	7.11759e+06
FALSE	High	Master Protein	A0A024R8A7	HCG31253, isoform CRA_a OS=Homo sapiens OX=9606 GN=hCG_31253 PE=4 SV=1	50.335	28	97	10	61.6	216.47	12	0.918	0.774	1.013	0.851	0.995181	0.98018	0.99598	0.640908	3.7182e+06	2.46864e+06	3.88802e+06	2.4549e+06	3.42207e+06	3.01719e+06	3.46962e+06	2.50476e+06	2.86944e+06	2.57746e+06	2.53199e+06	2.30639e+06	2.97154e+06	3.55005e+06	3.23629e+06	3.79702e+06
FALSE	High	Master Protein	Q7L8P3	Uncharacterized protein DKFZp586I1023 (Fragment) OS=Homo sapiens OX=9606 GN=DKFZp586I1023 PE=2 SV=1	50.331	33	79	12	46.2	182.26	12	1.318	1.48	1.231	1.097	0.862384	0.691497	0.666434	0.820006	5.21775e+06	2.95309e+06	3.16239e+06	3.38648e+06	5.92507e+06	3.62534e+06	3.64123e+06	4.83406e+06	5.88031e+06	4.87442e+06	4.4316e+06	4.82496e+06	3.85562e+06	3.17861e+06	2.72125e+06	4.54528e+06
FALSE	High	Master Protein	D7RF68	AGTRAP-BRAF fusion protein OS=Homo sapiens OX=9606 PE=2 SV=1	50.243	11	152	4	66.2	439.03	5	1.469	1.469	0.995	0.957	0.413207	0.565469	0.970035	0.947812	1.42685e+07	9.95903e+06	1.45445e+07	1.67431e+07	2.01747e+07	1.94146e+07	2.20854e+07	2.35497e+07	2.21884e+07	1.97636e+07	1.80529e+07	2.49753e+07	1.65102e+07	1.07446e+07	1.25233e+07	1.44176e+07
FALSE	High	Master Protein	A0A024R9M9	Calcium binding protein P22, isoform CRA_a OS=Homo sapiens OX=9606 GN=CHP PE=4 SV=1	50.2	58	112	9	22.4	326.28	9	0.915	0.883	0.961	0.972	0.986989	0.996949	0.946301	0.973026	3.98154e+06	3.90661e+06	4.14126e+06	4.7189e+06	2.98473e+06	4.0097e+06	3.42225e+06	3.99743e+06	3.76469e+06	4.00166e+06	3.27923e+06	3.56287e+06	4.30967e+06	3.91109e+06	3.55543e+06	3.63414e+06
FALSE	High	Master Protein	A0A0G2JMZ8	Occludin OS=Homo sapiens OX=9606 GN=OCLN PE=1 SV=1	50.187	19	124	8	59.1	358.68	8	1.519	1.756	1.126	1.176	0.580951	0.350803	0.862819	0.509339	5.17444e+06	2.9891e+06	3.88326e+06	4.55309e+06	7.53148e+06	5.94748e+06	5.52443e+06	6.58292e+06	8.11276e+06	5.65788e+06	6.96871e+06	6.91951e+06	5.49314e+06	4.42402e+06	4.24859e+06	4.78635e+06
FALSE	High	Master Protein	C9JP35	Protein FAM3C (Fragment) OS=Homo sapiens OX=9606 GN=FAM3C PE=1 SV=1	50.061	63	127	6	11.6	342.04	6	0.405	0.39	0.86	1.03	0.122249	0.39065	0.865832	0.961636	2.25965e+07	1.49081e+07	2.09164e+07	3.11064e+07	9.22307e+06	9.2951e+06	8.16506e+06	9.11288e+06	9.0117e+06	9.35712e+06	9.97929e+06	9.0258e+06	1.92184e+07	2.70625e+07	1.68747e+07	2.25242e+07
FALSE	High	Master Protein	B4DZD5	Serine/threonine-protein kinase mTOR OS=Homo sapiens OX=9606 PE=2 SV=1	50.034	10	83	1	157.6	193.74	11	0.601	0.688	0.615	1.032	0.929556	0.948438	0.468268	0.964053	21049.8	118981	144245	223006	75833.2	164272	10937.4	81824.5	81327.1	154290	146012	10556.4	13992.8	403864	2430.71	126951
FALSE	High	Master Protein	A0A6I8PL42	Leucyl-tRNA synthetase OS=Homo sapiens OX=9606 GN=LARS1 PE=1 SV=1	49.998	12	83	10	129.1	218.85	10	1.297	1.281	1.032	1.032	0.877087	0.869348	0.983585	0.945609	2.04076e+06	1.63154e+06	2.0793e+06	1.86156e+06	2.29789e+06	2.52658e+06	2.4797e+06	2.65104e+06	2.69768e+06	2.50681e+06	2.15559e+06	2.88404e+06	2.36176e+06	1.6729e+06	2.21394e+06	2.74736e+06
FALSE	High	Master Protein	Q53HH2	ATP synthase peripheral stalk subunit OSCP (Fragment) OS=Homo sapiens OX=9606 PE=2 SV=1	49.967	42	149	5	23.2	359.57	7	0.893	0.837	0.89	0.937	0.986989	0.997674	0.88494	0.902457	1.87861e+07	2.66513e+07	3.69928e+07	2.67331e+07	1.39103e+07	2.67539e+07	3.20002e+07	2.7547e+07	1.75459e+07	2.69513e+07	2.70336e+07	2.28437e+07	2.11081e+07	2.18339e+07	3.58041e+07	2.42578e+07
FALSE	High	Master Protein	B4E2M8	cDNA FLJ61076, highly similar to UBX domain-containing protein 8 OS=Homo sapiens OX=9606 PE=2 SV=1	49.914	56	106	7	24.7	237.25	7	0.725	0.715	0.93	0.966	0.960369	0.975393	0.917421	0.973026	6.09832e+06	6.67887e+06	8.58539e+06	7.33017e+06	3.49042e+06	6.35306e+06	6.88501e+06	4.79662e+06	5.1314e+06	5.70909e+06	4.57988e+06	5.83392e+06	7.73221e+06	7.06859e+06	6.42385e+06	7.55357e+06
FALSE	High	Master Protein	A8K4R1	Golgi membrane protein 2 OS=Homo sapiens OX=9606 PE=2 SV=1	49.914	28	83	3	43.3	187.99	10	0.541	0.531	0.996	0.949	0.536616	0.799219	0.977305	0.94102	8.58783e+06	5.39128e+06	8.04461e+06	1.30771e+07	4.46142e+06	4.49458e+06	4.58842e+06	6.18376e+06	4.60141e+06	4.22715e+06	4.31755e+06	4.82932e+06	8.84222e+06	5.90187e+06	8.38387e+06	1.31045e+07
FALSE	High	Master Protein	A0PJ79	MRPL1 protein (Fragment) OS=Homo sapiens OX=9606 GN=MRPL1 PE=2 SV=1	49.896	45	119	10	34.4	253.07	10	0.851	0.83	0.817	0.996	0.990298	0.997811	0.64638	0.999739	3.90289e+06	4.44898e+06	6.78308e+06	4.66818e+06	2.96589e+06	4.26337e+06	6.35672e+06	3.65621e+06	3.58003e+06	5.35141e+06	5.76829e+06	3.7158e+06	3.57327e+06	4.54023e+06	6.82061e+06	3.91574e+06
FALSE	High	Master Protein	F5H6T1	ARP2 actin-related protein 2 homolog (Yeast), isoform CRA_d OS=Homo sapiens OX=9606 GN=ACTR2 PE=1 SV=2	49.822	45	107	2	38.8	285.28	9	1.327	1.32	0.65	1.029	0.863712	0.800098	0.0732311	0.963542	3.06921e+06	2.7761e+06	4.0572e+06	3.46291e+06	3.49021e+06	5.53084e+06	5.67018e+06	4.91316e+06	4.84669e+06	4.56122e+06	4.08376e+06	7.57971e+06	2.71672e+06	1.50145e+06	3.37498e+06	4.23457e+06
FALSE	High	Master Protein	A0A024R9P6	Family with sequence similarity 82, member C, isoform CRA_a OS=Homo sapiens OX=9606 GN=FAM82C PE=4 SV=1	49.781	29	98	10	52.1	254.7	10	0.777	0.677	0.964	0.921	0.972913	0.964816	0.984588	0.864377	7.65369e+06	7.37387e+06	8.6246e+06	8.92375e+06	7.23898e+06	6.83573e+06	7.13717e+06	6.1057e+06	5.97733e+06	6.06378e+06	7.10255e+06	5.1476e+06	7.0956e+06	7.43904e+06	9.48606e+06	9.17285e+06
FALSE	High	Master Protein	A0A384NKJ3	Epididymis secretory sperm binding protein OS=Homo sapiens OX=9606 PE=2 SV=1	49.771	29	126	7	32.8	355.09	7	0.856	0.748	0.792	0.94	0.99696	0.994053	0.67925	0.91082	8.43539e+06	1.3991e+07	1.7912e+07	1.49812e+07	7.12317e+06	1.24707e+07	1.65106e+07	1.30164e+07	7.84051e+06	1.4161e+07	1.45568e+07	1.02841e+07	1.01589e+07	1.42294e+07	1.79339e+07	1.11595e+07
FALSE	High	Master Protein	Q6IPH7	60S ribosomal protein L14 OS=Homo sapiens OX=9606 GN=RPL14 PE=2 SV=1	49.769	29	131	1	23.8	342.38	5	0.667	0.572	0.733	0.875	0.928774	0.819882	0.512525	0.782336	1.40479e+06	2.17831e+06	1.87438e+06	1.32828e+06	716037	1.18437e+06	1.53478e+06	1.04355e+06	1.05413e+06	897662	805648	1.0697e+06	1.63804e+06	792713	1.25883e+06	1.33779e+06
FALSE	High	Master Protein	B4DSG5	cDNA FLJ56149, highly similar to Tax1-binding protein 1 OS=Homo sapiens OX=9606 PE=2 SV=1	49.757	20	73	11	86.1	168.73	11	3.487	3.499	1.386	1.051	0.00579334	0.0160058	0.423357	0.901119	1.67225e+06	1.49291e+06	1.4994e+06	1.57544e+06	7.26828e+06	5.38629e+06	6.00078e+06	5.72243e+06	8.1777e+06	5.30806e+06	8.06172e+06	5.49646e+06	2.2701e+06	2.57966e+06	2.3743e+06	2.60187e+06
FALSE	High	Master Protein	H0YDT6	Eukaryotic translation initiation factor 3 subunit F OS=Homo sapiens OX=9606 GN=EIF3F PE=1 SV=2	49.757	36	87	10	37.7	207.93	10	1.28	1.181	0.989	0.976	0.877087	0.884011	0.973409	0.98433	3.25217e+06	2.2755e+06	4.08546e+06	3.96655e+06	4.01123e+06	4.30392e+06	4.43242e+06	4.5529e+06	4.2028e+06	3.7037e+06	4.11042e+06	5.16422e+06	3.48445e+06	3.15518e+06	3.4392e+06	3.34387e+06
FALSE	High	Master Protein	M0R208	ATP-dependent Clp protease proteolytic subunit OS=Homo sapiens OX=9606 GN=CLPP PE=1 SV=1	49.75	46	123	6	20.6	396.85	6	0.934	0.917	0.88	0.989	0.987524	0.994467	0.830765	0.999547	2.00192e+06	3.62043e+06	4.37473e+06	3.63853e+06	1.46903e+06	3.38914e+06	4.07808e+06	3.08838e+06	2.49197e+06	3.9742e+06	3.23416e+06	2.76731e+06	2.57912e+06	2.62045e+06	4.4321e+06	2.94702e+06
FALSE	High	Master Protein	H0YL43	Reticulocalbin-2 (Fragment) OS=Homo sapiens OX=9606 GN=RCN2 PE=1 SV=1	49.698	46	118	5	17.7	358.01	6	0.293	0.341	0.833	1.191	0.0267431	0.230986	0.720669	0.472309	4.07507e+06	6.28209e+06	5.93018e+06	4.36314e+06	941746	2.76903e+06	3.6891e+06	1.13896e+06	2.08034e+06	2.63406e+06	1.59607e+06	2.39351e+06	5.02799e+06	2.87286e+06	4.06618e+06	5.36212e+06
FALSE	High	Master Protein	F8W031	DUF3456 domain-containing protein (Fragment) OS=Homo sapiens OX=9606 PE=1 SV=1	49.691	32	171	7	29.2	402.58	8	0.867	0.805	1.154	0.945	0.99867	0.998915	0.776259	0.93164	1.39527e+07	1.4644e+07	1.32161e+07	1.18753e+07	1.07868e+07	1.15913e+07	1.0576e+07	1.18601e+07	9.52366e+06	1.20938e+07	1.12644e+07	9.63077e+06	1.37241e+07	2.27829e+07	1.57642e+07	1.39524e+07
FALSE	High	Master Protein	H0YM23	Ankyrin repeat domain-containing protein 17 (Fragment) OS=Homo sapiens OX=9606 GN=ANKRD17 PE=1 SV=1	49.47	8	55	3	263.2	134.55	14	1.402	1.183	1.184	0.849	0.986989	0.997811	0.884963	0.880759	62366.3	39200	100735	53348.7	31542.6	106937	74747.5	51528.8	100354	113000	76378.2	42107.2	94145.9	114771	114612	68813.8
FALSE	High	Master Protein	F5H442	Tumor susceptibility gene 101 protein OS=Homo sapiens OX=9606 GN=TSG101 PE=1 SV=1	49.411	30	74	3	40.9	171.27	9	4.139	4.654	1.065	1.018	0.000559806	0.00118711	0.952583	0.973026	1.66528e+06	1.09458e+06	1.3011e+06	1.08049e+06	9.75802e+06	4.04328e+06	6.10014e+06	7.13733e+06	8.75908e+06	5.08666e+06	6.3036e+06	5.26634e+06	1.55841e+06	1.39054e+06	1.15923e+06	1.40843e+06
FALSE	High	Master Protein	A0A7P0TBL4	Ephrin type-A receptor 7 OS=Homo sapiens OX=9606 GN=EPHA7 PE=4 SV=1	49.368	16	98	1	94.3	281.42	10	1.991	2.154	1.359	1.074	0.665364	0.687178	0.784682	0.899663	250961	203007	311587	288708	555041	471256	418617	817460	637852	414517	556622	654322	272757	229530	442102	428366
FALSE	High	Master Protein	A0A024R0G0	Chloride channel CLIC-like protein 1 OS=Homo sapiens OX=9606 GN=CLCC1 PE=3 SV=1	49.356	24	95	10	62	254.49	10	0.913	0.878	1.203	0.967	0.987524	0.98919	0.619955	0.973026	7.05774e+06	5.81021e+06	6.71243e+06	7.06582e+06	7.12344e+06	5.99075e+06	4.86838e+06	6.33172e+06	6.14691e+06	5.81931e+06	5.88502e+06	5.46009e+06	7.41493e+06	1.04553e+07	8.05757e+06	7.66255e+06
FALSE	High	Master Protein	A0A384MDP7	Integral membrane protein 2 OS=Homo sapiens OX=9606 PE=2 SV=1	49.347	66	123	12	30.3	294.52	12	0.855	0.967	1.075	1.177	0.991732	0.964816	0.884963	0.501274	5.72326e+06	5.24555e+06	4.84812e+06	5.99359e+06	5.78939e+06	5.91799e+06	6.19785e+06	5.9502e+06	7.65868e+06	6.46447e+06	7.32636e+06	6.76086e+06	6.20863e+06	5.14427e+06	5.71634e+06	6.38618e+06
FALSE	High	Master Protein	Q5T8U5	Surfeit locus protein 4 OS=Homo sapiens OX=9606 GN=SURF4 PE=1 SV=1	49.253	40	184	6	21.1	447.46	6	0.622	0.635	1.188	0.981	0.863981	0.937021	0.663639	0.989947	1.41874e+07	8.54249e+06	1.17719e+07	1.49783e+07	8.1018e+06	7.42307e+06	6.28309e+06	1.0548e+07	6.98693e+06	7.72365e+06	7.42279e+06	9.73746e+06	1.53766e+07	1.79966e+07	1.28844e+07	1.83663e+07
FALSE	High	Master Protein	V9HW74	Ubiquitin carboxyl-terminal hydrolase OS=Homo sapiens OX=9606 GN=HEL-117 PE=2 SV=1	49.251	40	106	7	24.8	273.14	7	6.723	7.767	0.842	1.063	1.45681e-05	2.32705e-06	0.830765	0.880533	2.0822e+06	849322	1.44045e+06	1.20375e+06	8.45433e+06	8.47258e+06	9.68982e+06	1.13738e+07	1.06993e+07	9.65499e+06	9.44793e+06	1.15158e+07	1.31488e+06	1.42129e+06	1.47702e+06	1.11561e+06
FALSE	High	Master Protein	B4DTZ7	cDNA FLJ57146, highly similar to Homo sapiens LMBR1 domain containing 2 (LMBRD2), mRNA OS=Homo sapiens OX=9606 PE=2 SV=1	49.234	20	169	8	69.3	439.63	8	1.15	1.261	1.072	1.089	0.946989	0.86115	0.937459	0.832191	3.36969e+06	1.90165e+06	2.49909e+06	2.81045e+06	3.78788e+06	3.23434e+06	2.62248e+06	3.88324e+06	3.79156e+06	3.53513e+06	3.08604e+06	4.26555e+06	3.48524e+06	3.38265e+06	2.24717e+06	3.19596e+06
FALSE	High	Master Protein	A0A024R3J7	Dolichyl-diphosphooligosaccharide--protein glycotransferase OS=Homo sapiens OX=9606 GN=hCG_2032701 PE=3 SV=1	49.147	19	138	14	80.4	329.89	14	0.851	0.844	1.077	1.027	0.995181	0.994467	0.879002	0.962265	1.31606e+07	1.50135e+07	1.64922e+07	1.51508e+07	1.0063e+07	1.46279e+07	1.35687e+07	1.24021e+07	1.37409e+07	1.6783e+07	1.33158e+07	1.5089e+07	1.77209e+07	1.76129e+07	1.55245e+07	1.65759e+07
FALSE	High	Master Protein	F8VPD4	Aspartate carbamoyltransferase OS=Homo sapiens OX=9606 GN=CAD PE=1 SV=1	49.096	9	77	13	235.9	164.86	13	3.493	3.451	1.098	0.959	0.0890581	0.104149	0.941921	0.969043	548621	357409	663035	436802	1.78102e+06	1.89808e+06	1.75225e+06	2.0801e+06	1.38675e+06	1.77321e+06	1.76961e+06	2.53663e+06	721750	558386	631041	538691
FALSE	High	Master Protein	Q59ET7	Thioredoxin-disulfide reductase (Fragment) OS=Homo sapiens OX=9606 PE=2 SV=1	49.06	24	56	2	55.2	149.67	9	0.79	0.757	0.887	0.937	0.960369	0.965582	0.860496	0.938155	2.09011e+06	2.34945e+06	2.19845e+06	1.78689e+06	999428	2.37043e+06	2.10463e+06	1.67825e+06	1.42816e+06	2.95328e+06	2.73977e+06	1.21121e+06	2.40779e+06	3.50556e+06	2.73621e+06	1.33905e+06
FALSE	High	Master Protein	Q5T6Z8	Transmembrane protein 59 OS=Homo sapiens OX=9606 GN=TMEM59 PE=1 SV=1	49.035	49	91	8	21.8	206.57	8	0.774	0.835	1.063	1.202	0.971216	0.997811	0.88494	0.418272	7.0655e+06	6.10372e+06	8.50592e+06	7.18634e+06	4.99793e+06	6.77922e+06	5.44901e+06	5.883e+06	7.33911e+06	7.07268e+06	7.13328e+06	6.12915e+06	7.78166e+06	7.69008e+06	8.41062e+06	8.13608e+06
FALSE	High	Master Protein	A0A087X0B7	Synaptosomal-associated protein 47 OS=Homo sapiens OX=9606 GN=SNAP47 PE=1 SV=1	48.891	37	68	10	47.3	157.62	10	1.477	1.539	1.032	1.019	0.877087	0.772371	0.986401	0.962265	1.35459e+06	1.04001e+06	1.1295e+06	1.40612e+06	1.55197e+06	1.79163e+06	2.01912e+06	1.69335e+06	2.43404e+06	2.86568e+06	1.29543e+06	2.11338e+06	1.71266e+06	1.07401e+06	1.04521e+06	1.3316e+06
FALSE	High	Master Protein	A0A024R7P3	ATPase type 13A1, isoform CRA_f OS=Homo sapiens OX=9606 GN=ATP13A1 PE=3 SV=1	48.845	14	91	12	121	224.16	12	0.768	0.716	1.048	0.948	0.960369	0.95921	0.959189	0.951423	2.52999e+06	2.54869e+06	3.15841e+06	2.80696e+06	1.72325e+06	2.40336e+06	2.23499e+06	2.75392e+06	1.89872e+06	2.26497e+06	1.86284e+06	2.25093e+06	3.20205e+06	2.72169e+06	3.51184e+06	2.76469e+06
FALSE	High	Master Protein	Q5T7A2	Atypical kinase COQ8A, mitochondrial OS=Homo sapiens OX=9606 PE=2 SV=1	48.843	33	70	10	55.9	166.01	10	0.704	0.628	0.868	0.942	0.934324	0.899015	0.830765	0.94102	2.1995e+06	3.84397e+06	4.93996e+06	3.7856e+06	924708	2.87889e+06	4.49167e+06	2.06607e+06	1.66992e+06	2.82005e+06	1.88489e+06	2.21669e+06	3.38145e+06	1.79819e+06	3.86201e+06	3.06351e+06
FALSE	High	Master Protein	H0Y938	Coatomer subunit beta' OS=Homo sapiens OX=9606 GN=COPB2 PE=1 SV=2	48.721	16	79	10	101.5	200.67	10	0.766	0.784	1.189	1.007	0.960369	0.984842	0.820446	0.97491	4.18796e+06	2.0752e+06	2.80362e+06	3.27628e+06	2.18998e+06	2.55664e+06	1.92691e+06	1.96911e+06	2.11099e+06	2.06049e+06	2.94914e+06	2.72582e+06	3.99145e+06	3.34574e+06	2.85648e+06	3.92419e+06
FALSE	High	Master Protein	A0A140VJS3	Testicular tissue protein Li 149 OS=Homo sapiens OX=9606 PE=2 SV=1	48.703	40	90	10	45.6	246.59	12	1.6	1.598	0.92	0.963	0.488308	0.65558	0.88494	0.962236	1.94653e+06	1.5617e+06	1.99909e+06	2.07759e+06	2.76824e+06	3.63818e+06	2.6431e+06	3.54319e+06	3.67944e+06	3.08179e+06	3.1442e+06	2.72987e+06	2.72043e+06	2.44482e+06	1.7856e+06	1.68288e+06
FALSE	High	Master Protein	Q5JQI0	Exo-alpha-sialidase OS=Homo sapiens OX=9606 GN=NEU1 PE=2 SV=1	48.656	33	154	9	45.4	399.79	9	0.417	0.47	0.985	1.122	0.146746	0.663018	0.982044	0.701841	3.68256e+07	2.09992e+07	2.84337e+07	2.84449e+07	1.6892e+07	1.25805e+07	1.08597e+07	1.28094e+07	1.69752e+07	1.14716e+07	1.39638e+07	1.60315e+07	3.12998e+07	2.70038e+07	2.63314e+07	3.29915e+07
FALSE	High	Master Protein	B4DMT8	cDNA FLJ52118, highly similar to 14-3-3 protein theta OS=Homo sapiens OX=9606 PE=2 SV=1	48.643	46	203	3	23.8	522.72	9	2.719	2.318	0.91	0.954	0.0230955	0.201164	0.894147	0.947812	1.85317e+06	880894	1.02474e+06	1.40369e+06	4.93344e+06	3.54322e+06	2.66237e+06	4.94809e+06	4.40595e+06	3.30794e+06	4.18854e+06	3.73038e+06	1.51299e+06	1.64231e+06	858604	2.58366e+06
FALSE	High	Master Protein	B2R923	cDNA, FLJ94174 OS=Homo sapiens OX=9606 PE=2 SV=1	48.615	44	63	10	37.3	172.56	10	0.761	0.693	0.952	0.937	0.960369	0.939764	0.933144	0.94102	1.46916e+06	3.05765e+06	3.37067e+06	3.35489e+06	1.87654e+06	2.32449e+06	2.54603e+06	3.13367e+06	1.17862e+06	3.16447e+06	2.60505e+06	1.25014e+06	1.87929e+06	4.23043e+06	4.3451e+06	2.74397e+06
FALSE	High	Master Protein	A0A140VJN8	Perilipin OS=Homo sapiens OX=9606 PE=2 SV=1	48.523	21	90	6	46.9	268.82	6	1.263	1.295	0.924	0.947	0.767322	0.703614	0.933144	0.937981	8.42787e+06	8.52283e+06	9.06432e+06	8.29398e+06	8.49468e+06	1.09377e+07	9.53284e+06	1.04456e+07	7.61866e+06	1.17568e+07	9.57119e+06	7.94598e+06	9.48944e+06	1.38614e+07	1.08516e+07	7.2244e+06
FALSE	High	Master Protein	Q6IAL5	Succinate--CoA ligase [ADP/GDP-forming] subunit alpha, mitochondrial OS=Homo sapiens OX=9606 GN=SUCLG1 PE=2 SV=1	48.495	27	102	6	35	208.95	6	0.837	0.703	0.934	0.848	0.986989	0.970883	0.925956	0.541993	5.5263e+06	9.07112e+06	8.97482e+06	7.46143e+06	3.78043e+06	6.38785e+06	8.92566e+06	6.61892e+06	4.40534e+06	7.25099e+06	6.52316e+06	5.112e+06	6.31341e+06	9.38521e+06	1.07457e+07	6.65725e+06
FALSE	High	Master Protein	B4DTS5	cDNA FLJ58882, highly similar to 26S proteasome non-ATPase regulatory subunit 11 OS=Homo sapiens OX=9606 PE=2 SV=1	48.458	35	89	9	35.1	248.85	9	1.79	1.576	0.95	0.949	0.144815	0.463888	0.937459	0.94102	4.89373e+06	2.94839e+06	4.02772e+06	5.16093e+06	1.86726e+07	1.61655e+07	1.24264e+07	2.20034e+07	1.47252e+07	1.34982e+07	1.73276e+07	1.45569e+07	4.73324e+06	5.25725e+06	4.56343e+06	3.289e+06
FALSE	High	Master Protein	F5H1S8	Malectin (Fragment) OS=Homo sapiens OX=9606 GN=MLEC PE=1 SV=1	48.455	73	150	9	16.7	441.55	9	0.768	0.89	1.096	1.124	0.977274	0.981719	0.856977	0.701841	8.59716e+06	9.04398e+06	1.20969e+07	1.08531e+07	5.64861e+06	9.48629e+06	8.72994e+06	8.20233e+06	8.30285e+06	9.02765e+06	7.45625e+06	9.47722e+06	1.09868e+07	9.87015e+06	1.10518e+07	1.22488e+07
FALSE	High	Master Protein	B4DDP8	cDNA FLJ55953, highly similar to ADP-dependent glucokinase OS=Homo sapiens OX=9606 PE=2 SV=1	48.367	40	74	10	45.6	182.24	10	0.828	0.728	1.156	0.947	0.986989	0.970883	0.830765	0.94102	3.68165e+06	3.25567e+06	3.75161e+06	4.19068e+06	2.89139e+06	3.78816e+06	2.95431e+06	3.51016e+06	2.68144e+06	3.67664e+06	2.80164e+06	2.97044e+06	4.64736e+06	5.49689e+06	4.44167e+06	4.59059e+06
FALSE	High	Master Protein	D3DSQ0	Pericentriolar material 1, isoform CRA_a OS=Homo sapiens OX=9606 GN=PCM1 PE=4 SV=1	48.284	9	83	1	228.4	190.73	13
FALSE	High	Master Protein	A0A7I2V5X6	Prostaglandin E synthase 2 OS=Homo sapiens OX=9606 GN=PTGES2 PE=1 SV=1	48.014	39	59	8	34.3	172.35	8	0.822	0.746	0.896	1.061	0.977939	0.964816	0.869	0.897527	1.2617e+06	2.44029e+06	2.25452e+06	1.87267e+06	867132	1.68122e+06	2.43443e+06	1.28272e+06	1.2117e+06	2.00214e+06	1.67456e+06	1.32755e+06	1.70021e+06	1.94872e+06	2.53575e+06	1.60278e+06
FALSE	High	Master Protein	Q6IBN0	PSMD3 protein OS=Homo sapiens OX=9606 GN=PSMD3 PE=2 SV=1	47.999	31	80	12	60.9	201.17	12	1.761	1.51	1.017	0.879	0.445364	0.694377	0.99598	0.701841	2.46856e+06	1.7561e+06	2.37133e+06	2.55382e+06	4.47026e+06	4.05512e+06	4.00679e+06	4.28409e+06	3.67254e+06	3.33299e+06	3.37296e+06	4.2174e+06	2.33339e+06	2.58096e+06	2.48138e+06	2.60958e+06
FALSE	High	Master Protein	Q53FE8	NSFL1 cofactor p47 (Fragment) OS=Homo sapiens OX=9606 PE=2 SV=1	47.917	28	89	6	40.5	220.43	6	2.772	2.455	1.067	0.847	0.261103	0.48609	0.963667	0.659504	526034	330745	585846	407172	1.08034e+06	1.51178e+06	1.45744e+06	1.28028e+06	1.19011e+06	1.27651e+06	1.04413e+06	1.30717e+06	520184	453408	467650	617225
FALSE	High	Master Protein	A8K9A4	cDNA FLJ75154, highly similar to Homo sapiens heterogeneous nuclear ribonucleoprotein C (C1/C2), mRNA OS=Homo sapiens OX=9606 PE=2 SV=1	47.915	40	82	5	33.6	243.51	10	0.398	0.372	0.87	0.933	0.139329	0.323978	0.830765	0.919077	1.20539e+07	4.22231e+06	7.73757e+06	9.14099e+06	3.49581e+06	2.70501e+06	4.18973e+06	2.44399e+06	3.91005e+06	2.35043e+06	2.46965e+06	2.65438e+06	6.56882e+06	4.50228e+06	7.02557e+06	9.03412e+06
FALSE	High	Master Protein	D6RFI0	Sideroflexin-1 (Fragment) OS=Homo sapiens OX=9606 GN=SFXN1 PE=1 SV=8	47.866	60	194	7	21.4	486.63	8	0.865	0.716	0.831	0.842	0.99867	0.976907	0.830765	0.509484	1.36705e+07	2.20278e+07	2.39282e+07	1.86259e+07	1.02229e+07	1.96707e+07	2.15243e+07	1.48025e+07	1.07408e+07	2.07586e+07	1.51313e+07	1.28796e+07	1.65237e+07	2.07957e+07	2.36817e+07	1.4715e+07
FALSE	High	Master Protein	B2R6D0	26S proteasome non-ATPase regulatory subunit 1 OS=Homo sapiens OX=9606 PE=2 SV=1	47.823	20	78	13	105.8	167.82	13	1.656	1.517	0.95	0.884	0.416944	0.694377	0.933049	0.731972	1.66643e+06	1.42795e+06	1.98436e+06	2.23627e+06	3.38875e+06	2.91838e+06	2.94614e+06	3.85437e+06	2.65055e+06	2.49712e+06	2.64954e+06	3.55431e+06	1.7759e+06	1.15645e+06	1.99358e+06	2.23118e+06
FALSE	High	Master Protein	A4D1U3	Single-stranded DNA-binding protein, mitochondrial OS=Homo sapiens OX=9606 GN=SSBP1 PE=2 SV=1	47.822	51	148	7	17.2	441.6	7	0.89	0.758	0.83	0.954	0.987524	0.994467	0.830765	0.945609	1.46422e+07	1.92539e+07	2.2145e+07	1.46909e+07	1.07268e+07	1.76267e+07	2.28827e+07	1.96559e+07	1.29559e+07	2.08692e+07	2.19713e+07	1.33724e+07	1.60569e+07	2.16671e+07	2.53632e+07	1.37645e+07
FALSE	High	Master Protein	Q53FP3	Cysteine desulfurase, mitochondrial (Fragment) OS=Homo sapiens OX=9606 PE=2 SV=1	47.718	28	68	12	50.2	170.12	12	0.893	0.872	1.071	1.087	0.988688	0.998916	0.937104	0.81253	2.60807e+06	3.25598e+06	3.32763e+06	2.43369e+06	2.13279e+06	2.45695e+06	3.00273e+06	2.77084e+06	1.95881e+06	3.56031e+06	3.24065e+06	1.91853e+06	2.58021e+06	4.75972e+06	4.67563e+06	2.57403e+06
FALSE	High	Master Protein	A0A384P5W4	Epididymis secretory sperm binding protein OS=Homo sapiens OX=9606 PE=2 SV=1	47.526	10	62	11	186.3	127.29	11	0.548	0.618	0.975	1.113	0.863712	0.912705	0.964815	0.835251	1.18441e+06	792066	1.14553e+06	1.12989e+06	574902	479137	822040	648746	764953	548498	481316	886763	1.33815e+06	873836	1.01874e+06	1.2128e+06
FALSE	High	Master Protein	A8K5U9	cDNA FLJ75056, highly similar to Homo sapiens phosphatidylinositol binding clathrin assembly protein (PICALM), mRNA OS=Homo sapiens OX=9606 PE=2 SV=1	47.489	22	80	9	70.7	207.9	9	2.605	2.949	1.042	1.116	0.231607	0.172145	0.99598	0.706444	765127	456119	702427	1.30204e+06	2.05038e+06	2.37782e+06	2.57085e+06	2.16677e+06	2.67551e+06	2.5847e+06	1.91625e+06	2.33181e+06	851960	1.05647e+06	757596	1.16319e+06
FALSE	High	Master Protein	H0Y5K5	Endoplasmic reticulum-Golgi intermediate compartment protein 3 (Fragment) OS=Homo sapiens OX=9606 GN=ERGIC3 PE=1 SV=1	47.418	28	120	9	44.6	338.84	9	0.451	0.421	1.113	0.967	0.283916	0.497287	0.830765	0.973026	1.52626e+07	8.26161e+06	1.19251e+07	1.45848e+07	6.03025e+06	6.28945e+06	5.67674e+06	5.99541e+06	5.97336e+06	5.71444e+06	6.54391e+06	5.49888e+06	1.39613e+07	1.59679e+07	1.21095e+07	1.649e+07
FALSE	High	Master Protein	A0A7P0TB27	Dolichyl-phosphate beta-glucosyltransferase OS=Homo sapiens OX=9606 GN=ALG5 PE=4 SV=1	47.406	31	90	9	34.8	199.37	9	0.802	0.855	1.038	1.037	0.975943	0.997811	0.970175	0.94102	2.93327e+06	2.40832e+06	3.43676e+06	3.89836e+06	2.01581e+06	2.95816e+06	2.71304e+06	2.97909e+06	2.84281e+06	2.86136e+06	2.52275e+06	3.36524e+06	3.16244e+06	3.1097e+06	3.44938e+06	4.47255e+06
FALSE	High	Master Protein	C9JZR2	Catenin delta-1 OS=Homo sapiens OX=9606 GN=CTNND1 PE=1 SV=2	47.335	18	66	11	104.8	147.7	11	0.963	0.9	1.163	0.988	0.986989	0.997811	0.830765	0.998393	3.24613e+06	2.13435e+06	2.54062e+06	3.5635e+06	2.52967e+06	2.28023e+06	2.32114e+06	2.1712e+06	2.33574e+06	1.99849e+06	2.44621e+06	1.89714e+06	3.17571e+06	2.98624e+06	2.9393e+06	3.44414e+06
FALSE	High	Master Protein	K7EKG4	Mitochondrial import receptor subunit TOM40 homolog (Fragment) OS=Homo sapiens OX=9606 GN=TOMM40 PE=1 SV=1	47.326	33	92	3	18.3	285.31	4	0.877	0.707	0.931	0.856	0.996422	0.964816	0.894914	0.608226	3.14788e+06	3.85187e+06	4.34444e+06	4.13869e+06	2.75543e+06	3.9614e+06	4.87241e+06	3.72925e+06	2.64886e+06	4.37439e+06	3.94411e+06	3.00747e+06	3.98383e+06	6.53232e+06	5.88106e+06	3.90766e+06
FALSE	High	Master Protein	H3BUX2	Cytochrome b5 type B OS=Homo sapiens OX=9606 GN=CYB5B PE=1 SV=2	47.295	63	135	5	16.1	435.41	5	0.935	0.906	0.962	0.956	0.986989	0.975393	0.99598	0.947812	8.67909e+06	9.66519e+06	1.03225e+07	1.18013e+07	7.19647e+06	1.03084e+07	9.07351e+06	9.46788e+06	8.53359e+06	1.00538e+07	8.32467e+06	8.57888e+06	1.02205e+07	9.07397e+06	9.98058e+06	1.0032e+07
FALSE	High	Master Protein	A0A024QZX9	KCCR13L, isoform CRA_a OS=Homo sapiens OX=9606 GN=LOC221955 PE=4 SV=1	47.293	31	102	10	43.2	234.27	10	1.08	1.078	1.131	1.149	0.960369	0.937134	0.853356	0.602074	3.81056e+06	2.32585e+06	3.34317e+06	4.31481e+06	6.69505e+06	4.58228e+06	4.1937e+06	5.51388e+06	1.10258e+07	5.05585e+06	5.9107e+06	6.18858e+06	5.57525e+06	5.4273e+06	4.62895e+06	5.21344e+06
FALSE	High	Master Protein	A0A0A0MSK5	Torsin-1A-interacting protein 1 OS=Homo sapiens OX=9606 GN=TOR1AIP1 PE=1 SV=1	47.291	29	89	1	52.4	174.19	10	0.921	0.853	1.517	0.936	0.986989	0.987667	0.500002	0.967339	496149	302808	395035	498897	464020	355319	277239	458311	352776	418260	340783	369578	528584	926971	626566	573144
FALSE	High	Master Protein	A0A140VK12	Coatomer subunit gamma OS=Homo sapiens OX=9606 PE=2 SV=1	47.269	14	75	9	97.6	195.23	10	0.885	0.77	1.085	0.9	0.986989	0.970883	0.917421	0.820006	2.5562e+06	1.94807e+06	1.85722e+06	3.01937e+06	2.77534e+06	1.89523e+06	1.68105e+06	2.60228e+06	2.31464e+06	1.55665e+06	1.57363e+06	2.2677e+06	2.80681e+06	2.93616e+06	1.8737e+06	3.4031e+06
FALSE	High	Master Protein	Q53Z07	60S ribosomal protein L9 OS=Homo sapiens OX=9606 GN=RPL9 PE=2 SV=1	47.25	37	94	5	21.9	223.79	5	0.849	0.787	0.931	0.94	0.986989	0.988255	0.89042	0.94102	2.96369e+06	3.03372e+06	4.45378e+06	3.14464e+06	2.04334e+06	3.46025e+06	3.39427e+06	2.43877e+06	2.56141e+06	2.62052e+06	2.67873e+06	2.98728e+06	3.8471e+06	1.7895e+06	3.71858e+06	3.26517e+06
FALSE	High	Master Protein	Q3ZCW5	Succinate-CoA ligase subunit beta (Fragment) OS=Homo sapiens OX=9606 GN=SUCLG2 PE=2 SV=1	47.248	34	82	1	38.7	211.62	10	0.701	0.625	0.773	0.812	0.935218	0.894474	0.830765	0.716909	139111	391742	320560	203017	78233.9	217954	409343	146910	123320	251957	147113	115504	214849	119826	273759	184317
FALSE	High	Master Protein	B3KY64	Sulfhydryl oxidase OS=Homo sapiens OX=9606 PE=2 SV=1	47.188	32	95	3	36.2	192.45	7	0.234	0.229	1.045	0.903	0.00139558	0.019074	0.952583	0.876848	4.62485e+06	2.7167e+06	3.66258e+06	4.10174e+06	651586	815511	920855	717819	742769	628622	722735	770838	4.45568e+06	5.09686e+06	2.98838e+06	4.53156e+06
FALSE	High	Master Protein	E9PDQ8	Succinate--CoA ligase [GDP-forming] subunit beta, mitochondrial OS=Homo sapiens OX=9606 GN=SUCLG2 PE=1 SV=1	47.176	31	80	1	41.4	220.42	10	0.811	0.769	0.76	0.911	0.986989	0.988468	0.400266	0.840611	3.93437e+06	6.46007e+06	7.26578e+06	5.50334e+06	2.29004e+06	5.06388e+06	6.0461e+06	4.31446e+06	3.99983e+06	5.43351e+06	5.51224e+06	3.32462e+06	3.78207e+06	5.79405e+06	5.50464e+06	4.50649e+06
FALSE	High	Master Protein	Q5JQ44	Ras-related protein Rap-2 (Fragment) OS=Homo sapiens OX=9606 GN=DKFZp547A0616 PE=2 SV=1	47.174	55	129	5	20.3	348.29	9	0.823	0.865	1.033	1.113	0.986989	0.990668	0.922356	0.728716	1.71283e+07	1.05995e+07	1.35023e+07	1.39271e+07	1.64873e+07	1.36708e+07	1.07113e+07	1.3711e+07	1.55413e+07	1.3954e+07	1.57361e+07	1.42264e+07	1.52422e+07	1.90673e+07	1.60016e+07	1.38188e+07
FALSE	High	Master Protein	Q53HS0	Glutaminyl-tRNA synthetase (Fragment) OS=Homo sapiens OX=9606 PE=2 SV=1	47.141	17	68	10	87.7	169.97	11	1.13	1.174	1.074	1.003	0.960369	0.912225	0.934699	0.986688	2.81356e+06	2.58506e+06	2.72746e+06	2.69977e+06	2.90392e+06	3.32254e+06	3.8067e+06	2.00085e+06	3.22773e+06	3.28202e+06	2.92642e+06	2.42718e+06	2.98567e+06	2.37182e+06	2.54572e+06	2.33584e+06
FALSE	High	Master Protein	Q86U75	Dihydropyrimidinase-related protein 2 OS=Homo sapiens OX=9606 PE=2 SV=1	47.124	21	67	2	67	176.46	8	0.578	0.476	0.759	0.811	0.798805	0.65317	0.571557	0.608226	932869	1.97803e+06	2.70193e+06	2.37928e+06	378832	1.35636e+06	1.65563e+06	828128	589711	1.12459e+06	458837	1.26546e+06	1.04395e+06	431137	849192	1.93177e+06
FALSE	High	Master Protein	B3KU11	Oxysterol-binding protein OS=Homo sapiens OX=9606 PE=2 SV=1	47.071	12	67	9	108.4	148.74	9	1.019	1.126	1.256	1.109	0.986989	0.957545	0.666348	0.731972	2.72951e+06	1.39623e+06	1.94815e+06	2.68971e+06	3.8069e+06	2.07211e+06	1.81892e+06	3.38677e+06	3.53482e+06	2.38089e+06	2.24368e+06	3.07878e+06	3.73555e+06	2.82879e+06	2.27816e+06	2.98408e+06
FALSE	High	Master Protein	H0YHX9	Nascent polypeptide-associated complex subunit alpha OS=Homo sapiens OX=9606 GN=NACA PE=1 SV=2	47.042	30	110	5	25.3	358.68	5	1.379	1.053	0.873	0.798	0.811947	0.954872	0.830765	0.337015	3.06777e+06	3.4344e+06	5.18774e+06	4.17744e+06	3.40127e+06	7.16693e+06	6.33615e+06	4.97816e+06	3.43018e+06	5.13671e+06	3.43629e+06	5.3644e+06	2.48504e+06	3.14122e+06	4.37997e+06	4.45291e+06
FALSE	High	Master Protein	Q59FM5	Guanine nucleotide-binding protein G, alpha subunit variant (Fragment) OS=Homo sapiens OX=9606 PE=2 SV=1	47.003	30	115	4	41.9	275.74	9	1.317	1.364	0.995	1.117	0.740042	0.671396	0.997692	0.701841	5.85011e+06	4.38774e+06	5.71965e+06	5.26785e+06	7.61634e+06	5.70086e+06	5.61863e+06	8.11159e+06	7.64359e+06	6.90464e+06	8.61008e+06	8.06961e+06	5.02945e+06	5.71727e+06	5.41824e+06	5.76161e+06
FALSE	High	Master Protein	A0A087WWT1	Succinate dehydrogenase [ubiquinone] iron-sulfur subunit, mitochondrial (Fragment) OS=Homo sapiens OX=9606 GN=SDHB PE=1 SV=1	46.998	27	93	4	22.7	222.97	4	0.961	0.809	0.791	0.879	0.986989	0.997811	0.549781	0.705819	4.53093e+06	5.63414e+06	6.33303e+06	5.41206e+06	4.40966e+06	4.71552e+06	6.39961e+06	5.15288e+06	3.71417e+06	6.49325e+06	5.81616e+06	3.57786e+06	4.27597e+06	5.5355e+06	7.48787e+06	4.68815e+06
FALSE	High	Master Protein	B4DT15	ElaC homolog protein 2 OS=Homo sapiens OX=9606 PE=2 SV=1	46.975	22	60	11	90.5	163.04	11	0.63	0.553	0.838	0.969	0.88502	0.812653	0.830765	0.991606	798748	1.54923e+06	1.82033e+06	1.56388e+06	461382	1.17863e+06	1.35014e+06	818889	756922	1.48736e+06	692731	722120	1.10906e+06	1.18556e+06	1.54764e+06	1.33512e+06
FALSE	High	Master Protein	B2R6J3	Corrinoid adenosyltransferase OS=Homo sapiens OX=9606 PE=1 SV=1	46.918	44	82	7	27.3	235.88	7	0.769	0.693	0.71	1.002	0.960369	0.948438	0.220841	0.989947	2.35136e+06	3.72063e+06	2.83774e+06	2.83048e+06	741324	3.46415e+06	2.79246e+06	3.06589e+06	2.19034e+06	3.41528e+06	3.72131e+06	1.89254e+06	2.4144e+06	2.8917e+06	3.40766e+06	1.89836e+06
FALSE	High	Master Protein	E7EQL5	Cytoplasmic dynein 1 intermediate chain 2 (Fragment) OS=Homo sapiens OX=9606 GN=DYNC1I2 PE=1 SV=1	46.891	42	100	1	34.9	225.4	8	0.897	0.421	0.644	0.474	0.986989	0.701766	0.663639	0.01388	150099	81383	77857.8	174180	43166.4	160532	131737	74644.4	52216.3	48918.6	17477.8	88922.5	117753	46505.1	51279.1	103622
FALSE	High	Master Protein	Q59GX2	Glucose transporter type 1, erythrocyte/brain (Fragment) OS=Homo sapiens OX=9606 PE=2 SV=1	46.869	13	90	7	57	260.7	7	1.262	1.463	0.987	1.25	0.877087	0.691497	0.973409	0.35763	4.01205e+06	2.65269e+06	3.62862e+06	3.98932e+06	4.79214e+06	4.24027e+06	4.65579e+06	3.63565e+06	4.60853e+06	4.53671e+06	5.76417e+06	4.77743e+06	3.51429e+06	3.07915e+06	3.24201e+06	3.85238e+06
FALSE	High	Master Protein	A0A024QZA8	Receptor protein-tyrosine kinase OS=Homo sapiens OX=9606 GN=EPHA2 PE=4 SV=1	46.85	12	92	8	108.2	213.3	10	1.207	1.326	1.04	1.105	0.960369	0.853023	0.975792	0.749325	1.70129e+06	1.27814e+06	1.5324e+06	1.76007e+06	1.73439e+06	2.08705e+06	2.06746e+06	1.28121e+06	2.26854e+06	1.94787e+06	1.9281e+06	2.14634e+06	2.1174e+06	982283	921248	1.33839e+06
FALSE	High	Master Protein	B4DLN7	cDNA FLJ59248, highly similar to Homo sapiens cytochrome P450, family 20, subfamily A, polypeptide 1, transcript variant 1, mRNA OS=Homo sapiens OX=9606 PE=2 SV=1	46.826	27	110	10	53.4	258.78	10	0.831	0.869	1.144	1.046	0.986989	0.997811	0.830765	0.94102	5.10083e+06	4.39362e+06	5.44607e+06	4.40903e+06	3.87178e+06	3.92302e+06	4.20647e+06	4.20841e+06	4.13579e+06	4.29287e+06	4.14649e+06	4.56549e+06	5.32535e+06	4.74807e+06	5.25101e+06	5.5671e+06
FALSE	High	Master Protein	A6H8K3	ITPR3 protein (Fragment) OS=Homo sapiens OX=9606 GN=ITPR3 PE=2 SV=1	46.826	14	87	5	119.1	220.92	12	0.869	0.898	1.083	1.039	0.986989	0.997811	0.952583	0.94102	755125	633320	997962	1.08462e+06	538513	667885	790977	858302	466441	760314	729356	948475	887035	828023	1.19296e+06	1.07839e+06
FALSE	High	Master Protein	H3BVG0	Nuclear pore complex protein Nup93 OS=Homo sapiens OX=9606 GN=NUP93 PE=1 SV=1	46.81	19	144	12	99.5	329.66	12	1.533	1.606	1.271	1.004	0.67378	0.651979	0.619955	0.993842	2.48028e+06	1.96336e+06	2.72348e+06	2.48394e+06	3.69236e+06	3.47167e+06	3.08701e+06	4.13904e+06	3.9341e+06	3.72889e+06	3.10405e+06	4.14153e+06	3.11964e+06	2.7405e+06	3.09066e+06	3.16984e+06
FALSE	High	Master Protein	E7ENV7	Copine-8 OS=Homo sapiens OX=9606 GN=CPNE8 PE=1 SV=2	46.756	23	87	8	62.2	232.79	9	0.855	0.713	1.05	0.8	0.986989	0.943197	0.965422	0.347182	4.94721e+06	1.59819e+06	1.56055e+06	2.26656e+06	3.03954e+06	2.35778e+06	2.39096e+06	3.13318e+06	2.99724e+06	1.70208e+06	1.46543e+06	1.85404e+06	5.34137e+06	1.02346e+06	2.19369e+06	2.00103e+06
FALSE	High	Master Protein	A0A024RAM0	Transportin 1, isoform CRA_a OS=Homo sapiens OX=9606 GN=TNPO1 PE=4 SV=1	46.714	15	82	7	102.3	193.27	11	1.599	1.519	1.143	0.877	0.564155	0.691497	0.865832	0.708177	2.50646e+06	1.62065e+06	3.11575e+06	2.91108e+06	3.52072e+06	4.75946e+06	4.29442e+06	4.13653e+06	4.11881e+06	3.55753e+06	3.38519e+06	4.59241e+06	3.81708e+06	2.41373e+06	2.47412e+06	2.85729e+06
FALSE	High	Master Protein	Q6FII1	Glutathione S-transferase kappa OS=Homo sapiens OX=9606 GN=LOC51064 PE=2 SV=1	46.695	38	97	6	25.5	235.19	6	0.986	0.99	0.941	1.098	0.986989	0.964816	0.921075	0.783139	3.24663e+06	4.88106e+06	5.78373e+06	3.8667e+06	3.60023e+06	4.82578e+06	5.5508e+06	5.21486e+06	7.35329e+06	6.2272e+06	5.26521e+06	4.06848e+06	4.8731e+06	5.51274e+06	6.68729e+06	4.56513e+06
FALSE	High	Master Protein	A0A1U9X982	PRRC2A OS=Homo sapiens OX=9606 PE=4 SV=1	46.677	9	83	12	228.7	179.87	12	0.714	0.655	1.079	0.906	0.932515	0.907622	0.93079	0.841032	2.18969e+06	957695	2.83027e+06	2.32281e+06	2.893e+06	1.83544e+06	1.20862e+06	2.37062e+06	1.5235e+06	2.25633e+06	2.39118e+06	1.60932e+06	1.83227e+06	2.87235e+06	3.52327e+06	2.66918e+06
FALSE	High	Master Protein	A0A024R7C5	Mitochondrial ribosomal protein L4, isoform CRA_a OS=Homo sapiens OX=9606 GN=MRPL4 PE=3 SV=1	46.646	29	73	5	34.9	207.45	5	0.729	0.657	0.763	0.854	0.93788	0.90325	0.530615	0.694537	1.30193e+06	2.64214e+06	2.79765e+06	2.3248e+06	496252	2.03111e+06	2.82245e+06	1.14595e+06	1.17065e+06	2.05865e+06	1.21318e+06	1.46803e+06	1.88343e+06	1.09054e+06	2.24914e+06	1.78151e+06
FALSE	High	Master Protein	B4DUK2	cDNA FLJ51311 OS=Homo sapiens OX=9606 PE=2 SV=1	46.633	65	115	3	9.7	272.69	4	0.506	0.541	0.721	1.119	0.520271	0.797401	0.227434	0.728716	6.75985e+06	5.4699e+06	9.0717e+06	8.88378e+06	2.34745e+06	3.96395e+06	7.29328e+06	2.49712e+06	4.43315e+06	3.43291e+06	3.40058e+06	4.73927e+06	6.70662e+06	1.8359e+06	5.7093e+06	5.15517e+06
FALSE	High	Master Protein	B4DRV5	cDNA FLJ60840, highly similar to Nucleoporin p54 OS=Homo sapiens OX=9606 PE=2 SV=1	46.607	31	61	8	37.4	167.57	8	1.701	1.742	1.077	1	0.38075	0.55793	0.928743	0.998393	2.23579e+06	1.74296e+06	2.59626e+06	2.23287e+06	3.29337e+06	3.63304e+06	3.70609e+06	3.59041e+06	3.85517e+06	3.49423e+06	3.28259e+06	3.89413e+06	2.62327e+06	1.99607e+06	2.29859e+06	2.76885e+06
FALSE	High	Master Protein	B4DHC4	cDNA FLJ51843, highly similar to 14-3-3 protein gamma OS=Homo sapiens OX=9606 PE=2 SV=1	46.601	44	244	5	25.6	559.52	8	2.008	1.867	0.984	0.9	0.184517	0.45949	0.972293	0.778396	2.43075e+06	1.57664e+06	1.58347e+06	2.22206e+06	4.28428e+06	3.35061e+06	2.84276e+06	3.74475e+06	3.45787e+06	3.11531e+06	3.13463e+06	3.20213e+06	4.66448e+06	2.03555e+06	1.51289e+06	1.6935e+06
FALSE	High	Master Protein	C9JAK5	ADP-ribosylation factor 4 OS=Homo sapiens OX=9606 GN=ARF4 PE=1 SV=1	46.597	41	214	4	17.7	576.46	6	1.474	1.469	1.128	1.002	0.675416	0.642997	0.860496	0.991606	5.23952e+06	2.49004e+06	3.98841e+06	4.92219e+06	6.106e+06	6.19027e+06	5.74803e+06	7.18825e+06	6.66381e+06	5.54645e+06	5.15884e+06	7.35631e+06	4.44559e+06	4.89547e+06	4.05691e+06	5.47576e+06
FALSE	High	Master Protein	F8W543	Nucleosome assembly protein 1-like 1 OS=Homo sapiens OX=9606 GN=NAP1L1 PE=1 SV=1	46.585	27	127	1	38.2	301.05	7	2.091	2.107	1.465	0.939	0.562557	0.691497	0.608756	0.94607	330992	220672	324158	211239	690331	585024	442652	654541	653164	555372	544666	486145	309745	588773	354439	323041
FALSE	High	Master Protein	A4D218	MAD1 mitotic arrest deficient-like 1 (Yeast) OS=Homo sapiens OX=9606 GN=MAD1L1 PE=3 SV=1	46.522	19	54	12	91.7	137.7	12	1.377	1.121	1.011	0.809	0.710411	0.907622	0.99598	0.34143	4.85464e+06	4.22194e+06	5.9768e+06	5.37146e+06	7.16105e+06	6.24651e+06	6.26588e+06	5.6172e+06	6.04445e+06	4.78673e+06	5.94135e+06	5.74351e+06	5.52064e+06	2.996e+06	5.85301e+06	5.2177e+06
FALSE	High	Master Protein	A0A024R2V4	Coiled-coil domain containing 51, isoform CRA_a OS=Homo sapiens OX=9606 GN=CCDC51 PE=4 SV=1	46.479	40	100	8	33.6	193.52	9	0.962	0.875	1.049	0.928	0.986989	0.997811	0.944496	0.881702	3.34248e+06	4.80724e+06	5.0699e+06	4.45471e+06	2.70672e+06	3.99744e+06	4.51793e+06	3.9489e+06	2.86706e+06	4.35828e+06	4.10473e+06	3.14552e+06	3.69754e+06	4.72089e+06	5.6339e+06	4.01035e+06
FALSE	High	Master Protein	A0A2R8Y611	AP-3 complex subunit delta (Fragment) OS=Homo sapiens OX=9606 GN=AP3D1 PE=1 SV=1	46.447	16	65	10	106.1	141.02	10	1.139	1.002	1.037	0.874	0.975065	0.992408	0.979642	0.711853	1.96307e+06	1.29107e+06	1.95615e+06	1.33095e+06	2.51879e+06	1.99842e+06	2.00331e+06	2.1045e+06	4.23556e+06	1.68235e+06	1.59415e+06	2.03821e+06	2.41948e+06	1.12055e+06	1.43556e+06	1.74589e+06
FALSE	High	Master Protein	A0A678ZWA9	MHC class I antigen OS=Homo sapiens OX=9606 GN=HLA-C PE=3 SV=1	46.409	20	105	0	40.6	245.84	5
FALSE	High	Master Protein	Q9H2R7	Nuclear distribution protein C homolog OS=Homo sapiens OX=9606 GN=NPD011 PE=2 SV=1	46.39	46	125	3	24.3	292.06	10	2.688	2.426	1.134	0.858	0.0107527	0.0581587	0.843106	0.606491	5.49299e+06	3.06582e+06	4.39824e+06	5.58062e+06	1.68152e+07	1.75368e+07	1.17374e+07	1.41076e+07	1.23385e+07	1.29566e+07	1.45718e+07	1.29828e+07	6.02321e+06	7.96168e+06	5.5303e+06	6.08275e+06
FALSE	High	Master Protein	Q59E97	Galectin (Fragment) OS=Homo sapiens OX=9606 PE=2 SV=1	46.377	36	84	6	38.2	187.65	13	15.661	17.979	1.102	1.153	7.79105e-15	1.25191e-12	0.941069	0.608226	739325	762086	926364	685032	1.2226e+07	1.13217e+07	1.32248e+07	1.44439e+07	1.57371e+07	1.22765e+07	1.45307e+07	1.56605e+07	985298	1.06173e+06	1.22728e+06	984401
FALSE	High	Master Protein	A0A2L0RI76	Butyryl-CoA dehydrogenase OS=Homo sapiens OX=9606 GN=IVD PE=3 SV=1	46.358	25	98	9	46.6	238.11	9	0.998	0.909	1.134	0.971	0.971216	0.981719	0.830765	0.973026	4.52201e+06	7.53591e+06	6.59814e+06	5.93373e+06	3.49887e+06	6.74133e+06	7.62988e+06	6.96038e+06	3.80715e+06	7.91063e+06	7.6156e+06	4.05241e+06	5.7048e+06	1.00076e+07	9.08979e+06	5.19202e+06
FALSE	High	Master Protein	A8K5N3	Palmitoyltransferase OS=Homo sapiens OX=9606 PE=2 SV=1	46.253	25	104	11	70.8	274.64	11	0.38	0.381	0.914	0.969	0.10053	0.351876	0.894914	0.973026	8.77802e+06	5.60061e+06	1.00622e+07	1.13735e+07	3.10028e+06	4.24672e+06	4.22653e+06	4.09829e+06	3.42042e+06	3.22561e+06	3.54562e+06	5.03134e+06	8.17294e+06	5.89636e+06	7.33643e+06	1.33033e+07
FALSE	High	Master Protein	A4D2J0	SNARE protein Ykt6 OS=Homo sapiens OX=9606 GN=YKT6 PE=2 SV=1	46.223	52	94	9	22.4	249.37	9	4.404	3.908	0.98	0.899	6.62874e-06	0.00128877	0.972502	0.770846	4.38036e+06	2.70073e+06	5.00551e+06	5.60312e+06	1.60776e+07	2.09344e+07	1.95118e+07	2.41664e+07	1.96987e+07	1.72708e+07	1.4056e+07	2.31396e+07	4.6865e+06	5.00603e+06	3.90741e+06	4.7667e+06
FALSE	High	Master Protein	A0A024RAC7	Multifunctional fusion protein OS=Homo sapiens OX=9606 GN=ALDH4A1 PE=2 SV=1	46.183	26	77	10	61.7	221.78	10	0.868	0.806	0.94	0.923	0.986989	0.994467	0.907779	0.877265	2.2056e+06	3.54158e+06	4.44933e+06	3.55506e+06	1.67598e+06	3.50533e+06	3.99902e+06	2.94786e+06	2.21018e+06	3.86821e+06	3.62454e+06	2.21065e+06	2.52696e+06	4.50041e+06	4.46713e+06	2.72045e+06
FALSE	High	Master Protein	B1Q2B0	URCC5 OS=Homo sapiens OX=9606 GN=URCC5 PE=2 SV=1	46.174	10	74	7	101.2	198.53	7	0.73	0.775	1.104	1.123	0.960369	0.975393	0.924515	0.740368	1.11237e+06	1.19868e+06	1.16959e+06	1.07125e+06	572974	955317	854322	860902	877912	1.14386e+06	927069	933766	1.48593e+06	927508	1.25498e+06	1.22775e+06
FALSE	High	Master Protein	A0A0A0MRX2	DDRGK domain-containing protein 1 OS=Homo sapiens OX=9606 GN=DDRGK1 PE=1 SV=1	46.166	41	94	5	33.9	248.23	6	0.736	0.732	1.129	0.969	0.960369	0.975393	0.846491	0.973026	4.53529e+06	3.71873e+06	4.0215e+06	4.0334e+06	3.48197e+06	3.48475e+06	2.9405e+06	3.8596e+06	3.43001e+06	3.4714e+06	3.469e+06	3.4196e+06	5.07288e+06	5.21985e+06	5.50872e+06	5.01502e+06
FALSE	High	Master Protein	A0A142CHG9	GO2-q chimeric G-protein OS=Homo sapiens OX=9606 PE=2 SV=1	46.158	37	188	6	40.2	423.48	11	0.966	0.963	1.014	1.016	0.987524	0.994467	0.99598	0.973026	2.23274e+06	1.94366e+06	2.23216e+06	2.16562e+06	2.35668e+06	2.13856e+06	2.34203e+06	2.51562e+06	2.25936e+06	1.86168e+06	2.30926e+06	2.9474e+06	2.19105e+06	1.98678e+06	2.12393e+06	2.23307e+06
FALSE	High	Master Protein	M0R1T5	Charged multivesicular body protein 2a (Fragment) OS=Homo sapiens OX=9606 GN=CHMP2A PE=1 SV=1	45.899	20	107	5	24.9	406.4	5	5.286	6.746	1.167	1.241	2.75815e-06	4.82257e-06	0.830765	0.276118	2.76301e+06	1.07227e+06	2.07837e+06	2.89093e+06	1.4559e+07	9.09504e+06	1.18226e+07	1.33401e+07	1.76327e+07	1.24754e+07	1.37728e+07	1.57679e+07	2.46611e+06	2.7156e+06	2.92885e+06	3.53795e+06
FALSE	High	Master Protein	B4DIK4	Alpha-mannosidase OS=Homo sapiens OX=9606 PE=2 SV=1	45.874	16	53	1	88	119.48	10	0.427	0.439	0.962	1.088	0.18008	0.5242	0.944496	0.827056	3.24745e+06	2.53579e+06	4.41221e+06	4.77126e+06	1.18904e+06	1.65096e+06	2.19768e+06	1.53962e+06	1.6206e+06	1.42063e+06	1.86872e+06	2.00219e+06	3.3857e+06	3.03313e+06	3.08441e+06	5.83807e+06
FALSE	High	Master Protein	E9PJS0	2-hydroxyacyl-CoA lyase 2 (Fragment) OS=Homo sapiens OX=9606 GN=ILVBL PE=1 SV=1	45.778	41	91	2	27.5	194.97	6	0.849	0.855	1.41	1.018	0.986989	0.994467	0.375748	0.973026	2.01218e+06	1.68572e+06	1.84727e+06	1.28084e+06	1.59894e+06	1.37198e+06	1.30696e+06	1.49385e+06	1.51507e+06	1.56076e+06	1.37319e+06	1.44429e+06	2.56101e+06	3.11297e+06	2.59967e+06	1.90398e+06
FALSE	High	Master Protein	A0A669KBE6	Cell cycle control protein OS=Homo sapiens OX=9606 GN=TMEM30A PE=1 SV=1	45.713	23	131	1	36.5	329.59	8	1.24	1.301	1.125	0.955	0.975823	0.970883	0.923107	0.989947	473646	222252	270729	196247	319643	318350	255417	445490	252097	403384	411955	292635	401439	302145	246916	251953
FALSE	High	Master Protein	A0A1W2PR06	Cationic amino acid transporter 2 (Fragment) OS=Homo sapiens OX=9606 GN=SLC7A2 PE=1 SV=1	45.706	11	120	6	74.3	321.8	7	1.701	1.682	0.995	0.998	0.430543	0.492013	0.98703	0.998393	3.66077e+06	2.90974e+06	3.721e+06	3.86583e+06	6.59815e+06	4.97135e+06	5.51816e+06	5.48109e+06	6.17959e+06	5.3932e+06	5.39863e+06	5.87898e+06	3.19793e+06	3.42944e+06	3.34704e+06	4.19855e+06
FALSE	High	Master Protein	K7ES11	(E3-independent) E2 ubiquitin-conjugating enzyme (Fragment) OS=Homo sapiens OX=9606 GN=UBE2O PE=1 SV=1	45.642	19	87	10	88.8	177.02	10	1.026	1.218	0.834	1.246	0.986989	0.907622	0.824603	0.26874	2.51528e+06	1.44045e+06	2.40554e+06	927011	1.39128e+06	1.61823e+06	1.43909e+06	1.58795e+06	2.96099e+06	2.14808e+06	1.77086e+06	1.58976e+06	1.52213e+06	1.87846e+06	965385	1.18541e+06
FALSE	High	Master Protein	Q5U8S2	Syntaxin-10 OS=Homo sapiens OX=9606 GN=STX10 PE=1 SV=1	45.589	53	102	8	27.5	290.28	8	0.713	0.899	0.922	1.199	0.960369	0.994467	0.88494	0.509144	5.16329e+06	2.95916e+06	5.12213e+06	7.24236e+06	3.50543e+06	3.84637e+06	3.64039e+06	3.62768e+06	4.9155e+06	3.74e+06	4.42961e+06	5.42259e+06	5.05416e+06	3.58585e+06	3.9823e+06	6.53552e+06
FALSE	High	Master Protein	Q6FHM2	Epididymis secretory sperm binding protein OS=Homo sapiens OX=9606 GN=GNB2 PE=2 SV=1	45.576	47	140	4	37.3	347.02	11	0.632	0.799	0.829	1.239	0.867094	0.988255	0.717473	0.298589	3.92158e+06	2.55912e+06	2.21907e+06	2.77792e+06	1.88698e+06	3.36616e+06	2.04754e+06	581782	2.37213e+06	3.20169e+06	4.0559e+06	2.17818e+06	4.41937e+06	5.3492e+06	975155	1.98445e+06
FALSE	High	Master Protein	A0A087WY71	AP-2 complex subunit mu OS=Homo sapiens OX=9606 GN=AP2M1 PE=1 SV=1	45.444	32	114	14	49.5	249.38	14	1.371	1.89	1.186	1.393	0.646507	0.228431	0.707728	0.0276959	1.03669e+07	3.78475e+06	5.18003e+06	6.43428e+06	1.57432e+07	7.0855e+06	6.04961e+06	1.07954e+07	1.33065e+07	9.17857e+06	1.39836e+07	1.01374e+07	1.18594e+07	1.0044e+07	7.15649e+06	6.9733e+06
FALSE	High	Master Protein	A0A0S2Z5B0	Atlastin GTPase 1 isoform 1 (Fragment) OS=Homo sapiens OX=9606 GN=ATL1 PE=2 SV=1	45.34	24	79	9	63.5	169.17	10	1.061	1.095	1.266	1.041	0.965308	0.948438	0.593314	0.94102	3.35008e+06	2.55822e+06	3.1375e+06	2.78783e+06	3.97556e+06	3.42498e+06	2.94514e+06	4.14397e+06	3.87809e+06	3.47901e+06	3.609e+06	3.81076e+06	3.83173e+06	4.14363e+06	4.06132e+06	3.53514e+06
FALSE	High	Master Protein	B4DS37	cDNA FLJ58258, highly similar to Cyclin G-associated kinase OS=Homo sapiens OX=9606 PE=2 SV=1	45.275	12	39	9	132.1	106.14	9	0.701	0.645	0.924	0.87	0.952304	0.9327	0.884963	0.80489	1.00274e+06	746901	1.16733e+06	1.17731e+06	397416	573202	854827	492398	494574	598547	429290	744244	755792	646224	788974	992288
FALSE	High	Master Protein	H0Y430	Sulfhydryl oxidase (Fragment) OS=Homo sapiens OX=9606 GN=QSOX2 PE=1 SV=1	45.252	43	123	5	32.5	265.27	9	0.375	0.392	0.804	1.055	0.0956616	0.399741	0.742387	0.886708	1.20708e+07	1.05848e+07	1.92373e+07	1.69529e+07	3.33507e+06	5.97336e+06	7.1221e+06	5.5135e+06	6.58938e+06	4.84682e+06	4.86115e+06	6.56246e+06	1.4169e+07	5.51319e+06	1.07309e+07	1.9087e+07
FALSE	High	Master Protein	A0A7I2V452	Golgi-specific brefeldin A-resistance guanine nucleotide exchange factor 1 OS=Homo sapiens OX=9606 GN=GBF1 PE=1 SV=1	45.243	8	101	10	204.6	241.39	10	1.093	1.126	1.037	0.965	0.986989	0.966645	0.984588	0.98433	1.14413e+06	628668	1.15973e+06	1.09874e+06	801204	1.15845e+06	1.32906e+06	1.27437e+06	1.1605e+06	1.02299e+06	956727	1.59901e+06	1.05372e+06	868176	750574	1.43081e+06
FALSE	High	Master Protein	D6RF48	Syntaxin-18 OS=Homo sapiens OX=9606 GN=STX18 PE=1 SV=1	45.187	37	95	9	35.4	201.98	9	0.89	0.887	1.19	1.027	0.987524	0.997811	0.825289	0.949898	2.94722e+06	2.17872e+06	2.47702e+06	2.32922e+06	3.2574e+06	2.59258e+06	1.82742e+06	2.76043e+06	3.04455e+06	2.83787e+06	2.40835e+06	2.25804e+06	3.461e+06	3.58222e+06	2.93707e+06	2.7875e+06
FALSE	High	Master Protein	Q7Z7M4	Superoxide dismutase (Fragment) OS=Homo sapiens OX=9606 GN=SOD2 PE=2 SV=1	45.107	41	118	8	23.7	316.7	8	1.059	1.078	0.974	1.01	0.935218	0.903824	0.99598	0.986737	2.23869e+07	1.95224e+07	2.60742e+07	2.1005e+07	2.29003e+07	2.11511e+07	2.55665e+07	3.16545e+07	2.28626e+07	2.26718e+07	2.97074e+07	2.59142e+07	2.05755e+07	2.20913e+07	2.89772e+07	2.7197e+07
FALSE	High	Master Protein	B3KPZ0	cDNA FLJ32485 fis, clone SKNMC2001596, highly similar to Ankyrin repeat and FYVE domain-containing protein 1 (Fragment) OS=Homo sapiens OX=9606 PE=2 SV=1	45.104	15	90	10	119.9	207.57	11	0.967	1.131	1.009	1.242	0.986989	0.909062	0.996639	0.31681	4.26389e+06	2.23569e+06	3.02302e+06	1.86695e+06	4.05058e+06	3.45996e+06	4.4322e+06	2.63868e+06	5.30128e+06	2.78453e+06	5.47709e+06	3.60718e+06	3.83127e+06	3.08494e+06	2.28548e+06	2.99261e+06
FALSE	High	Master Protein	B4DEI4	cDNA FLJ54595, highly similar to Golgi reassembly-stacking protein 2 OS=Homo sapiens OX=9606 PE=2 SV=1	45.01	31	135	7	42	364.76	8	0.332	0.334	0.957	1.087	0.114358	0.233768	0.959239	0.81253	7.92794e+06	5.20245e+06	8.5877e+06	9.42656e+06	1.64671e+06	2.80809e+06	3.45666e+06	1.77396e+06	2.18498e+06	2.88435e+06	3.05658e+06	2.89437e+06	7.21418e+06	6.81822e+06	6.33253e+06	1.05444e+07
FALSE	High	Master Protein	A0A140VJL0	3-hydroxyisobutyryl-CoA hydrolase, mitochondrial OS=Homo sapiens OX=9606 PE=2 SV=1	44.948	31	121	9	43.5	331.81	9	1.046	0.947	1.087	0.964	0.976298	0.994467	0.917666	0.975054	1.93989e+06	3.08935e+06	2.93028e+06	2.26125e+06	1.57399e+06	2.89615e+06	3.25496e+06	2.71205e+06	1.87819e+06	2.8939e+06	2.85779e+06	2.00955e+06	2.10664e+06	3.82449e+06	4.00827e+06	2.26985e+06
FALSE	High	Master Protein	A0A2R8Y5V9	Tropomyosin alpha-4 chain OS=Homo sapiens OX=9606 GN=TPM4 PE=1 SV=1	44.947	30	64	7	28.6	161.26	9	5.812	5.52	1.223	0.96	0.0033619	0.00731714	0.862819	0.973026	392881	315097	398849	565767	2.1589e+06	2.18684e+06	1.75788e+06	3.41197e+06	2.53916e+06	2.5465e+06	2.06383e+06	1.68491e+06	416340	469340	485498	533088
FALSE	High	Master Protein	B2RDK6	cDNA, FLJ96656, highly similar to Homo sapiens SPFH domain family, member 1 (SPFH1), mRNA OS=Homo sapiens OX=9606 PE=2 SV=1	44.899	24	98	1	38.9	325.3	7	0.933	0.813	1.128	0.87	0.986989	0.997811	0.862287	0.680521	4.09566e+06	3.16017e+06	3.37508e+06	3.42172e+06	4.1091e+06	3.70687e+06	2.73831e+06	4.23845e+06	3.19007e+06	3.51716e+06	3.18842e+06	3.10377e+06	5.02418e+06	5.85507e+06	4.33031e+06	4.25219e+06
FALSE	High	Master Protein	A8K1U0	cDNA FLJ75601, highly similar to Homo sapiens neighbor of BRCA1 gene 1 (NBR1), transcript variant 1, mRNA OS=Homo sapiens OX=9606 PE=2 SV=1	44.813	11	75	7	107.4	196.2	7	2.717	2.272	1.444	0.968	0.0395996	0.221075	0.401789	0.971874	1.34501e+06	1.04715e+06	1.25125e+06	1.68723e+06	4.26438e+06	3.42923e+06	3.94421e+06	3.39322e+06	3.48486e+06	3.05886e+06	3.67109e+06	3.24258e+06	1.58461e+06	1.88411e+06	2.07695e+06	2.5872e+06
FALSE	High	Master Protein	Q5T8U3	60S ribosomal protein L7a (Fragment) OS=Homo sapiens OX=9606 GN=RPL7A PE=1 SV=1	44.784	36	135	7	21.5	337.88	9	1.006	0.832	1.226	0.876	0.960369	0.997811	0.58189	0.688649	2.30812e+07	1.90759e+07	2.619e+07	1.61171e+07	2.25596e+07	2.35708e+07	2.12026e+07	1.98831e+07	2.29008e+07	1.70885e+07	2.35431e+07	1.5655e+07	2.66285e+07	1.91486e+07	3.16827e+07	2.43672e+07
FALSE	High	Master Protein	A0A0S2Z500	Optineurin (Fragment) OS=Homo sapiens OX=9606 GN=OPTN PE=2 SV=1	44.783	20	59	1	65.9	141.16	10	13.022	15.669	1.097	1.077	2.92651e-06	1.18343e-06	0.943387	0.840703	451664	405863	875668	560154	2.7894e+06	2.17337e+06	1.88751e+06	3.20867e+06	2.97747e+06	2.29605e+06	2.35155e+06	2.889e+06	486346	549224	695351	744620
FALSE	High	Master Protein	B5MCN0	Atlastin-2 OS=Homo sapiens OX=9606 GN=ATL2 PE=1 SV=1	44.779	24	97	2	47.4	280.66	7	0.853	0.891	0.861	1.008	0.986989	0.997811	0.845714	0.98433	2.01141e+06	1.68002e+06	1.18894e+06	2.11796e+06	1.78729e+06	1.99099e+06	1.65579e+06	1.99442e+06	1.95371e+06	1.96172e+06	1.48803e+06	1.79256e+06	4.60425e+06	717485	951772	1.98542e+06
FALSE	High	Master Protein	A8K454	cDNA FLJ78187, highly similar to Homo sapiens calmegin, mRNA OS=Homo sapiens OX=9606 PE=2 SV=1	44.753	21	72	9	70	168.7	9	0.883	0.911	1.01	1.059	0.986989	0.997811	0.99598	0.886967	1.60746e+06	1.76022e+06	1.93175e+06	1.88224e+06	1.47223e+06	1.77298e+06	1.75617e+06	1.74485e+06	1.57295e+06	1.91831e+06	1.5947e+06	1.72492e+06	2.15184e+06	1.44754e+06	1.95303e+06	1.93e+06
FALSE	High	Master Protein	Q53GE7	Tetratricopeptide repeat domain 1 variant (Fragment) OS=Homo sapiens OX=9606 PE=2 SV=1	44.701	40	84	9	33.6	210.15	9	1.653	1.504	1.018	0.898	0.417725	0.650888	0.99598	0.796676	3.3301e+06	2.72208e+06	2.58965e+06	2.83275e+06	5.67406e+06	4.53067e+06	4.05369e+06	5.28598e+06	5.19639e+06	4.2952e+06	3.80123e+06	4.69564e+06	3.24116e+06	3.55095e+06	2.99645e+06	2.48906e+06
FALSE	High	Master Protein	B5BUB1	RuvB-like helicase (Fragment) OS=Homo sapiens OX=9606 GN=RUVBL1 PE=2 SV=1	44.653	28	59	9	50.2	123.82	9	2.449	1.814	0.92	0.77	0.0677131	0.48012	0.88494	0.212215	2.15505e+06	1.62405e+06	1.83884e+06	2.76523e+06	5.27324e+06	6.04139e+06	4.42097e+06	5.39614e+06	4.1229e+06	3.86309e+06	3.92353e+06	4.48831e+06	2.25045e+06	2.29373e+06	1.87152e+06	1.89072e+06
FALSE	High	Master Protein	V9HWC2	Maillard deglycase OS=Homo sapiens OX=9606 GN=HEL-S-67p PE=2 SV=1	44.647	46	77	7	19.9	199.49	7	2.563	2.264	0.901	0.891	0.0165774	0.16062	0.871188	0.728568	2.41429e+06	2.81668e+06	3.45243e+06	3.08169e+06	6.40684e+06	7.73166e+06	7.76347e+06	1.2117e+07	6.65801e+06	8.36576e+06	7.59297e+06	7.51923e+06	2.21347e+06	2.85439e+06	2.89934e+06	2.79882e+06
FALSE	High	Master Protein	Q8TET0	FLJ00095 protein (Fragment) OS=Homo sapiens OX=9606 GN=FLJ00095 PE=2 SV=1	44.618	53	193	4	15.8	499.8	4	0.817	0.777	0.822	1.199	0.986989	0.997811	0.824603	0.442244	3.36768e+07	1.88947e+07	1.82329e+07	2.30615e+07	3.87124e+07	1.97496e+07	1.9938e+07	1.93866e+07	3.93196e+07	2.1239e+07	3.49919e+07	1.91817e+07	2.77718e+07	2.0506e+07	2.05023e+07	2.09794e+07
FALSE	High	Master Protein	A0A024R104	Contactin 1, isoform CRA_a OS=Homo sapiens OX=9606 GN=CNTN1 PE=3 SV=1	44.524	12	101	8	113.2	292.83	8	0.623	0.823	0.961	1.29	0.877087	0.987479	0.943858	0.259111	1.8818e+06	1.51715e+06	2.0884e+06	2.01854e+06	1.10776e+06	1.37702e+06	826188	847094	1.50833e+06	1.3419e+06	1.04211e+06	1.79312e+06	1.91535e+06	1.57382e+06	1.66135e+06	2.08537e+06
FALSE	High	Master Protein	Q2NKQ5	Reticulon OS=Homo sapiens OX=9606 GN=RTN1 PE=1 SV=1	44.497	22	72	8	76.2	184.99	9	0.981	0.981	1.045	0.966	0.975943	0.964816	0.943343	0.976405	4.37629e+06	3.67254e+06	5.32745e+06	4.70794e+06	9.42401e+06	6.63009e+06	5.56175e+06	9.65945e+06	7.02561e+06	5.8248e+06	6.2743e+06	7.85626e+06	6.70909e+06	9.07501e+06	6.26026e+06	7.04861e+06
FALSE	High	Master Protein	A0A0A0N0L2	IL6ST isoform 4 OS=Homo sapiens OX=9606 GN=IL6ST PE=2 SV=1	44.482	15	82	9	96.2	188.77	9	1.414	1.634	1.03	1.136	0.575366	0.446811	0.959239	0.659504	7.84636e+06	4.11461e+06	5.54057e+06	5.37794e+06	6.29821e+06	5.01017e+06	3.96705e+06	5.00492e+06	6.69451e+06	5.10844e+06	6.12395e+06	5.62596e+06	7.09886e+06	5.60541e+06	5.75947e+06	6.04213e+06
FALSE	High	Master Protein	Q05DH1	Proteasome subunit alpha type (Fragment) OS=Homo sapiens OX=9606 GN=PSMA7 PE=2 SV=1	44.383	42	95	8	26.7	282.5	8	2.818	2.545	0.925	0.955	0.019605	0.0635276	0.88494	0.947812	2.84058e+06	2.26272e+06	2.72454e+06	2.74149e+06	9.14229e+06	6.82589e+06	7.10788e+06	1.06318e+07	8.07645e+06	6.54412e+06	7.24146e+06	8.37916e+06	2.47866e+06	2.43154e+06	2.90067e+06	2.60135e+06
FALSE	High	Master Protein	B3KY36	cDNA FLJ46762 fis, clone TRACH3024342 OS=Homo sapiens OX=9606 PE=2 SV=1	44.348	35	99	6	23.3	255.58	6	0.735	0.775	0.956	1.026	0.960369	0.997811	0.989393	0.959867	1.2607e+07	7.99668e+06	9.8024e+06	9.78767e+06	1.00095e+07	7.2853e+06	5.75161e+06	8.28174e+06	8.37459e+06	7.09672e+06	7.37435e+06	7.92742e+06	1.07186e+07	9.7223e+06	9.90013e+06	9.81274e+06
FALSE	High	Master Protein	D6RF62	AIR carboxylase OS=Homo sapiens OX=9606 GN=PAICS PE=1 SV=1	44.322	32	68	1	37.1	135.51	9	21.648	19.155	2.103	0.844	0.000269385	0.000999235	0.257576	0.772499	9102.28	10477.3	13524.1	12523.2	20534.7	317346	368745	181786	236979	222368	156860	262216	184132	22835.2	18466.3	24786.6
FALSE	High	Master Protein	A0A140VK92	Secretory carrier-associated membrane protein OS=Homo sapiens OX=9606 PE=2 SV=1	44.27	15	149	3	36.6	445.08	5	0.895	1.118	0.956	1.232	0.986989	0.873246	0.989393	0.312993	1.20441e+08	3.20704e+07	2.91445e+07	4.40453e+07	2.18291e+08	2.67236e+07	5.68591e+07	3.49e+07	1.33783e+08	5.30447e+07	1.13646e+08	3.92467e+07	4.70211e+07	5.32639e+07	3.25955e+07	3.38803e+07
FALSE	High	Master Protein	F8VYN9	ADP-ribosylation factor-like protein 1 OS=Homo sapiens OX=9606 GN=ARL1 PE=1 SV=1	44.2	41	161	2	21.8	314.54	5	0.963	0.682	0.799	0.763	0.981068	0.964816	0.593314	0.158975	9.58228e+06	6.47564e+06	1.02171e+07	1.22631e+07	7.42692e+06	1.07374e+07	9.40735e+06	7.59892e+06	7.39395e+06	7.3708e+06	5.04243e+06	9.39274e+06	9.22628e+06	6.45035e+06	7.14953e+06	8.9261e+06
FALSE	High	Master Protein	Q6NXR8	40S ribosomal protein S3a OS=Homo sapiens OX=9606 GN=RPS3A PE=2 SV=1	44.054	38	121	10	30	276.83	10	0.985	0.884	1.031	0.907	0.971216	0.987202	0.934123	0.81253	1.11144e+07	6.82358e+06	8.69398e+06	7.20937e+06	1.10667e+07	8.22591e+06	7.96221e+06	8.89688e+06	8.54914e+06	7.26996e+06	8.69755e+06	7.05873e+06	1.06389e+07	1.42091e+07	1.07866e+07	6.30361e+06
FALSE	High	Master Protein	B4DM33	cDNA FLJ52068, highly similar to Microtubule-associated protein RP/EB family member 1 OS=Homo sapiens OX=9606 PE=2 SV=1	44.04	50	44	7	26.6	107.74	7	1.603	1.441	0.986	0.851	0.530074	0.727568	0.973214	0.602074	3.16093e+06	2.01661e+06	2.28454e+06	3.03521e+06	4.99571e+06	4.5104e+06	3.7458e+06	4.44452e+06	3.62336e+06	3.88882e+06	3.50027e+06	3.80601e+06	2.88401e+06	3.08213e+06	2.70874e+06	2.34765e+06
FALSE	High	Master Protein	A8K7N0	60S ribosomal protein L14 OS=Homo sapiens OX=9606 PE=2 SV=1	44.005	28	142	1	23.6	363.75	5	0.838	0.702	0.978	0.88	0.987524	0.970883	0.997976	0.718939	8.8648e+06	8.43035e+06	1.02838e+07	8.4974e+06	6.63814e+06	7.89353e+06	9.25926e+06	6.69045e+06	7.32169e+06	6.84409e+06	6.62627e+06	6.70254e+06	9.93931e+06	7.61414e+06	8.93747e+06	9.47526e+06
FALSE	High	Master Protein	A0A024RDV5	Fibronectin type III domain containing 3A, isoform CRA_b OS=Homo sapiens OX=9606 GN=FNDC3A PE=4 SV=1	43.961	12	73	9	125.7	166.02	9	0.701	0.703	1.194	1.004	0.899683	0.939764	0.830765	0.987356	2.32577e+06	2.46285e+06	2.72383e+06	2.42119e+06	1.56587e+06	1.82044e+06	1.90687e+06	1.74687e+06	1.63319e+06	2.083e+06	1.70668e+06	1.71269e+06	2.81833e+06	3.23578e+06	3.0689e+06	2.58566e+06
FALSE	High	Master Protein	E9PBY3	N-acetylgalactosaminyltransferase 7 OS=Homo sapiens OX=9606 GN=GALNT7 PE=1 SV=1	43.938	23	115	6	43.7	270.92	8	0.393	0.42	0.896	1.016	0.131885	0.4912	0.895625	0.982383	1.46359e+07	7.46591e+06	9.22172e+06	1.35044e+07	4.96354e+06	5.63731e+06	4.0148e+06	4.31931e+06	5.18198e+06	4.55931e+06	4.97147e+06	4.46678e+06	1.06365e+07	1.13228e+07	7.16965e+06	1.46763e+07
FALSE	High	Master Protein	B7ZA56	Optineurin OS=Homo sapiens OX=9606 PE=2 SV=1	43.728	22	53	1	59.5	126.53	10	37.104	35.299	1.352	0.942	1.87367e-08	1.51955e-06	0.833716	0.947812	13918.3	6084.21	28137.3	11530.2	745852	369348	307182	598191	539876	360300	370391	543787	24246.1	19022.8	2245.31	18624.5
FALSE	High	Master Protein	Q53R94	Uncharacterized protein RTN4 (Fragment) OS=Homo sapiens OX=9606 GN=RTN4 PE=4 SV=1	43.726	80	127	1	19.3	282.14	5	0.828	0.598	0.768	0.778	0.986989	0.889984	0.865832	0.768219	76183.3	114349	100573	100949	39406	78319.7	107469	88818	39746.9	73058.6	42595.7	79030.5	79406.9	38179.2	75339.2	111739
FALSE	High	Master Protein	Q1JQ76	Ribosomal protein (Fragment) OS=Homo sapiens OX=9606 GN=RPL10A PE=2 SV=1	43.7	24	114	6	23.5	230.1	6	1.019	0.872	1.025	0.857	0.960369	0.988255	0.93511	0.60232	1.01825e+07	8.7941e+06	1.31549e+07	1.19624e+07	9.59646e+06	1.23691e+07	1.16501e+07	1.10607e+07	9.75646e+06	8.87241e+06	8.7046e+06	9.70539e+06	1.06764e+07	8.56608e+06	1.15453e+07	1.74702e+07
FALSE	High	Master Protein	A0A024R6E8	Galactocerebrosidase OS=Homo sapiens OX=9606 GN=GALC PE=3 SV=1	43.6	21	73	10	77	169.91	10	0.535	0.576	0.879	1.083	0.732007	0.864479	0.830765	0.8532	7.11807e+06	4.00077e+06	5.24684e+06	6.33545e+06	4.37622e+06	3.25174e+06	2.93604e+06	3.17551e+06	4.81146e+06	3.03009e+06	3.34781e+06	3.93878e+06	6.47049e+06	4.82961e+06	4.10594e+06	6.03676e+06
FALSE	High	Master Protein	B4DEQ0	Electron transfer flavoprotein-ubiquinone oxidoreductase OS=Homo sapiens OX=9606 PE=2 SV=1	43.583	24	85	10	61.3	210.55	10	0.984	0.863	1.089	0.97	0.986989	0.997811	0.886752	0.973026	3.0947e+06	3.5058e+06	3.89183e+06	4.17574e+06	4.34123e+06	4.64942e+06	4.7316e+06	5.10071e+06	4.67162e+06	5.04314e+06	4.57768e+06	4.05153e+06	4.30808e+06	6.7902e+06	5.14603e+06	3.78933e+06
FALSE	High	Master Protein	B3KN57	Sorting nexin-2 OS=Homo sapiens OX=9606 PE=2 SV=1	43.532	22	58	8	58.4	128.94	9	1.928	2.061	1.212	1.034	0.475999	0.351876	0.830765	0.94102	1.53445e+06	813429	1.10618e+06	1.36829e+06	2.74361e+06	2.23251e+06	1.99856e+06	2.7421e+06	6.3676e+06	2.07393e+06	2.22397e+06	2.75586e+06	1.82549e+06	1.39614e+06	1.31326e+06	1.56741e+06
FALSE	High	Master Protein	A0A024R1Q8	60S ribosomal protein L23 OS=Homo sapiens OX=9606 GN=RPL23 PE=3 SV=1	43.523	57	128	6	14.9	339.18	6	0.864	0.731	0.886	0.855	0.999108	0.987667	0.88494	0.58997	2.56994e+07	2.00002e+07	2.65567e+07	2.01378e+07	2.36217e+07	2.14785e+07	2.10261e+07	2.23367e+07	1.80785e+07	1.62255e+07	1.76064e+07	2.02324e+07	2.0483e+07	2.41964e+07	2.92159e+07	2.1532e+07
FALSE	High	Master Protein	Q8N7G1	Purine nucleoside phosphorylase OS=Homo sapiens OX=9606 PE=2 SV=1	43.496	38	61	8	32.5	141.68	8	4.296	4.839	0.722	1.087	0.0421914	0.0203278	0.7215	0.81253	287505	780583	403905	262428	1.10976e+06	1.96802e+06	2.12831e+06	1.65983e+06	1.86373e+06	2.03481e+06	1.19726e+06	2.60913e+06	280183	152533	274892	331392
FALSE	High	Master Protein	J3KQ32	Obg-like ATPase 1 OS=Homo sapiens OX=9606 GN=OLA1 PE=1 SV=1	43.479	28	69	9	46.9	155.64	9	5.058	4.722	1.064	0.951	2.92483e-05	0.00227775	0.962157	0.945871	1.11322e+06	668771	810233	762479	4.38367e+06	3.84596e+06	4.39653e+06	4.86731e+06	4.48234e+06	3.99501e+06	3.9479e+06	4.656e+06	1.00412e+06	877747	1.06107e+06	795137
FALSE	High	Master Protein	A0A024RD83	Tetratricopeptide repeat domain 19, isoform CRA_a OS=Homo sapiens OX=9606 GN=TTC19 PE=3 SV=1	43.422	28	82	10	42.4	240.19	10	1.149	1.124	1.085	0.967	0.941766	0.933838	0.915293	0.972513	1.95598e+06	3.10551e+06	4.11603e+06	3.50583e+06	2.05326e+06	3.58226e+06	4.6514e+06	3.90804e+06	2.45261e+06	4.05253e+06	3.61051e+06	3.18002e+06	2.32043e+06	3.82709e+06	4.59309e+06	3.03387e+06
FALSE	High	Master Protein	B0YIW5	Coatomer subunit delta OS=Homo sapiens OX=9606 GN=ARCN1 PE=2 SV=1	43.422	24	50	11	57.2	107.61	11	0.928	0.804	1.149	0.942	0.99644	0.990576	0.86278	0.94102	3.38062e+06	2.03389e+06	2.64724e+06	4.19272e+06	3.41472e+06	3.04859e+06	2.52029e+06	2.85446e+06	2.76448e+06	2.73542e+06	3.13741e+06	2.8311e+06	3.93513e+06	4.28489e+06	2.56671e+06	3.84982e+06
FALSE	High	Master Protein	B7Z8V7	NAD kinase 2, mitochondrial OS=Homo sapiens OX=9606 GN=NADK2 PE=1 SV=1	43.399	31	87	7	34.2	250.71	7	0.877	0.826	0.998	1.008	0.987524	0.997811	0.99414	0.979083	2.6428e+06	3.69461e+06	4.48406e+06	3.2894e+06	1.77642e+06	3.05837e+06	4.13461e+06	3.10804e+06	2.29674e+06	3.43187e+06	3.35618e+06	2.96907e+06	3.31594e+06	3.53174e+06	4.88067e+06	3.31863e+06
FALSE	High	Master Protein	A0A7I2V3R9	Presenilin OS=Homo sapiens OX=9606 GN=PSEN2 PE=1 SV=1	43.381	17	79	4	52.6	252.46	6	0.905	0.861	0.913	0.991	0.987524	0.997811	0.88494	0.998393	5.05529e+06	3.69667e+06	4.10702e+06	5.3292e+06	6.15991e+06	4.22897e+06	3.56779e+06	4.64829e+06	4.62829e+06	4.24976e+06	4.61183e+06	4.4385e+06	4.7852e+06	6.34791e+06	4.06783e+06	3.99856e+06
FALSE	High	Master Protein	Q9UH51	Low density lipoprotein receptor (Fragment) OS=Homo sapiens OX=9606 GN=LDLR PE=4 SV=1	43.327	13	78	8	92.9	207.47	8	0.827	1.037	0.902	1.164	0.986989	0.964816	0.871281	0.608226	5.0657e+06	2.93822e+06	5.77697e+06	3.74533e+06	3.42998e+06	2.6492e+06	3.47809e+06	3.78752e+06	4.00206e+06	2.5371e+06	3.32987e+06	4.41828e+06	5.16894e+06	2.02805e+06	3.85251e+06	4.92922e+06
[truncated: 2,576 more rows]
